# Supplementary material for: Molecular insights into biochar-mediated plant growth promotion and systemic resistance in tomato against Fusarium crown and root rot disease
Source: Sci Rep. 2020 Aug 18;10:13934. doi: 10.1038/s41598-020-70882-6 (PMC7434890; doi:10.1038/s41598-020-70882-6)
Supplement: Supplementary file 2 — Supplementary tables [file 41598_2020_70882_MOESM2_ESM.xlsx]

## Sheet: Table S1
Table S1 Salient physical-chemical characteristics of the GHW-350 biochar#
Parameter	GHW-350 biochar
SSAa (m2 g−1)	2.7
pHb	9.9
EC (dS m−1)	7.31
Ash (wt %)	51.4
C (wt %)	40.2
H (wt %)	1.9
N (wt %)	1.3
O (wt %)	5.5
aSSA= Specific surface area, measured by N2-BET
bpH and electrical conductivity (EC) were measured in 1:20 w:v (weight: volume) biochar: deionized water 24 h extract. High EC of the GHW biochar is a residue of salts taken up by the pepper plants during their growth (grown on saline water)
#Data from Jaiswal et al. (Jaiswal et al., 2014; Jaiswal et al., 2015).
Jaiswal AK, Elad Y, Graber ER, Frenkel O. 2014. Rhizoctonia solani suppression and plant growth promotion in cucumber as affected by biochar pyrolysis temperature, feedstock and concentration. Soil Biology & Biochemistry 69: 110-118.
Jaiswal AK, Frenkel O, Elad Y, Lew B, Graber ER. 2015. Non-monotonic influence of biochar dose on bean seedling growth and susceptibility to Rhizoctonia solani: the “Shifted Rmax-Effect”. Plant and Soil 395: 125–140.

## Sheet: Table S2
Table S2 Putative identifications by gas chromatograph/mass spectrometer (GC/MS) of compounds in aqueous extracts of greenhouse pepper plant waste (GHW) biochars produced at 350◦C (GHW-350)#
Compound	Chemical Group	Retention time (min)
2-Hydroxypropanoic acid	Hydroxy acid	18.379
Lactic acid	Hydroxy acid	18.396
Hexanoic acid	n-Alkanoic acid	19.297
Hydroxyacetic acid (glycolic acid)	α-Hydroxy acid	19.542
1,2-Butanediol	Diol	22.163
Heptanoic acid	n-Alkanoic acid	24.102
4-Hydroxybutanoic acid	Hydroxy acid	26.66
Benzoic acid	Benzoic acid	26.92
Octanoic acid	n-Alkanoic acid	27.598
Glycerol	Polyol	27.898
Succinic acid	Dicarboxylic acid	29.189
3-Methylbenzoic acid	Substituted benzoic acid	29.333
2-Methylbutanedioic acid	Dicarboxylic acid	29.516
2-Methylbenzoic acid	Substituted benzoic acid	30.216
Nonanoic acid	n-Alkanoic acid	30.554
Oxalic acid	Dicarboxylic acid	31.522
Glutaric acid	Dicarboxylic acid	31.831
Benzenepropanoic acid	Aromatic organic acid	32.12
Decanoic acid	n-Alkanoic acid	33.208
Salicylic acid	Monohydroxybenzoic acid	34.432
Pyroglutamic acid	Amino acid derivative	34.765
4-Hydroxybenzoic acid	Substituted benzoic acid	35.887
3-hydroxybenzoic acid	Substituted benzoic acid	37.344
Methyl α-d-lyxofuranoside	Anhydrosugar	38.043
1,6-Anhydroglucose	Anhydrosugar	38.986
Cyperaquinone	Benzofuran	39.205
Hexadecanoic acid	n-Alkanoic acid	46.035
Octadecanoic acid	n-Alkanoic acid	49.573
#Data from Jaiswal et al. (Jaiswal et al., 2014; Jaiswal et al., 2015).
Jaiswal AK, Elad Y, Graber ER, Frenkel O. 2014. Rhizoctonia solani suppression and plant growth promotion in cucumber as affected by biochar pyrolysis temperature, feedstock and concentration. Soil Biology & Biochemistry 69: 110-118.
Jaiswal AK, Frenkel O, Elad Y, Lew B, Graber ER. 2015. Non-monotonic influence of biochar dose on bean seedling growth and susceptibility to Rhizoctonia solani: the “Shifted Rmax-Effect”. Plant and Soil 395: 125–140.

## Sheet: Table S3
Table S3 Primers sequences of the reference and target genes used for gene expression analysis by qRT-PCR
Gene abbreviation	Gene name	Transcript ID	Forward primer sequence	Reverse primer sequence	Amplicon size (bp)
TIP 41	TIP41-like family protein	Solyc10g049850.2	ATGGAGTTTTTGAGTCTTCTGC	GCTGCGTTTCTGGCTTAGG	235
RPL2	Ribosomal protein L2	Solyc10g006580.3.1	AAAGTTGGTGACCGTGGTGT	AGCAGTTCCTCTTCACACGG	232
PLA	phospholipase A2-alpha	Solyc07g014730.3.1	TGTATAGTGGATGCCCTGGG	CCACAGCAGCATCAATAACATCA	234
LOX	lipoxygenase	Solyc05g014790.3.1	GCGAGAGATGTGAAGGCAGT	CCGCAAACTTTCCCGACTTG	169
JAR1	jasmonic acid-amido synthetase JAR1-like	Solyc10g011660.3.1	GGACTTCACCAGCCATGTCA	CACTTTCCTGGAGCTCACGT	157
PAL	phenylalanine ammonia-lyase	Solyc09g007910.3.1	TGCTTCAAGGCTACTCTGGC	CAGCCACATGAAACGCTTCC	225
NPR1	regulatory protein NPR1	Solyc10g079460.1.1	TCCTAGCCAAACACCTCCCT	GCTCGTCTCATTCGTCGGAT	175
WRKY33	WRKY transcription factor 33	Solyc06g066370.3.1	TGCACAAGTACGGGATGTCC	CGGTGCCATAGGTCGGTTAA	153
Pr1.1	pathogen-related protein	Solyc04g064880.3.1	GGATCAGTTGAAGAGAAAGTGCA	ACCACCAAGCTTTGCAGATTC	204
AHO	Aldehyde oxidase	Solyc11g071620.3.1	CTGATTCGCCAGGCACAAAC	GCTCCTTCAACCTGTCCCAA	212
AUX/IAA	auxin-responsive protein IAA	Solyc09g083290.3.1	GTGGTGGCGGAGGTGAATTA	AATGATCTCACTGGTGGCCA	250
SAMO	sterol 4-alpha methyl oxidase	Solyc06g005750.3.1	CTGGAGCCCGTCAAACTTCT	TTGCCCTCTTGCTCCTTCAG	177
SAH	steroid 5-alpha-reductase	Solyc10g086500.1.1	CGGGTCGGGTATGTTGTTGA	ACCAGGTCATCAAAGCCCAG	167
BSK	BR-signaling kinase	Solyc09g011750.3.1	TCTGCTTGGCCTGATTCTCG	AGCAACCCTCAACCTCATCG	210
CYCD3	cyclin D3	Solyc02g092980.3.1	GCCTCAAGCGCAAACATCAT	AGTGGAGCTAGTGTCATTCGC	175
Peroxidases	Peroxidase	Solyc05g046010.3.1	GTTGAGATGGATCCAGGGAGT	AAGTGATCCCGCGACAAGTT	150
Peroxidases	Peroxidase	Solyc07g052510.4.1	AGGCTCCAAATACTGCAGCA	CAACTCCCGGACATTCAGCT	204

## Sheet: Table S4
Table S4 Solanum lycopersicum expression profile in response to biochar (GHW) and mock (NI) or pathogen inoculation (I) after 0, 24, and 72 h. Shown are; Transcript ID (Solyc/Sly number), gene description (Blast2GO annotation), transcripts per kilobase per million (TPM) values, fold change compared to respective control and FDR values
Transcript	Seq. description	00-CON-A (TPM)	00-CON-B (TPM)	00-GHW-A (TPM)	00-GHW-B (TPM)	24-I-CON-A (TPM)	24-I-CON-B (TPM)	24-I-GHW-A (TPM)	24-I-GHW-B (TPM)	24-NI-CON-A (TPM)	24-NI-CON-B (TPM)	24-NI-GHW-A (TPM)	24-NI-GHW-B (TPM)	72-I-CON-A (TPM)	72-I-CON-B (TPM)	72-I-GHW-A (TPM)	72-I-GHW-B (TPM)	72-NI-CON-A (TPM)	72-NI-CON-B (TPM)	72-NI-GHW-A (TPM)	72-NI-GHW-B(TPM)	00-CON_vs_00-GHW log2FC	00-CON_vs_00-GHW FDR	24-I-CON_vs_24-I-GHW log2FC	24-I-CON_vs_24-I-GHW FDR	24-NI-CON_vs_24-NI-GHW log2FC	24-NI-CON_vs_24-NI-GHW FDR	72-I-CON_vs_72-I-GHW log2FC	72-I-CON_vs_72-I-GHW FDR	72-NI-CON_vs_72-NI-GHW log2FC	72-NI-CON_vs_72-NI-GHW FDR	#clusters_inoculated
Solyc02g093630.3.1	transmembrane protein (AHRD V3.3 *** AT5G40640.1)	25.018	24.437	23.777	25.081	8.923	12.249	5.018	9.175	26.227	22.821	21.67	21.67	7.467	4.735	13.078	12.29	23.951	21.843	24.9	22.325	-0.0286449	0.999329	-0.372007	0.999994	-0.174031	0.534648	0.963437	0.0145027	0.0556477	0.989313	NA
Solyc10g050518.1.1	Retrovirus-related Pol polyprotein from transposon TNT 1-94 (AHRD V3.3 *-* A0A151UHD1_CAJCA)	0	0	0	0	0	0	0	0	0	0	0	0	0	0	0	0	0	0	0	0	NA	NA	NA	NA	NA	NA	NA	NA	NA	NA	NA
Solyc12g049220.2.1	Mitochondrial import inner membrane translocase subunit tim23 (AHRD V3.3 *** A0A0K9Q5U7_ZOSMR)	43.985	56.684	50.495	53.25	54.53	55.892	61.752	61.76	41.777	46.349	46.189	46.189	57.231	49.763	45.753	52.154	44.099	38.563	41.556	42.506	0.0250423	0.999329	0.14032	0.999994	0.0516069	0.960645	-0.191269	0.786767	0.0336126	0.99627	NA
Solyc07g021630.3.1	SlBCAT2	0.057	0	0.026	0.059	0.156	0	0.047	0.17	0.082	0.067	0.034	0.034	1.176	0.35	0.239	0.158	0.149	0.051	0	0	0.00475072	1	0.0207758	1	-0.0397606	1	-1.11143	0.426312	-0.122101	1	NA
Solyc07g055900.1.1	LOW QUALITY:ATP-dependent DNA helicase (AHRD V3.3 *** K4CGC3_SOLLC)	1.149	1.206	1.223	1.207	1.749	1.05	0.498	0.711	1.794	1.104	0.682	0.682	0.305	0.497	0.186	0.497	1.733	1.451	1.658	1.409	0.00420526	0.999329	-0.238625	0.999994	-0.266492	0.610492	-0.154783	1	-0.0144544	0.998711	NA
Solyc03g112830.3.1	Phox domain-containing family protein (AHRD V3.3 *** B9I3B8_POPTR)	4.795	4.333	4.275	5.452	6.962	4.713	4.875	5.543	5.612	5.52	5.927	5.927	10.427	6.154	6.572	5.66	5.8	4.472	5.304	5.445	0.0419714	0.999329	-0.0934251	0.999994	0.0646677	0.953054	-0.465839	0.515305	0.0654354	0.990979	NA
Solyc06g053320.3.1	RNA-binding protein (AHRD V3.3 *** E5GC87_CUCME)	8.293	10.771	9.217	9.545	9.224	11.126	10.794	9.238	10.954	11.604	10.353	10.353	10.427	7.204	10.55	10.884	11.905	12.831	11.985	12.943	-0.0210698	0.999329	-0.00587482	0.999994	-0.112596	0.866824	0.213241	0.783068	0.022047	0.99627	NA
Solyc04g077980.1.1	C2H2-type zinc finger protein	1.667	2.845	3.523	1.148	127.54	74.019	129.803	55.367	7.12	8.385	16.963	16.963	132.967	115.26	48.694	42.24	4.744	5.038	3.998	2.167	0.00494563	0.999329	-0.0568056	0.999994	0.72236	0.0127013	-1.47171	1.38e-06	-0.290003	0.831042	1
Solyc03g006300.2.1	Receptor-like protein kinase HSL1 (AHRD V3.3 *** HSL1_ARATH)	3.555	4.125	2.668	2.76	0.68	1.123	0.842	1.03	3.302	2.874	3.335	3.335	0.131	0.516	1.597	2.218	3.011	2.369	3.153	3.692	-0.261522	0.889001	0.0248939	0.999994	0.0725445	0.953054	1.80955	0.0491498	0.271566	0.784628	3
Solyc03g094140.1.1	LOW QUALITY:RNA-binding (RRM/RBD/RNP motifs) family protein (AHRD V3.3 --* AT1G51530.2)	0	0	0	0	0	0	0	0	0	0	0	0	0	0	0	0	0	0	0	0	NA	NA	NA	NA	NA	NA	NA	NA	NA	NA	NA
Solyc10g007940.1.1	Pentatricopeptide repeat-containing family protein (AHRD V3.3 *** U7E1K1_POPTR)	0.287	0.141	0.137	0.127	0.267	0.147	0.107	0.159	0.09	0.076	0.034	0.034	0	0.313	0.053	0.061	0.116	0.086	0.156	0.115	-0.0262702	1	-0.0495369	1	-0.0397606	1	-0.341409	1	0.0468294	1	NA
Solyc02g084280.3.1	Nuclear pore complex protein Nup98b (AHRD V3.3 *-* W6JLG1_NICBE)	1.01	1.705	1.607	1.055	0.468	0.819	0.356	0.839	1.172	1.593	0.776	0.776	0.805	0.995	1.769	3.236	0.817	0.335	1.142	0.697	-0.00745549	0.999329	-0.0228556	0.999994	-0.361701	0.480963	1.14472	0.211688	0.257086	0.860703	4
Solyc07g006310.1.1	Basic helix-loop-helix transcription factor (AHRD V3.3 --* A0A0H3Y8Z9_SALMI)	8.564	7.045	2.591	3.688	1.704	3.611	6.832	7.603	27.882	33.557	24.433	24.433	0	0	2.142	3.442	16.394	18.488	20.418	13.817	-0.0746761	1	0.149059	1	-0.142758	0.884166	0.469973	1	-0.00366621	0.998779	NA
Solyc03g019675.1.1	helicase with zinc finger protein (AHRD V3.3 --* AT3G61700.2)	0.394	0	0	0.675	0	0.556	0	0	0	0.48	0.179	0.179	0	0	0	0	0.33	0.223	0.188	0.222	0.0110889	1	-0.0358034	1	-0.0269414	1	NA	NA	-0.0207172	1	NA
Solyc07g045050.3.1	4-hydroxyphenylpyruvate dioxygenase (AHRD V3.3 *** K4CER3_SOLLC)	6.807	5.082	6.002	5.578	9.836	8.376	9.323	8.251	4.113	6.236	5.219	5.219	13.867	14.536	9.725	8.933	5.445	4.575	5.335	6.87	-0.0278384	0.999329	-0.0227014	0.999994	0.00596327	0.997322	-0.64506	0.241337	0.216849	0.892065	NA
Solyc03g005950.2.1	Major facilitator superfamily protein (AHRD V3.3 *** A0A061GLA6_THECC)	0.172	0.058	0.18	0.042	0	0	0	0	0	0.051	0	0	0	0	0	0	0	0.146	0	0.077	-0.00190063	1	NA	NA	NA	NA	NA	NA	-0.0226992	1	NA
Solyc11g071880.2.1	receptor-like kinase2	0	0	0	0	0	0	0	0	0	0	0	0	0	0	0	0	0	0	0	0	NA	NA	NA	NA	NA	NA	NA	NA	NA	NA	NA
Solyc12g019751.1.1	LOW QUALITY:Polyubiquitin (AHRD V3.3 *-* UBIQP_ACEPE)	0	0	0	0	0	0	0	0	0	0	0	0	0	0	0	0	0	0	0	0	NA	NA	NA	NA	NA	NA	NA	NA	NA	NA	NA
Solyc06g054220.2.1	Photosystem II reaction center PsbP family protein (AHRD V3.3 --* AT4G15510.1)	2.8	3.834	0.445	2.397	11.708	6.781	8.718	11.32	3.064	3.27	3.028	3.028	8.403	7.112	6.386	13.696	5.883	1.09	2.456	3.041	-0.102058	0.999329	0.0617069	0.999994	-0.0197568	0.98996	0.239443	0.879436	-0.080368	0.990116	NA
Solyc08g007130.3.1	Beta-amylase (AHRD V3.3 *** K4CIK0_SOLLC)	0.074	0.058	0.12	0.194	0.323	0.315	0.059	0.138	0.762	0.219	0.043	0.043	0.239	0.129	1.011	0.57	2.046	1.845	1.338	0.827	0.0242251	1	-0.11631	1	-0.250196	1	1.0215	0.490053	-0.390544	0.627888	NA
Solyc06g064550.3.1	Aspartokinase-homoserine dehydrogenase (AHRD V3.3 *** O63067_SOYBN)	10.781	10.422	11.038	9.621	1.337	2.551	0.985	1.317	4.056	5.933	4.349	4.349	0.305	1.087	2.102	3.879	4.934	7.381	5.617	7.896	-0.0377565	0.999329	-0.295975	0.999994	-0.145132	0.870379	1.55138	0.0824155	0.106492	0.985014	NA
Solyc03g121990.3.1	Telomere repeat-binding factor like-protein (AHRD V3.3 *** A0A0K1SBL3_REHGL)	10.247	10.605	11.662	13.351	15.061	12.637	15.041	15.206	13.453	13.458	13.978	13.978	12.561	13.302	10.311	12.836	14.826	14.634	15.145	15.509	0.16846	0.999329	0.110532	0.999994	0.0400548	0.969532	-0.229936	0.756301	0.0637881	0.989313	NA
Solyc09g055800.1.1	2-oxoglutarate (2OG) and Fe(II)-dependent oxygenase superfamily protein (AHRD V3.3 *-* AT1G04350.1)	0	0	0	0	0	0	0	0	0	0	0	0	0	0	0	0	0	0	0	0	NA	NA	NA	NA	NA	NA	NA	NA	NA	NA	NA
Solyc06g064690.1.1	NBS-coding resistance gene analog (AHRD V3.3 *** B3V819_TOBAC)	0	0	0	0	0	0	0	0	0	0	0.35	0.35	0	0	0	0	0	0	0	0	NA	NA	NA	NA	0.0512424	1	NA	NA	NA	NA	NA
Solyc11g006560.2.1	Glycosyltransferase, putative (AHRD V3.3 *** B9RSB3_RICCO)	3.038	2.387	2.608	2	2.44	2.792	3.404	2.474	3.245	2.267	2.149	2.149	3.418	1.806	2.408	2.133	3.35	3.725	3.168	4.159	-0.0662091	0.999329	0.0758945	0.999994	-0.166028	0.86151	-0.188413	0.910807	0.0390919	0.99627	NA
Solyc05g005310.2.1	NEDD8-specific protease 1 (AHRD V3.3 *** W9SIH8_9ROSA)	9.048	9.199	6.891	8.118	10.917	15.073	10.96	12.743	8.587	9.287	5.859	5.859	7.946	11.478	7.61	13.139	12.07	8.746	6.337	11.105	-0.0932949	0.999329	-0.0636464	0.999994	-0.307853	0.612539	-0.00612604	0.997219	-0.143171	0.979755	NA
Solyc04g074580.1.1	Histone H3 (AHRD V3.3 *** K7VSQ3_MAIZE)	388.875	415.318	439.864	470.191	425.999	403.788	598.213	426.573	358.339	363.334	389.972	389.972	753.434	897.851	459.836	556.742	410.814	353.135	343.435	334.354	0.148014	0.999329	0.254436	0.999994	0.0976373	0.81539	-0.763729	0.00396021	-0.146458	0.84453	4
Solyc01g090640.3.1	Chromodomain helicase-DNA-binding-like protein (AHRD V3.3 *-* A0A072TXT9_MEDTR)	1.24	1.139	1.026	1.063	1.225	0.85	0.937	1.041	0.86	0.86	1.262	1.262	0.522	0.995	1.011	2.376	1.106	0.987	0.923	0.735	-0.0683456	0.999329	-0.0213165	0.999994	0.301383	0.624319	0.880373	0.402323	-0.196921	0.940945	NA
Solyc02g064670.1.1	60S ribosomal protein L26-1 (AHRD V3.3 *** RL261_ARATH)	342.263	355.049	360.299	380.753	592.128	622.875	610.099	606.532	336.693	350.635	419.607	419.607	279.539	393.534	380.023	473.559	395.229	329.086	289.042	317.29	0.0666145	0.999329	0.0159948	0.999994	0.263282	0.133377	0.254659	0.616706	-0.224017	0.571025	NA
Solyc05g017893.1.1	THO complex subunit 2 (AHRD V3.3 *** A0A0B2QJL2_GLYSO)	3.35	3.593	3.104	3.477	5.938	5.248	6.038	6.276	3.974	3.817	3.505	3.505	4.397	5.767	3.739	4.691	4.959	4.892	4.115	5.2	-0.0563634	0.999329	0.121716	0.999994	-0.131386	0.860197	-0.339214	0.613198	-0.059877	0.990499	NA
Solyc01g057003.1.1	Retrovirus-related Pol polyprotein from transposon 297 family (AHRD V3.3 *-* A0A151RV59_CAJCA)	0	0	0	0	0	0	0	0	0	0	0	0	0	0	0	0	0	0	0	0	NA	NA	NA	NA	NA	NA	NA	NA	NA	NA	NA
Solyc10g009540.1.1	LOW QUALITY:Anthocyanidin reductase (AHRD V3.3 *** A0A0B2RLD1_GLYSO)	0	0	0	0	0	0	0	0	0	0	0	0	0	0	0	0	0	0	0	0	NA	NA	NA	NA	NA	NA	NA	NA	NA	NA	NA
Solyc12g055940.2.1	Pentatricopeptide repeat (PPR) superfamily protein (AHRD V3.3 *** AT1G64430.2)	4.795	5.298	5.121	4.641	1.448	0.735	1.091	1.603	3.58	3.287	3.019	3.019	1.72	0.847	2.182	1.503	2.302	3.545	3.442	4.128	-0.0358227	0.999329	0.124125	0.999994	-0.135907	0.881111	0.405024	0.771445	0.272715	0.812626	NA
Solyc02g082370.1.1	LOW QUALITY:myb-like transcription factor family protein (AHRD V3.3 --* AT5G47390.1)	0	0	0	0	0.156	0.136	0	0	0	0	0	0	0	0	0	0	0	0.094	0	0	NA	NA	-0.0272213	1	NA	NA	NA	NA	NA	NA	NA
Solyc11g065610.1.1	LOW QUALITY:Vacuolar ATPase assembly integral membrane protein VMA21 homolog (AHRD V3.3 *-* A0A0V0HJN7_SOLCH)	14.328	17.533	16.681	12.245	17.946	15.209	13.712	25.825	23.138	27.599	14.694	14.694	38.64	15.918	25.118	13.466	17.285	23.517	24.509	16.191	-0.0190262	0.999329	0.0710667	0.999994	-0.249395	0.697199	-0.369291	0.834387	0.00578404	0.998711	NA
Solyc05g052780.3.1	Pollen-specific protein SF3, putative (AHRD V3.3 *** B9SWP2_RICCO)	342.542	343.829	374.739	360.829	191.082	211.194	175.364	174.363	352.53	362.736	362.425	362.425	142.763	135.213	189.865	160.742	247.917	258.217	288.956	279.348	0.080197	0.999329	-0.156617	0.999994	0.0108412	0.986939	0.260496	0.559992	0.172442	0.619058	NA
Solyc06g069550.1.1	UDP-glucose 6-dehydrogenase family protein (AHRD V3.3 *** AT3G29360.2)	0	0	0	0	0.98	1.155	1.044	0.68	0	0.126	0.119	0.119	2.286	4.145	6.386	3.066	0.198	0.944	0.133	0.237	NA	NA	-0.0631396	0.999994	0.0232463	1	0.386515	0.790231	-0.195055	1	4
Solyc01g111600.3.1	Heavy metal transport/detoxification superfamily protein (AHRD V3.3 *** AT4G35060.1)	252.101	250.282	260.488	260.775	92.628	94.098	60.697	84.41	273.425	282.451	258.602	258.602	54.445	49.302	96.07	85.304	241.292	239.935	257.993	224.059	0.0344261	0.999329	-0.255405	0.999994	-0.104253	0.806778	0.709703	0.132214	0.016787	0.996378	NA
Solyc10g083320.2.1	Small auxin up-regulated RNA82	0	0	0	0	0	0.588	0.795	0	0	0	0	0	0	0	0	0	0	0	0	0	NA	NA	0.00654598	1	NA	NA	NA	NA	NA	NA	NA
Solyc02g082320.1.1	LOW QUALITY:F-box family protein (AHRD V3.3 *-* B9IAP0_POPTR)	0	0	0	0	0	0.105	0	0	0	0	0	0	0	0	0	0	0	0	0	0	NA	NA	NA	NA	NA	NA	NA	NA	NA	NA	NA
Solyc06g083350.3.1	Forkhead-associated (FHA) domain-containing protein (AHRD V3.3 *** A0A103Y779_CYNCS)	11.873	12.909	10.294	13.114	19.506	18.085	21.861	20.771	12.388	10.525	14.302	14.302	33.002	35.245	18.573	17.999	11.245	11.93	11.093	11.113	-0.0538951	0.999329	0.150592	0.999994	0.242601	0.644736	-0.941494	0.00971548	-0.0394014	0.99627	NA
Solyc05g009130.3.1	core-2/I-branching beta-1,6-n-acetylglucosaminyltransferase family protein (AHRD V3.3 *** AT1G10880.1)	1.724	2.154	2.3	2.709	4.801	2.823	3.582	4.747	3.843	3.143	2.422	2.422	7.184	5.232	6.04	5.066	1.609	2.395	2.746	0.973	0.0608245	0.999329	0.0599738	0.999994	-0.210872	0.79549	-0.183112	0.898967	-0.0247501	0.998037	NA
Solyc03g058190.3.1	elongation factor family protein (AHRD V3.3 *** AT5G13650.2)	13.704	12.634	12.312	12.912	6.806	7.683	4.318	8.601	8.447	7.98	8.682	8.682	5.66	5.048	4.55	6.145	6.419	7.862	7.768	9.037	-0.056549	0.999329	-0.0861692	0.999994	0.057694	0.959691	-0.0696051	0.951583	0.20268	0.860703	NA
Solyc12g019623.1.1	Cytochrome P450 family protein (AHRD V3.3 *** A0A061DTZ5_THECC)	0	0	0	0	0	0	0	0	0	0	0	0	0	0	0	0	0	0	0	0	NA	NA	NA	NA	NA	NA	NA	NA	NA	NA	NA
Solyc01g006500.3.1	Pentatricopeptide repeat-containing protein, putative (AHRD V3.3 *** A0A061DV75_THECC)	2.299	1.372	2.163	2.354	3.03	2.257	2.847	2.156	2.433	2.688	2.533	2.533	2.351	2.34	1.903	1.964	3.028	2.249	2.323	3.132	0.0622629	0.999329	-0.0257181	0.999994	-0.011121	0.996121	-0.284987	0.854307	0.033889	0.996353	NA
Solyc01g103950.3.1	Thiamine biosynthesis bifunctional ThiED (AHRD V3.3 *-* A0A0B0PE51_GOSAR)	5.838	3.718	4.967	4.439	2.428	3.443	2.799	2.495	3.974	3.944	3.607	3.607	3.069	2.174	3.299	2.873	3.16	3.948	3.52	3.638	-0.0264357	0.999329	-0.0817543	0.999994	-0.108601	0.902465	0.170204	0.879785	0.0185324	0.998037	NA
Solyc08g066635.1.1	LOW QUALITY:BED zinc finger,hAT family dimerization domain, putative (AHRD V3.3 *-* A0A061FD65_THECC)	5.304	7.311	10.568	10.059	0.746	2.635	1.815	1.561	4.154	5.216	6.447	6.447	0	0	1.756	0	3.902	5.862	6.204	6.058	0.138541	0.999329	0.00761548	1	0.134814	0.881111	0.34551	1	0.116219	0.986758	NA
Solyc04g009420.3.1	PsbP domain protein (AHRD V3.3 *** G7JC63_MEDTR)	6.478	5.182	7.832	6.203	1.716	2.666	0.486	2.687	2.737	2.882	2.439	2.439	0.61	0.332	1.982	2.897	3.49	3.905	2.23	2.857	0.0714959	0.999329	-0.0733154	0.999994	-0.0627225	0.961841	1.155	0.409177	-0.234137	0.906267	NA
Solyc07g056320.3.1	Glycerol-3-phosphate acyltransferase (AHRD V3.3 *** G7K3C7_MEDTR)	0.369	0.175	0.128	0.211	1.548	0.976	1.85	1.126	0.631	0.775	0.802	0.802	23.794	18.092	2.248	3.103	1.221	0.781	1.173	0.467	-0.0262116	1	0.0752484	0.999994	0.0454902	0.970228	-2.85298	1.04e-11	-0.0804259	0.990499	5
Solyc04g080610.3.1	ornithine carbamoyltransferase	58.534	63.804	64.312	59.858	64.778	73.83	71.289	69.501	54.886	58.914	62.563	62.563	47.087	67.947	69.355	70.953	56.491	57.763	50.403	52.67	0.00758112	0.999329	0.0317885	0.999994	0.118894	0.793642	0.200477	0.731885	-0.125979	0.885171	NA
Solyc06g075790.3.1	DNA-binding protein (AHRD V3.3 *** AT5G59830.3)	15.428	14.805	13.115	14.844	13.279	12.543	9.952	14.474	14.068	16.113	17.415	17.415	11.603	11.847	14.169	14.617	17.788	20.196	16.178	19.744	-0.0850281	0.999329	-0.0417385	0.999994	0.166698	0.783376	0.211163	0.795181	-0.0602495	0.990415	NA
Solyc10g007550.3.1	RNA helicase DEAD31	21.414	18.415	21.434	20.237	29.12	30.03	30.556	32.972	20.876	17.461	20.783	20.783	18.243	20.801	16.59	17.732	17.367	14.977	16.772	16.152	0.0368562	0.999329	0.0981937	0.999994	0.0942272	0.885203	-0.255435	0.662686	0.0361536	0.99627	NA
Solyc07g021007.1.1	Retrovirus-related Pol polyprotein from transposon TNT 1-94 (AHRD V3.3 *-* A0A151T2P7_CAJCA)	0	0	0	0	0	0	0	0	0	0	0	0	0	0	0	0	0	0	0	0	NA	NA	NA	NA	NA	NA	NA	NA	NA	NA	NA
Solyc03g095650.3.1	MLO-like protein (AHRD V3.3 *** K4BIY8_SOLLC)	0	0	0	0	0	0	0	0	0	0.051	0	0	0	0	0	0	0	0	0	0	NA	NA	NA	NA	NA	NA	NA	NA	NA	NA	NA
Solyc10g083380.2.1	Calmodulin binding protein, putative (AHRD V3.3 *** B9T5N0_RICCO)	7.152	7.245	5.327	6.152	2.484	2.645	1.981	2.57	8.21	8.2	9.253	9.253	4.637	5.325	5.841	6.06	10.866	10.634	11.03	8.677	-0.207715	0.999329	-0.0829064	0.999994	0.137059	0.842705	0.164313	0.865568	-0.0920116	0.984783	4
Solyc04g007680.3.1	Sn-2 protein (AHRD V3.3 *** Q39467_CAPAN)	0	0	0	0	0	0	0	0	0	0	0	0	0	0	0	0	0	0	0	0	NA	NA	NA	NA	NA	NA	NA	NA	NA	NA	NA
Solyc01g100230.3.1	DnaJ-like protein (AHRD V3.3 *** D5FNB3_SOYBN)	67.902	76.82	82.036	72.441	43.011	56.427	56.628	59.37	42.49	48.422	46.419	46.419	38.597	82.152	65.005	63.451	22.722	33.937	33.983	35.782	0.0675131	0.999329	0.182094	0.999994	0.0206179	0.984967	0.00742892	0.993716	0.254763	0.761357	NA
Solyc10g017650.2.1	Unknown protein (AHRD V3.3 )	0	0	0	0	0	0	0	0	0	0	0	0	0	0	0	0	0	0	0	0	NA	NA	NA	NA	NA	NA	NA	NA	NA	NA	NA
Solyc10g047560.2.1	Pathogenesis-related protein 1 (AHRD V3.3 *** G1FNL9_NICBE)	0	0	0	0	0	0	0	0	0	0	0	0	0	0	0	0	0	0	0	0	NA	NA	NA	NA	NA	NA	NA	NA	NA	NA	NA
Solyc01g006160.3.1	60S acidic ribosomal protein P1 (AHRD V3.3 *** B9IDH5_POPTR)	899.014	869.146	914.191	949.478	1589.56	1608.77	1791.98	1608.51	790.032	870.005	1047.76	1047.76	1064.62	1316.4	1243.02	1448.55	948.684	870.255	725.555	764.68	0.0575692	0.999329	0.0908121	0.999994	0.312361	0.0190322	0.0985896	0.845174	-0.260702	0.206741	NA
Solyc05g008820.3.1	Lipid phosphate phosphatase-like protein (AHRD V3.3 *** A0A072U232_MEDTR)	16.545	14.215	17.732	18.017	154.644	107.953	166.871	117.456	25.989	25.871	33.26	33.26	121.494	161.025	93.489	96.964	39.61	40.906	30.619	26.913	0.131278	0.999329	0.101019	0.999994	0.308375	0.25751	-0.63128	0.0416912	-0.421875	0.100999	NA
Solyc06g011590.2.1	Major facilitator superfamily protein (AHRD V3.3 *** AT2G28120.1)	0	0	0	0	0	0	0	0	0	0	0	0	0	0	0	0	0.198	0	0	0	NA	NA	NA	NA	NA	NA	NA	NA	-0.0539505	1	NA
Solyc12g042520.2.1	Gibberellin-regulated family protein (AHRD V3.3 *** AT2G39540.1)	0.246	0	0	0	0	0	0	0	0	0	0	0	0	0	0	0	0	0	0	0	-0.0166666	1	NA	NA	NA	NA	NA	NA	NA	NA	NA
Solyc09g059100.1.1	LOW QUALITY:Homeobox leucine zipper protein (AHRD V3.3 *-* A0A072UAM9_MEDTR)	0	0	0	0	0	0	0	0	0	0	0	0	0	0	0	0	0	0	0	0	NA	NA	NA	NA	NA	NA	NA	NA	NA	NA	NA
Solyc04g080580.3.1	pfkB-like carbohydrate kinase family protein (AHRD V3.3 *** AT1G19600.1)	153.901	121.103	99.443	116.096	138.168	206.344	81.692	166.823	136.483	183.399	179.477	179.477	59.713	38.211	125.819	110.817	186.179	136.288	103.49	135.431	-0.307565	0.148433	-0.298725	0.999994	0.144579	0.723464	1.17156	0.000628445	-0.367789	0.290863	3
Solyc02g005330.1.1	30S ribosomal protein S4, chloroplastic (AHRD V3.3 --* RR4_ASPMA)	0	0	0	0	0	0	0	0	0	0	0	0	0	0	0	0	0	0	0	0	NA	NA	NA	NA	NA	NA	NA	NA	NA	NA	NA
Solyc08g060840.1.1	FAR1 (AHRD V3.3 *** A0A178UYQ0_ARATH)	4.877	3.31	2.531	3.063	5.848	5.573	4.863	5.097	4.105	4.205	2.379	2.379	6.531	4.735	4.138	4.969	3.663	4.352	4.67	4.565	-0.225857	0.999329	-0.117181	0.999994	-0.505546	0.170857	-0.338939	0.723811	0.165033	0.94686	NA
Solyc02g088513.1.1	Saccharopine dehydrogenase (AHRD V3.3 *-* AT5G39410.1)	1.511	1.173	0.616	0.464	1.459	0.819	1.483	0.287	1.213	2.166	0.631	0.631	0.697	2.211	0.412	2.182	1.559	1.605	1.549	0.911	-0.0683103	1	-0.0361005	1	-0.192863	0.679542	-0.153726	0.943905	-0.0828954	0.989829	NA
Solyc04g049555.1.1	2-oxoglutarate (2OG) and Fe(II)-dependent oxygenase superfamily protein (AHRD V3.3 *** AT4G13400.2)	2.578	3.427	2.514	1.696	9.803	4.912	9.798	6.403	3.294	2.663	2.354	2.354	6.531	9.433	8.342	6.703	2.747	3.682	2.402	3.446	-0.0760681	0.999329	0.0684684	0.999994	-0.10821	0.91773	-0.148303	0.921934	-0.0556	0.99627	NA
Solyc05g018490.3.1	Copper ion-binding protein, putative (AHRD V3.3 *** G7JBR2_MEDTR)	44.469	45.929	50.273	49.428	62.929	62.568	72.914	71.848	48.004	46.905	52.508	52.508	70.707	71.779	61.758	69.814	52.869	53.48	50.075	51.881	0.105002	0.999329	0.185332	0.999994	0.124973	0.798395	-0.186498	0.716425	-0.0438713	0.990499	NA
Solyc06g059830.2.1	Non-specific lipid-transfer protein (AHRD V3.3 *** M1D161_SOLTU)	0	0	0	0	0	0	0	0	0	0	0	0	0	0	0	0	0	0	0	0	NA	NA	NA	NA	NA	NA	NA	NA	NA	NA	NA
Solyc11g030850.1.1	Disease resistance protein (CC-NBS-LRR class) family protein (AHRD V3.3 --* A0A072UHE3_MEDTR)	0	0	0	0	0.824	0.693	0.937	0	0	0	0	0	1.763	3.74	0.519	0	0.528	0.257	0.243	0.253	NA	NA	-0.0198119	1	NA	NA	-0.897703	1	-0.0215365	1	NA
Solyc01g013930.1.1	LOW QUALITY:Endoribonuclease dicer-like protein (AHRD V3.3 *-* A0A072VJ60_MEDTR)	0	0	0	0	0	0	0	0	0	0	0	0	0	0	0	0	0	0	0	0	NA	NA	NA	NA	NA	NA	NA	NA	NA	NA	NA
Solyc03g115590.3.1	T-box transcription factor, putative (DUF863) (AHRD V3.3 *-* AT1G26620.1)	7.037	6.197	6.301	6.279	4.946	6.896	9.786	6.244	7.12	7.584	8.912	8.912	31.217	27.673	7.796	10.86	7.599	7.81	7.307	7.015	-0.0487254	0.999329	0.264175	0.999994	0.208551	0.734881	-1.67089	1.06e-06	-0.0750111	0.989829	5
Solyc03g117580.3.1	GAG1At protein (AHRD V3.3 *** AT1G16000.1)	9.689	9.133	10.149	10.279	11.463	12.679	13.167	13.486	9.045	8.006	9.168	9.168	30.629	19.787	14.182	12.242	9.306	9.124	8.464	8.149	0.0833252	0.999329	0.130044	0.999994	0.0851497	0.89539	-0.968622	0.00714335	-0.123558	0.923004	4
Solyc04g009960.3.1	L-allo-threonine aldolase-related protein (AHRD V3.3 *** Q2XPX1_SOLTU)	33.631	32.746	36.628	33.149	65.235	39.581	75.453	69.172	18.295	19.273	15.905	15.905	26.123	20.377	12.972	11.114	10.825	14.479	17.954	18.504	0.0474137	0.999329	0.360004	0.999994	-0.213777	0.604549	-0.971585	0.0168372	0.457357	0.164981	1
Solyc02g032200.3.1	Disease resistance protein (TIR-NBS-LRR class) family (AHRD V3.3 *** AT5G36930.3)	8.72	8.617	8.9	9.528	7.419	7.106	8.019	8.676	11.405	9.944	10.507	10.507	11.342	7.683	10.164	9.939	11.683	11.278	13.745	12.208	0.0550003	0.999329	0.168099	0.999994	-0.0280572	0.979225	0.0175454	0.983844	0.173398	0.831687	NA
Solyc09g007280.3.1	Kinase-like protein (AHRD V3.3 *** A0A0K9NJC4_ZOSMR)	10.148	9.457	10.593	9.95	8.099	7.242	6.963	8.761	8.947	10.391	9.526	9.526	5.943	5.232	6.186	4.897	7.582	7.012	8.644	9.443	0.039705	0.999329	0.0407129	0.999994	-0.0244038	0.981809	-0.0696099	0.940687	0.289607	0.429322	NA
Solyc12g037960.1.1	LOW QUALITY:50S ribosomal L3 (AHRD V3.3 --* A0A0B0NXM6_GOSAR)	0.706	0	0.504	0.236	0	0	0	0	0	1.104	0	0	0	0	0	0.448	0.421	0.206	0.391	0.414	-0.000157986	1	NA	NA	-0.0445645	1	NA	NA	0.0175686	1	NA
Solyc02g083375.1.1	Big1 (AHRD V3.3 *-* AT2G17710.1)	14.09	17.309	14.902	14.507	28.228	26.335	12.597	24.339	83.858	100.662	54.154	54.154	24.73	11.994	24.081	23.247	78.882	77.753	79.982	66.272	-0.0237734	0.999329	-0.227442	0.999994	-0.581758	0.0367926	0.27489	0.85694	-0.0669037	0.990499	NA
Solyc02g080990.2.1	Leucyl-tRNA synthetase (AHRD V3.3 *** G7JJA8_MEDTR)	3.58	4.541	5.053	4.228	2.094	2.225	1.483	2.527	2.63	2.596	3.173	3.173	2.003	1.824	2.421	2.557	2.921	2.764	4.029	3.485	0.0960902	0.999329	-0.0425767	0.999994	0.178933	0.834109	0.277545	0.8256	0.315675	0.679442	NA
Solyc03g116920.2.1	Sister chromatid cohesion protein PDS5 like B-B (AHRD V3.3 *-* A0A0B2PCJ8_GLYSO)	0.608	0.441	0.59	0.523	0.234	0.262	0.214	0.255	0.32	0.413	0.401	0.401	0.196	0.424	0.599	0.958	0.759	0.472	0.751	0.643	0.0124933	0.999329	-0.0112139	1	0.0337374	0.981178	0.81526	0.564889	0.0976517	0.989829	NA
Solyc12g042990.2.1	CASC3/barentsz eIF4AIII-binding protein (AHRD V3.3 *** A0A072UG99_MEDTR)	15.469	15.304	15.903	15.654	16.899	17.602	15.835	16.183	18.689	16.205	18.634	18.634	13.257	14.021	15.22	16.993	15.956	15.878	16.248	17.845	0.0170759	0.999329	-0.0726865	0.999994	0.0762075	0.913546	0.158049	0.812788	0.102027	0.952894	NA
Solyc05g013480.3.1	Tetratricopeptide repeat-like superfamily protein (AHRD V3.3 *** A0A061E7M0_THECC)	32.375	27.922	32.105	32.929	16.476	13.204	13.487	14.463	25.129	25.618	23.76	23.76	19.07	18.977	18.613	14.108	23.53	22.642	29.563	29.349	0.0676608	0.999329	-0.0450704	0.999994	-0.086408	0.91537	-0.26804	0.747759	0.324976	0.358597	NA
Solyc04g054890.3.1	Acyl-coenzyme A oxidase (AHRD V3.3 *** K4BSN7_SOLLC)	8.375	7.577	8.704	8.042	15.005	13.183	17.235	10.916	9.111	8.983	8.639	8.639	45.955	31.431	15.06	15.514	14.414	13.424	10.498	10.853	0.0329724	0.999329	0.0108118	0.999994	-0.0595992	0.956924	-1.36125	4.56e-05	-0.325947	0.372346	4
Solyc12g042340.2.1	JHL07K02.14 protein, putative (AHRD V3.3 *** A0A061FYU9_THECC)	0.731	0.491	0.94	0.734	0.635	0.724	0.581	0.478	0.737	0.64	1.279	1.279	0.675	0.368	1.597	1.709	1.221	0.824	0.814	1.287	0.0740079	0.999329	-0.0949625	0.999994	0.364515	0.471431	1.26682	0.220701	0.024204	0.998037	NA
Solyc02g030462.1.1	Retrovirus-related Pol polyprotein from transposon TNT 1-94 (AHRD V3.3 *-* A0A151QVL3_CAJCA)	0	0	0	0	0	0	0	0	0	0	0	0	0	0	0	0	0	0	0	0	NA	NA	NA	NA	NA	NA	NA	NA	NA	NA	NA
Solyc12g026420.1.1	LOW QUALITY:YCF20-like protein (DUF565) (AHRD V3.3 --* AT3G56830.8)	22.678	24.229	20.725	22.102	56.936	53.079	48.218	38.855	29.037	26.065	21.884	21.884	41.209	39.243	31.305	43.9	24.553	22.556	23.219	22.387	-0.0441329	0.999329	-0.195965	0.999994	-0.18397	0.838594	-0.156057	0.902231	-0.0202006	0.998037	NA
Solyc12g089150.2.1	Syntaxin protein (AHRD V3.3 *** G7K3H9_MEDTR)	29.082	29.02	30.771	31.562	30.601	29.2	32.003	35.446	34.502	39.363	38.462	38.462	41.231	41.712	40.126	38.41	35.568	33.825	36.94	36.893	0.0695612	0.999329	0.153205	0.999994	0.0463947	0.9561	-0.146993	0.804945	0.0954653	0.955484	NA
Solyc01g109150.3.1	cytochrome P450 CYP74C4	0	0	0	0	0	0	0	0	0	0	0	0	0	0	0	0	0	0	0	0	NA	NA	NA	NA	NA	NA	NA	NA	NA	NA	NA
Solyc02g088180.3.1	NAC domain-containing protein (AHRD V3.3 *** A0A060A652_BOENI)	0.057	0.191	0.282	0.135	0.301	0.157	0.391	0.202	0.156	0.312	0.435	0.435	0	0.092	0.186	0.048	0.19	0.601	0.43	0.115	0.0297935	1	0.0463988	1	0.149622	0.818513	0.260652	1	-0.0954713	0.985014	NA
Solyc08g006450.1.1	LOW QUALITY:WW domain-containing protein (AHRD V3.3 --* AT3G13225.2)	0	0	0	0	0	0	0	0	0	0.135	0	0	0	0	0	0	0.206	0	0.102	0	NA	NA	NA	NA	NA	NA	NA	NA	-0.0143974	1	NA
Solyc10g054050.2.1	Kinase, putative (AHRD V3.3 *** B9RH93_RICCO)	0	0	0	0	0	0	0	0.042	0	0	0	0	0	0	0	0.109	0	0	0	0.054	NA	NA	NA	NA	NA	NA	0.233193	1	0.0285828	1	NA
Solyc09g057850.1.1	LOW QUALITY:E3 ubiquitin-protein ligase-like protein (AHRD V3.3 *-* A0A1B1LUK2_VITPS)	0	0	0	0	0	0	0	0	0	0	0	0	0	0	0	0	0	0	0	0	NA	NA	NA	NA	NA	NA	NA	NA	NA	NA	NA
Solyc01g080350.3.1	Calcium-binding protein 39 (AHRD V3.3 *** A0A151U0E3_CAJCA)	12.365	12.651	15.099	13.021	8.522	9.405	9.75	7.093	13.814	13.534	11.496	11.496	10.319	10.354	11.269	9.624	11.377	10.411	13.08	12.637	0.0997548	0.999329	-0.0479414	0.999994	-0.207752	0.710253	-0.0505844	0.960124	0.214997	0.819455	NA
Solyc08g082870.3.1	NAD(P)-binding Rossmann-fold superfamily protein	49.913	49.248	64.885	62.938	11.463	12.008	5.243	14.176	55.222	56.664	60.943	60.943	3.244	2.985	10.936	6.242	43.043	56.587	65.893	83.137	0.311351	0.0454823	-0.137399	0.999994	0.108116	0.79181	1.26388	0.0583043	0.521583	0.0368615	3
Solyc08g076645.1.1	heptahelical transmembrane protein2 (AHRD V3.3 --* AT4G30850.2)	0	0	0	0	0	0	0	0	0	0	0	0	0	0	0	0	0	0	0	0	NA	NA	NA	NA	NA	NA	NA	NA	NA	NA	NA
Solyc06g065430.3.1	Cytochrome P450 (AHRD V3.3 *** A0A061G8S3_THECC)	0.057	0.042	0.222	0.211	0.212	0.178	0.237	0.074	0.025	0.067	0.034	0.034	0	0.184	0.931	1.006	0.289	0.232	0.446	0.184	0.0544755	1	-0.0237885	1	-0.0148357	1	1.55103	0.203858	0.0553349	0.992527	NA
Solyc11g011070.2.1	Sensory neuron membrane protein 2 (AHRD V3.3 *-* A0A1D1XJW9_9ARAE)	3.736	2.828	3.847	3.063	2.195	3.537	3.298	1.773	3.499	3.329	2.49	2.49	5.007	3.906	5.601	4.994	4.744	3.819	5.249	4.013	0.0157804	0.999329	-0.0632202	0.999994	-0.228991	0.771344	0.170905	0.898274	0.0864858	0.990116	NA
Solyc06g071590.3.1	carboxyl-terminal peptidase (DUF239) (AHRD V3.3 *** AT5G18460.1)	4.754	6.288	5.386	6.321	2.607	4.083	2.61	2.442	6.473	7.627	7.411	7.411	4.31	4.422	3.699	6.133	8.283	7.338	7.252	8.677	0.0334732	0.999329	-0.166934	0.999994	0.0463818	0.97281	0.0762624	0.95662	0.0316866	0.99627	NA
Solyc04g007370.3.1	Chaperone protein dnaJ 15 (AHRD V3.3 *** DNJ15_ARATH)	24.616	24.528	27.607	25.342	35.648	29.778	31.315	30.115	24.744	22.593	26.199	26.199	19.766	25.038	22.125	24.12	22.276	20.264	21.623	23.428	0.0748931	0.999329	-0.0581481	0.999994	0.122916	0.819974	-0.0351927	0.962148	0.0873239	0.974769	NA
Solyc10g075080.1.1	LOW QUALITY:Retrovirus-related Pol polyprotein LINE-1 (AHRD V3.3 --* A0A151SL68_CAJCA)	0	0	0	0	0	0	0	0	0	0	0	0	0	0	0	0	0	0	0	0	NA	NA	NA	NA	NA	NA	NA	NA	NA	NA	NA
Solyc01g079410.3.1	Calcium-dependent phosphotriesterase superfamily protein (AHRD V3.3 *** A0A061DRE0_THECC)	21.873	20.677	23.333	22.642	22.636	17.644	17.627	17.627	22.679	19.804	19.146	19.146	18.09	11.81	24.653	27.877	32.317	33.139	34.382	32.412	0.0673209	0.999329	-0.123688	0.999994	-0.131121	0.855369	0.718528	0.185619	0.0394314	0.993836	NA
Solyc01g081160.3.1	Beta-glucosidase, putative (AHRD V3.3 *-* B9SAQ1_RICCO)	0.501	0.898	0.128	0.312	0.089	0	0	0	0	0	0	0	0.37	0.203	0	0	0.33	0.326	0.102	0.268	-0.0718958	1	NA	NA	NA	NA	-0.579566	1	-0.08255	1	NA
Solyc03g034335.1.1	Ulp1 protease family, C-terminal catalytic domain containing protein (AHRD V3.3 *-* Q60D46_SOLDE)	0	0	0.026	0	0	0	0	0	0	0	0	0	0	0	0	0	0.025	0	0	0	NA	NA	NA	NA	NA	NA	NA	NA	NA	NA	NA
Solyc01g020100.2.1	alpha/beta-Hydrolases superfamily protein (AHRD V3.3 *** AT1G06800.2)	0	0	0	0	0	0	0	0	0	0	0	0	0	0	0	0	0	0	0	0	NA	NA	NA	NA	NA	NA	NA	NA	NA	NA	NA
Solyc07g007250.3.1	Metallocarboxypeptidase inhibitor (AHRD V3.3 *** MCPI_SOLLC)	0.936	0.898	0.333	0.312	0.223	0	0	0	0	0.185	0	0	0	0	0	0	0.561	1.751	1.173	0.138	-0.0398799	1	NA	NA	NA	NA	NA	NA	-0.0803273	1	NA
Solyc08g079750.3.1	1-aminocyclopropane-1-carboxylate synthase family protein (AHRD V3.3 *** B9GVV0_POPTR)	1.634	1.863	2.334	2.034	1.537	1.595	1.103	1.614	2.057	2.199	1.868	1.868	1.306	1.087	1.557	1.454	1.988	2.274	2.136	2.734	0.167712	0.999329	-0.109718	0.999994	-0.145946	0.861186	0.252498	0.822489	0.163086	0.936123	NA
Solyc10g052805.1.1	Retrovirus-related Pol polyprotein from transposon TNT 1-94 (AHRD V3.3 *-* A0A151TC71_CAJCA)	0	0	0	0	0	0	0	0	0	0	0	0	0	0	0	0	0	0	0	0	NA	NA	NA	NA	NA	NA	NA	NA	NA	NA	NA
Solyc12g099995.1.1	U-box domain-containing protein 4 (AHRD V3.3 *-* W9QMI4_9ROSA)	1.018	1.472	2.163	1.713	1.894	0.808	1.269	1.126	2.589	1.989	1.1	1.1	0.675	0.719	1.796	1.285	1.32	1.862	1.612	2.857	0.0549467	1	-0.0201909	1	-0.208307	0.712425	0.488931	0.795771	0.145208	0.968123	NA
Solyc04g078070.3.1	Zinc finger protein 706 (AHRD V3.3 *** A0A090M711_OSTTA)	339.151	400.163	432.263	419.784	478.279	473.871	576.031	504.357	461.73	512.738	500.046	500.046	705.15	758.898	721.278	671.668	535.651	498.641	484.131	409.226	0.172684	0.763755	0.169139	0.999994	0.0281833	0.964443	-0.141565	0.751359	-0.180509	0.731139	NA
Solyc03g081300.3.1	Mitochondrial transcription termination factor-related family protein (AHRD V3.3 *** B9IDI0_POPTR)	2.57	2.312	2.736	2.481	1.704	1.658	1.174	1.795	1.975	1.854	1.953	1.953	1.35	1.032	1.211	1.454	1.98	1.862	2.245	2.497	0.0349625	0.999329	-0.0754672	0.999994	0.0142557	0.995296	0.0883131	0.955655	0.22613	0.88175	NA
Solyc02g088987.1.1	LOW QUALITY:Arginine/serine-rich splicing factor, putative (AHRD V3.3 --* B9T7V5_RICCO)	0	0	0.154	0.498	0.167	0.588	0.676	1.147	0.705	0.143	0.802	0.802	0.74	0.921	0.439	1.83	0.462	1.167	0.618	0.613	0.0238041	1	0.0763664	1	0.065232	1	0.193182	1	-0.0462142	1	NA
Solyc07g017730.3.1	Glucan endo-1,3-beta-glucosidase, putative (AHRD V3.3 *** B9RR12_RICCO)	6.125	6.563	4.514	4.287	4.957	4.597	3.452	3.727	4.236	4.862	5.535	5.535	0.196	0	0.878	0.376	2.021	3.914	2.887	3.24	-0.279502	0.786684	-0.235348	0.999994	0.193811	0.802613	1.06158	0.458881	0.0337346	0.996353	3
Solyc04g025650.3.1	FAD/NAD(P)-binding oxidoreductase family protein (AHRD V3.3 *** A0A072UIU6_MEDTR)	37.843	33.32	37.132	34.929	114.15	91.999	105.831	99.595	67.111	39.152	68.405	68.405	97.396	67.008	36.414	54.227	35.625	40.709	33.553	16.758	0.000669854	0.999329	0.0112652	0.999994	0.202449	0.811374	-0.90542	0.0170859	-0.278991	0.849494	1
Solyc06g054313.1.1	WUSCHEL related homeobox 2 (AHRD V3.3 --* AT5G59340.1)	1.888	1.505	2.351	1.477	0.579	0.441	0.403	0.414	2.229	2.25	2.49	2.49	0.762	0.94	0.732	1.261	1.493	1.699	1.713	2.076	0.0323052	0.999329	-0.0447497	1	0.0695727	0.960961	0.0960562	0.962217	0.132654	0.984783	NA
Solyc11g061980.1.1	Glycosyltransferase (AHRD V3.3 *** K4D910_SOLLC)	0.107	0	0.06	0.211	0.29	0.378	0.51	0.202	0.098	0.126	0.401	0.401	0.958	0.166	0.186	0.303	0.14	0.232	0.266	0.046	0.0139972	1	0.00659491	1	0.128616	1	-0.481004	1	-0.0172245	1	NA
Solyc01g056573.1.1	Retrovirus-related Pol polyprotein from transposon TNT 1-94 (AHRD V3.3 *-* A0A1D1YY40_9ARAE)	0	0	0	0	0	0	0	0	0	0	0	0	0	0	0	0	0	0	0	0	NA	NA	NA	NA	NA	NA	NA	NA	NA	NA	NA
Solyc02g031960.3.1	Pectate lyase (AHRD V3.3 *-* M1BHN6_SOLTU)	0	0	0	0	0	0	0.178	0	0	0	0	0	0	0	0	0	0	0	0	0	NA	NA	NA	NA	NA	NA	NA	NA	NA	NA	NA
Solyc03g114110.3.1	Cyclic nucleotide-gated ion channel, putative (AHRD V3.3 *** B9RB50_RICCO)	12.456	13.79	14.475	13.502	5.213	6.885	5.587	4.757	15.133	15.202	14.942	14.942	5.377	4.901	7.131	9.078	12.367	11.63	16.757	15.961	0.0599609	0.999329	-0.138456	0.999994	-0.0258473	0.980946	0.55019	0.405614	0.415326	0.113746	NA
Solyc01g105225.1.1	Protein DA1-related 1 (AHRD V3.3 *** DAR1_ARATH)	0.074	0.133	0	0.042	0.056	0.441	0.154	0.255	0	0.034	3.855	3.855	0	1.069	1.344	0.412	0	0.326	0.352	0	-0.00744301	1	-0.0207032	1	0.969443	2.95e-05	0.277996	1	-0.00056625	1	NA
Solyc12g097030.2.1	Carboxyl-terminal-processing protease (AHRD V3.3 *** A0A0B0NIC9_GOSAR)	12.267	12.376	12.833	11.798	5.158	5.448	5.729	5.957	7.702	7.778	7.88	7.88	5.704	5.932	9.513	7.49	7.871	9.441	9.38	10.539	-0.011223	0.999329	0.109251	0.999994	0.016271	0.991607	0.455547	0.512425	0.183359	0.865832	NA
Solyc05g009250.2.1	Ethylene-responsive transcription factor 1 (AHRD V3.3 *-* ERF1_ORYSJ)	1.453	2.054	2.095	1.603	1.426	1.081	0.925	1.614	1.712	1.989	1.91	1.91	0.61	1.29	0.891	0.897	1.947	1.888	2.104	2.106	0.0163262	0.999329	0.0129758	0.999994	0.0193569	0.993522	-0.141916	0.943877	0.0902121	0.990116	NA
Solyc06g036225.1.1	Unknown protein (AHRD V3.3 )	0	0	0	0	0	0	0	0	0	0	0	0	0	0	0	0	0	0	0	0	NA	NA	NA	NA	NA	NA	NA	NA	NA	NA	NA
Solyc08g016415.1.1	kinesin-like calmodulin-binding protein (ZWICHEL) (AHRD V3.3 --* AT5G65930.2)	0.197	0	0	0	0	0	0.308	0.244	0	0	0	0	0	0	0	0	0	0	0	0	NA	NA	0.0307767	1	NA	NA	NA	NA	NA	NA	NA
Solyc01g110730.3.1	Auxin responsive SAUR protein (AHRD V3.3 *** A0A118K004_CYNCS)	9.927	4.907	4.241	4.22	0.278	1.06	0	2.474	12.429	7.761	7.582	7.582	1.132	0	0.692	1.345	3.143	3.536	8.981	6.579	-0.150613	0.999329	0.0431458	1	-0.184039	0.838594	0.233862	1	0.562436	0.274726	NA
Solyc08g079090.3.1	Monocopper oxidase-like protein SKU5 (AHRD V3.3 *** SKU5_ARATH)	140.395	142.587	160.677	159.532	18.659	42.698	9.833	19.093	131.96	95.42	105.921	105.921	1.241	3.003	33.354	25.914	69.081	69.23	101.902	101.763	0.154361	0.551492	-0.593542	0.88671	-0.100379	0.849812	3.40815	9.18e-16	0.545065	4.35e-05	3
Solyc01g011520.1.1	LOW QUALITY:Dicer-like protein (AHRD V3.3 *-* F8QQQ1_NICAT)	0	0	0	0	0	0	0	0	0	0	0	0	0	0	0	0	0	0	0	0	NA	NA	NA	NA	NA	NA	NA	NA	NA	NA	NA
Solyc05g015035.1.1	Homeobox-leucine zipper family protein (AHRD V3.3 *-* B9GU68_POPTR)	0	0	0	0	0	0	0	0	0	0	0	0	0	0	0	0	0	0	0	0	NA	NA	NA	NA	NA	NA	NA	NA	NA	NA	NA
Solyc01g110550.3.1	ribosome-binding factor A family protein (AHRD V3.3 *** AT4G34730.3)	69.873	70.15	83.387	76.348	130.637	130.877	169.196	131.282	71.584	69.498	83.765	83.765	198.057	234.315	150.737	177.977	66.465	61.9	58.07	46.857	0.156821	0.93596	0.178725	0.999994	0.225582	0.247219	-0.46478	0.113263	-0.247498	0.567246	NA
Solyc03g123770.1.1	LOW QUALITY:Disease resistance protein (AHRD V3.3 --* Q19HX1_ARATH)	0	0	0.282	0.27	0	0.315	0	0.34	0	0	0.29	0.29	0	0	0	0	0.479	0	0	0.237	0.0100673	1	0.000753989	1	0.0260219	1	NA	NA	-0.014309	1	NA
Solyc12g049310.2.1	Ubiquitin-like protein ATG12 (AHRD V3.3 *** K4DFL1_SOLLC)	19.886	20.378	17.211	19.14	17.601	17.686	18.943	12.573	21.212	25.576	23.103	23.103	19.2	19.253	26.582	30.083	21.006	22.496	19.198	19.622	-0.0950585	0.999329	-0.0932788	0.999994	-0.0186536	0.989776	0.459602	0.476329	-0.126728	0.958429	NA
Solyc02g090810.3.1	centrin2 (AHRD V3.3 *** AT3G50360.1)	7.644	6.637	10.456	7.283	11.741	5.909	10.723	8.357	9.389	9.539	10.242	10.242	10.275	8.788	13.397	10.654	9.892	8.42	9.239	8.471	0.0823446	0.999329	0.0563981	0.999994	0.0587267	0.967925	0.2397	0.860209	-0.0205279	0.998037	NA
Solyc01g095670.3.1	thylakoid rhodanese-like protein (AHRD V3.3 *** AT4G01050.1)	16.085	15.396	17.57	16.735	6.506	8.145	6.69	7.444	12.511	12.438	9.006	9.006	8.381	4.809	12.173	7.43	12.623	15.896	15.09	14.429	0.0778571	0.999329	-0.0240487	0.999994	-0.381399	0.250414	0.481944	0.600671	0.0538237	0.992527	NA
Solyc01g103275.1.1	glutamate receptor 3.4 (AHRD V3.3 --* AT1G05200.7)	0.099	0	0.205	0.152	0	0.115	0.154	0	0	0	0.102	0.102	0	0	0	0.727	0.083	0.086	0.243	0	0.0154441	1	0.00367135	1	0.0260219	1	0.286825	1	0.0146546	1	NA
Solyc00g322635.1.1	MLP-like protein 28 (AHRD V3.3 *** AT1G70830.2)	20.872	18.881	26.239	29.925	2.128	5.647	0.913	0.956	31.552	31.964	25.116	25.116	1.154	0	1.503	1.079	47.811	24.478	25.002	23.543	0.292692	0.675158	-0.424779	0.999994	-0.280974	0.493052	0.493003	0.791539	-0.397466	0.522922	NA
Solyc03g096040.3.1	1-Cys peroxiredoxin (AHRD V3.3 *** REHY_MEDTR)	0	0	0	0	0	0	0	0	0	0	0	0	0	0	0	0	0	0	0	0	NA	NA	NA	NA	NA	NA	NA	NA	NA	NA	NA
Solyc06g064540.2.1	LOB domain-containing protein, putative (AHRD V3.3 *** B9SXJ8_RICCO)	0	0	0	0	0	0	0	0	0	0	0	0	0	0	0	0	0	0	0	0	NA	NA	NA	NA	NA	NA	NA	NA	NA	NA	NA
Solyc09g007550.3.1	Zinc finger family protein (AHRD V3.3 *** B9IJ27_POPTR)	26.438	23.347	20.229	21.334	12.688	15.041	6.892	13.592	41.572	38.326	31.862	31.862	3.44	2.948	16.151	19.138	38.785	35.868	43.026	30.857	-0.215766	0.897494	-0.259631	0.999994	-0.305697	0.143725	2.25615	1.97e-07	0.00286005	0.998779	4
Solyc03g062790.3.1	Plastid-lipid associated protein PAP / fibrillin family protein (AHRD V3.3 *** AT2G42130.4)	17.924	22.208	21.956	19.005	7.865	9.289	5.765	9.791	13.847	13.256	11.905	11.905	3.157	3.758	6.679	6.666	9.562	10.093	10.522	11.978	0.0126676	0.999329	-0.0664049	0.999994	-0.145639	0.861186	0.74132	0.468758	0.162972	0.942098	NA
Solyc10g080420.2.1	C2 calcium/lipid-binding and GRAM domain protein (AHRD V3.3 *** A0A072TGP1_MEDTR)	67.139	60.851	68.057	65.782	28.685	33.052	19.679	33.354	74.837	66.886	51.894	51.894	13.736	17.89	28.551	21.623	53.166	61.745	68.92	76.757	0.0435955	0.999329	-0.144468	0.999994	-0.426949	0.00296113	0.56722	0.251951	0.328684	0.168183	NA
Solyc06g075090.3.1	Cytokinin riboside 5'-monophosphate phosphoribohydrolase (AHRD V3.3 *** I0IUQ4_SOLLC)	1.141	0.932	1.154	0.751	0.067	0.115	0	0.181	0	0	0.213	0.213	0	0	0	0	0.132	0	0.086	0.26	-0.0171567	0.999329	0.000655136	1	0.100221	1	NA	NA	0.0646284	1	NA
Solyc01g111090.3.1	ER lumen protein retaining receptor family protein (AHRD V3.3 *** AT4G38790.1)	43.139	41.662	41.321	37.115	61.024	54.643	54.102	52.596	39.795	37.669	40.654	40.654	62.304	60.578	49.399	52.506	40.642	35.945	35.923	42.514	-0.102925	0.999329	-0.0805656	0.999994	0.0550702	0.949008	-0.336897	0.42946	0.0421644	0.992527	NA
Solyc05g007910.3.1	50S ribosomal L18-like protein (AHRD V3.3 *** G7KFC6_MEDTR)	5.288	6.446	5.592	5.764	2.997	3.275	2.432	5.564	3.916	3.868	5.219	5.219	2.678	2.266	6.12	3.539	5.363	4.952	4.631	4.128	-0.0167423	0.999329	0.117625	0.999994	0.190024	0.831326	0.687869	0.622551	-0.127195	0.984783	NA
Solyc12g015890.1.1	LOW QUALITY:Endo-1,3-1,4-beta-d-glucanase, putative (AHRD V3.3 *-* B9RSS3_RICCO)	0	0	0.504	0	0	0	0.759	0	0	0	0.512	0.512	0	1.492	1.663	0.885	0	0.412	0.79	0	NA	NA	NA	NA	0.0260219	1	0.0959213	1	0.0132525	1	NA
Solyc11g065327.1.1	LOW QUALITY:Retrovirus-related Pol polyprotein from transposon TNT 1-94 (AHRD V3.3 *-* A0A151TC71_CAJCA)	0	0	0	0	0	0	0	0	0	0	0	0	0	0	0	0	0	0	0	0	NA	NA	NA	NA	NA	NA	NA	NA	NA	NA	NA
Solyc05g008595.1.1	Cytochrome P450 superfamily protein (AHRD V3.3 --* AT3G53130.1)	39.165	37.47	43.775	43.25	28.551	32.444	34.565	27.715	29.528	33.456	36.842	36.842	23.554	30.713	35.709	33.125	23.703	26.109	25.8	26.354	0.109993	0.999329	0.0279771	0.999994	0.173657	0.806778	0.239558	0.796498	0.0649351	0.991083	NA
Solyc07g044710.2.1	3-hydroxyisobutyryl-CoA hydrolase-like protein (AHRD V3.3 *** A0A072V5U1_MEDTR)	0	0	0	0	0	0	0	0	0	0	0	0	0	0	0	0	0	0	0	0	NA	NA	NA	NA	NA	NA	NA	NA	NA	NA	NA
Solyc05g012250.2.1	Purple acid phosphatase (AHRD V3.3 --* A0A0V0INC4_SOLCH)	6.601	8.467	8.678	6.988	7.196	10.097	7.675	6.87	7.62	6.034	8.085	8.085	2.133	6.227	6.253	6.703	4.142	6.317	5.359	6.663	0.0108175	0.999329	-0.0886541	0.999994	0.0946697	0.942474	0.348776	0.847207	0.091312	0.990116	NA
Solyc10g049370.2.1	Pectinesterase (AHRD V3.3 *** K4D094_SOLLC)	0	0	0	0	0	0	0	0	0	0	0	0	0	0	0	0	0	0	0	0	NA	NA	NA	NA	NA	NA	NA	NA	NA	NA	NA
Solyc05g054580.3.1	60S acidic ribosomal protein P0 (AHRD V3.3 *** K4C2D6_SOLLC)	949.535	910.293	951.058	994.712	1463.02	1441.06	1460.93	1498.03	781.167	812.869	941.946	941.946	493.835	744.454	713.162	918.271	711.641	658.163	578.351	666.892	0.048716	0.999329	0.0384706	0.999994	0.22464	0.0802802	0.313334	0.487393	-0.118635	0.858275	3
Solyc06g074960.3.1	ABC transporter family protein (AHRD V3.3 *** A0A097P9Q7_HEVBR)	2.808	2.894	2.958	2.844	3.799	3.369	4.602	3.706	3.236	3.598	3.684	3.684	4.942	3.74	3.326	3.454	3.201	3.51	3.074	3.822	0.00805421	0.999329	0.1666	0.999994	0.0840977	0.927979	-0.397784	0.542457	0.0419301	0.99627	NA
Solyc03g031980.3.1	Clade XVI lectin receptor kinase (AHRD V3.3 *** K4BFG9_SOLLC)	11.988	12.393	16.963	15.865	8.177	6.927	7.283	6.817	17.329	19.896	18.899	18.899	5.682	4.016	12.812	8.387	30.494	29.542	26.747	25.986	0.297167	0.501644	-0.0539284	0.999994	0.0132539	0.993363	0.994892	0.113186	-0.158893	0.822919	NA
Solyc04g012105.1.1	Non-specific serine/threonine protein kinase (AHRD V3.3 *-* M1A662_SOLTU)	0	0	0	0	0	0	0	0	0	0	0	0	0	0	0	0	0	0	0	0	NA	NA	NA	NA	NA	NA	NA	NA	NA	NA	NA
Solyc07g042200.1.1	LOW QUALITY:UDP-glycosyltransferase 74D1 (AHRD V3.3 --* U74D1_ARATH)	0	0	0	0	0	0	0	0	0	0	0	0	0	0	0	0	0	0	0	0	NA	NA	NA	NA	NA	NA	NA	NA	NA	NA	NA
Solyc06g069440.3.1	Zinc finger transcription factor 45	13.301	11.927	11.73	11.637	10.471	11.829	10.877	11.182	13.888	14.36	12.323	12.323	11.037	8.549	11.428	12.957	14.719	13.355	14.566	15.134	-0.104044	0.999329	0.000759586	0.999994	-0.185572	0.574509	0.240896	0.683236	0.0882332	0.961497	NA
Solyc02g081390.3.1	Amine oxidase family protein (AHRD V3.3 *** B9H3J5_POPTR)	54.01	51.693	47.862	51.225	73.144	71.269	79.035	68.439	48.193	42.009	42.906	42.906	83.028	106.932	78.815	70.371	38.406	43.412	37.55	35.713	-0.0962878	0.999329	0.0403074	0.999994	-0.0748679	0.882276	-0.411489	0.251689	-0.134507	0.873114	NA
Solyc09g083410.3.1	N-carbamyl-L-amino acid amidohydrolase (AHRD V3.3 *** G7I3Z0_MEDTR)	38.952	44.324	45.323	40.246	22.67	27.594	17.544	19.783	38.967	42.683	39.818	39.818	21.094	22.754	30.187	31.513	38.835	42.417	40.445	43.678	0.022241	0.999329	-0.312303	0.999994	-0.039208	0.962328	0.40357	0.407132	0.0581996	0.989313	NA
Solyc08g007755.1.1	Adenosine monophosphate-protein transferase and cysteine protease ibpA (AHRD V3.3 --* A0A0B0PY85_GOSAR)	0.213	0	0	0	0.602	0	0	0.722	0	0	0	0	3.352	0	0	0.364	0	0.163	0	0	NA	NA	0.00870936	1	NA	NA	-0.653575	1	NA	NA	NA
Solyc00g100880.3.1	LURP-one-like protein (AHRD V3.3 *** AT1G53875.1)	0	0	0	0	0	0.157	0	0	0.066	0	0	0	0	0	0	0	0.116	0	0	0	NA	NA	-0.0246956	1	NA	NA	NA	NA	-0.0288166	1	NA
Solyc02g089650.3.1	DUF1262 family protein (AHRD V3.3 *** A0A072U7Y1_MEDTR)	1.453	0.932	0.769	1.106	0.223	0.63	0.13	0.467	0.787	0.843	0.58	0.58	1.284	0	0.705	0.812	0.842	0.927	1.228	1.118	-0.0734364	0.999329	-0.0697925	1	-0.153109	0.861818	0.123301	0.954298	0.214523	0.926285	NA
Solyc03g045095.1.1	Retrotransposon protein, putative, Ty3-gypsy subclass (AHRD V3.3 *-* Q2QR60_ORYSJ)	0	0	0	0	0	0	0	0	0	0	0	0	0	0	0	0	0	0	0	0	NA	NA	NA	NA	NA	NA	NA	NA	NA	NA	NA
Solyc11g063460.1.1	Adenylate isopentenyltransferase (AHRD V3.3 *-* F6KQG8_MALDO)	0	0	0	0	0	0	0	0	0	0	0	0	0	0	0	0	0	0	0	0	NA	NA	NA	NA	NA	NA	NA	NA	NA	NA	NA
Solyc03g119610.1.1	LOW QUALITY:ATP synthase subunit alpha, chloroplastic (AHRD V3.3 --* ATPA_SOLTU)	64.725	62.373	65.526	73.048	41.786	50.056	38.397	53.445	62.424	64.442	55.732	55.732	15.456	27.359	42.587	37.876	85.433	84.439	64.657	62.856	0.0851769	0.999329	0.0113341	0.999994	-0.169823	0.720584	0.760873	0.211928	-0.365079	0.149389	NA
Solyc02g050187.1.1	polygalacturonase inhibitor (DUF639) (AHRD V3.3 *-* AT5G23390.1)	0	0	0	0.321	0	0	0	0	0.303	0	0	0	1.85	0.59	0	1.151	0.149	0	0	0	0.00881204	1	NA	NA	-0.021161	1	-0.309886	1	NA	NA	NA
Solyc02g080580.1.1	LOW QUALITY:senescence regulator (Protein of unknown function, DUF584) (AHRD V3.3 *** AT4G04630.1)	0.55	0.532	0.778	0.928	0.256	0	0	0.913	0.352	1.079	0.401	0.401	0	0	0.652	0.351	0.825	0.635	0.923	0.322	0.0169972	1	0.0306187	1	-0.0409401	1	0.293728	1	-0.0191059	1	NA
Solyc12g005320.2.1	Pectinacetylesterase family protein (AHRD V3.3 *** AT4G19410.1)	0	0	0	0	0	0	0	0	0	0	0	0	0	0	0	0	0	0	0	0	NA	NA	NA	NA	NA	NA	NA	NA	NA	NA	NA
Solyc01g050070.3.1	transmembrane protein (AHRD V3.3 *** AT1G55535.3)	8.777	10.206	9.755	10.54	8.31	10.244	7.141	9.653	10.127	11.511	7.138	7.138	13.062	13.026	7.756	10.012	7.475	7.922	8.261	8.616	0.0471261	0.999329	-0.0773934	0.999994	-0.435018	0.236397	-0.5932	0.379283	0.114832	0.983385	NA
Solyc11g050936.1.1	Retrovirus-related Pol polyprotein from transposon TNT 1-94 (AHRD V3.3 --* A0A151TD74_CAJCA)	0	0	0	0	0	0	0	0	0	0	0	0	0	0	0	0	0	0	0	0	NA	NA	NA	NA	NA	NA	NA	NA	NA	NA	NA
Solyc05g047615.1.1	SHI-related sequence 6 (AHRD V3.3 --* AT3G54430.1)	0	0	0	0	0	0	0	0	0	0	0	0	0	0	0	0	0	0	0	0	NA	NA	NA	NA	NA	NA	NA	NA	NA	NA	NA
Solyc09g061780.2.1	LOW QUALITY:Unknown protein (AHRD V3.3 )	0	0	0	0	0	0	0	0	0	0	0	0	0	0	0	0	0	0	0	0	NA	NA	NA	NA	NA	NA	NA	NA	NA	NA	NA
Solyc04g082290.3.1	At1g76250 (AHRD V3.3 *-* Q8GX25_ARATH)	7.808	6.787	7.387	6.886	5.459	5.899	5.184	5.947	6.358	7.407	8.085	8.085	7.445	7.48	6.812	5.575	7.549	7.931	7.901	9.581	-0.0297599	0.999329	-0.00853749	0.999994	0.17512	0.806778	-0.317066	0.713158	0.156516	0.930693	NA
Solyc08g029057.1.1	Retrovirus-related Pol polyprotein from transposon TNT 1-94 (AHRD V3.3 *-* A0A151SM08_CAJCA)	0	0	0	0	0	0	0	0	0	0	0	0	0	0	0	0	0	0	0	0	NA	NA	NA	NA	NA	NA	NA	NA	NA	NA	NA
Solyc02g043990.1.1	2-oxoglutarate (2OG) and Fe(II)-dependent oxygenase superfamily protein (AHRD V3.3 --* AT1G48700.5)	0	0	0	0	0	0	0	0	0	0	0	0	0	0	0	0	0	0	0	0	NA	NA	NA	NA	NA	NA	NA	NA	NA	NA	NA
Solyc11g066110.2.1	Inner membrane protein (AHRD V3.3 *** S8C850_9LAMI)	26.168	28.654	28.257	24.954	7.308	6.655	8.742	9.398	15.706	13.787	12.204	12.204	15.696	12.51	13.025	9.721	14.546	16.608	19.221	18.672	-0.0429289	0.999329	0.266486	0.999994	-0.227485	0.652205	-0.344467	0.662141	0.258216	0.636976	4
Solyc12g036173.1.1	Transposon Ty3-I Gag-Pol polyprotein (AHRD V3.3 *-* A0A151R9Y1_CAJCA)	0	0	0	0	0	0	0	0	0	0	0	0	0	0	0	0	0	0	0	0	NA	NA	NA	NA	NA	NA	NA	NA	NA	NA	NA
Solyc09g008190.3.1	Acylphosphatase (AHRD V3.3 *-* A0A0B0PI53_GOSAR)	15.97	18.814	19.665	17.967	113.259	96.418	106.602	112.316	15.231	14.764	17.389	17.389	35.179	51.568	35.163	33.598	20.898	21.423	16.217	13.449	0.0633579	0.999329	0.0666262	0.999994	0.159128	0.831577	-0.40049	0.479474	-0.40968	0.314221	1
Solyc05g018500.3.1	Protein OBERON 3-like protein (AHRD V3.3 *** A0A0B0MD36_GOSAR)	5.107	5.032	6.002	5.038	8.912	8.166	8.825	7.189	7.906	6.674	6.294	6.294	11.973	10.87	8.874	9.163	7.12	7.235	6.399	7.889	0.064376	0.999329	-0.0547638	0.999994	-0.178118	0.77958	-0.39608	0.468023	0.00440361	0.998711	NA
Solyc02g021670.2.1	Protein kinase (AHRD V3.3 *-* C6ZRS5_SOYBN)	0	0	0	0	0	0	0	0	0	0	0	0	0	0	0	0	0	0	0	0	NA	NA	NA	NA	NA	NA	NA	NA	NA	NA	NA
Solyc00g013182.1.1	Unknown protein (AHRD V3.3 )	0	0	0	0	0	0	0	0	0	0	0	0	0	0	0	0	0	0	0	0	NA	NA	NA	NA	NA	NA	NA	NA	NA	NA	NA
Solyc06g075555.1.1	Germacrene A oxidase (AHRD V3.3 --* GAO_LACSA)	0	0	0.308	0.287	0	0.336	0	0.361	0.27	0	0	0	1.72	0	0	0.545	0.256	0	0	0	0.0100673	1	0.000753989	1	NA	NA	-0.202902	1	NA	NA	NA
Solyc01g103785.1.1	Kinase family protein (AHRD V3.3 *** A0A0K9NK70_ZOSMR)	20.88	18.257	24.547	23.537	5.247	6.844	2.432	3.876	19.762	21.236	16.357	16.357	0.435	1.142	2.408	2.182	12.244	12.591	20.746	22.992	0.181645	0.999329	-0.387987	0.999994	-0.262418	0.582514	0.863107	0.567574	0.693155	0.00856328	3
Solyc10g085170.2.1	GDSL esterase/lipase family (AHRD V3.3 *** A0A151RQI9_CAJCA)	0.131	0.191	0.137	0	0	0	0.214	0	0.623	0	0	0	0	0.424	2.528	20.726	0.116	0.343	0.438	0.46	-0.00725887	1	NA	NA	-0.045634	1	2.69146	0.00613191	0.0668477	1	4
Solyc09g005570.3.1	ALC-interacting protein (AHRD V3.3 *-* G7JN31_MEDTR)	0.435	0.482	0.564	0.338	0.535	0.85	0.463	0.478	1.508	0.674	0.887	0.887	0.283	1.842	2.195	1.721	1.766	1.622	1.971	1.003	-0.0027474	1	-0.0840859	1	-0.0772746	0.947382	0.499201	0.772315	-0.068358	0.992527	NA
Solyc12g017260.2.1	Topoisomerase II-associated protein PAT1 (AHRD V3.3 *** A0A103YJG9_CYNCS)	10.937	10.455	9.123	10.093	11.942	9.677	11.589	10.502	10.405	10.475	9.262	9.262	12.561	13.247	8.714	11.248	10.041	9.192	8.762	10.623	-0.135139	0.999329	0.03899	0.999994	-0.16196	0.708141	-0.437622	0.313258	0.0206056	0.996353	NA
Solyc01g081455.1.1	Retrovirus-related Pol polyprotein from transposon TNT 1-94 (AHRD V3.3 *-* A0A151RDV9_CAJCA)	0	0	0	0	0	0	0	0	0	0	0	0	0	0	0	0	0	0	0	0	NA	NA	NA	NA	NA	NA	NA	NA	NA	NA	NA
Solyc12g088850.1.1	LOW QUALITY:Calcium-binding EF-hand (AHRD V3.3 *** A0A103YCM4_CYNCS)	0	0	0	0	31.793	31.1	58.455	33.97	0	0	0	0	94.5	144.867	54.095	35.646	0	0.275	0	0	NA	NA	0.301342	0.999994	NA	NA	-1.38309	0.00764494	NA	NA	5
Solyc07g063940.2.1	SCARECROW	4.984	7.028	5.959	6.169	24.14	18.127	21.588	18.721	6.989	7.879	9.27	9.27	31.326	33.052	19.265	16.581	7.425	7.974	11.437	7.544	0.00415849	0.999329	-0.0369747	0.999994	0.24295	0.645099	-0.889209	0.00914709	0.244821	0.838085	NA
Solyc03g006715.1.1	IQ-domain 2 (AHRD V3.3 --* AT5G03040.3)	0	0	0	0	0	0	0	0	0	0	0	0	0	0	0	0	0	0	0	0	NA	NA	NA	NA	NA	NA	NA	NA	NA	NA	NA
Solyc06g060090.3.1	DnaJ domain protein (AHRD V3.3 *** A0A072V0L9_MEDTR)	29.559	25.859	26.445	25.03	38.912	31.719	34.838	32.749	30.184	27.927	29.533	29.533	38.118	30.694	25.624	31.307	23.324	21.843	24.016	24.554	-0.100771	0.999329	-0.036221	0.999994	0.0138449	0.988962	-0.336436	0.484004	0.109463	0.941039	NA
Solyc09g008525.1.1	Acyl-CoA N-acyltransferase with RING/FYVE/PHD-type zinc finger domain-containing protein (AHRD V3.3 *-* AT2G36720.2)	1.42	1.464	1.214	0.886	1.415	0.399	0.759	1.349	1.86	1.66	0.657	0.657	1.219	1.935	0.705	1.394	1.452	2.455	1.58	1.7	-0.053014	0.999329	0.0382865	1	-0.31589	0.462553	-0.431969	0.816013	-0.0930075	0.989829	NA
Solyc05g005640.3.1	methyl-CPG-binding domain 9 (AHRD V3.3 *** AT3G01460.1)	3.761	3.127	3.48	3.266	2.941	2.698	3.179	2.899	2.802	3.042	3.249	3.249	2.503	3.482	4.497	4.933	4.727	4.352	4.717	5.537	-0.0264603	0.999329	0.0770167	0.999994	0.102316	0.92324	0.525297	0.490808	0.156019	0.931853	NA
Solyc01g112160.3.1	Phosphoglycerate mutase family protein (AHRD V3.3 *** AT4G38370.1)	13.203	13.258	12.936	11.882	10.939	12.333	10.735	9.812	8.759	7.997	9.645	9.645	5.551	10.667	10.723	9.43	8.613	9.922	7.33	9.635	-0.0672206	0.999329	-0.113831	0.999994	0.141691	0.869319	0.196577	0.858795	-0.0927219	0.989313	NA
Solyc01g108540.3.1	Acetyl esterase IPR013094 Alpha_beta hydrolase fold-3	4.59	6.213	5.857	5.291	3.476	3.506	3.013	5.522	8.251	10.323	8.554	8.554	3.635	2.358	5.708	4.569	9.529	11.372	9.638	8.126	0.0132781	0.999329	0.126093	0.999994	-0.0865495	0.946089	0.601575	0.634566	-0.162516	0.949247	NA
Solyc07g005970.3.1	Autophagy-related protein 11 (AHRD V3.3 *** W9S712_9ROSA)	3.35	3.427	2.847	2.836	9.803	8.502	13.475	10.81	4.687	4.669	6.243	6.243	22.226	19.308	7.836	9.708	5.091	4.892	5.108	4.358	-0.150839	0.999329	0.327542	0.999994	0.337101	0.304216	-1.28426	1.59e-05	-0.0514197	0.992527	1
Solyc03g123890.3.1	Calcium-transporting ATPase (AHRD V3.3 *** A0A022PY01_ERYGU)	2.931	2.712	2.915	2.464	1.404	2.309	1.791	2.453	2.671	3	2.465	2.465	0.805	1.032	1.769	2	2.888	2.712	3.52	3.852	-0.0406588	0.999329	0.103917	0.999994	-0.142946	0.876653	0.809029	0.423192	0.327288	0.592762	NA
Solyc04g045280.1.1	LOW QUALITY:5'-3' exonuclease family protein (AHRD V3.3 --* AT3G28030.4)	0	0	0	0	0	0	0	0	0	0	0	0	0	0	0	0	0	0	0	0	NA	NA	NA	NA	NA	NA	NA	NA	NA	NA	NA
Solyc03g006400.3.1	MAP kinase kinase kinase 25	1.954	1.206	1.736	1.966	3.799	3.842	5.539	4.428	2.032	1.626	2.379	2.379	13.584	13.781	14.502	12.702	6.51	4.549	2.355	3.102	0.0526257	0.999329	0.242225	0.999994	0.190415	0.831577	-0.0745469	0.928265	-0.70337	0.0548556	4
Solyc10g018060.2.1	Calcium-dependent lipid-binding domain-containing protein (AHRD V3.3 *** A0A0K9PV75_ZOSMR)	0	0	0	0	0	0	0	0	0	0	0	0	0	0	0	0	0	0	0	0	NA	NA	NA	NA	NA	NA	NA	NA	NA	NA	NA
Solyc08g060860.3.1	DUF4050 family protein (AHRD V3.3 *** G7JE31_MEDTR)	26.75	25.643	27.094	30.533	28.674	26.566	29.856	29.128	31.257	35.175	32.407	32.407	21.007	28.741	26.462	29.853	29.726	25.98	28.921	26.814	0.0895379	0.999329	0.0868956	0.999994	-0.0371014	0.970041	0.0881159	0.917525	0.0142935	0.998037	NA
Solyc03g116250.2.1	Alpha 1,4-glycosyltransferase family protein (AHRD V3.3 --* Q2MGS1_MEDTR)	0	0	0	0	0	0	0	0	0	0	0	0	0	0	0	0	0	0	0	0	NA	NA	NA	NA	NA	NA	NA	NA	NA	NA	NA
Solyc01g017480.1.1	Ycf1 protein (AHRD V3.3 *-* ATCG01130.1)	0	0	0	0	0	0	0	0	0	0	0	0	0	0	0	0	0	0	0	0	NA	NA	NA	NA	NA	NA	NA	NA	NA	NA	NA
Solyc04g056457.1.1	BZIP transcription factor family protein (AHRD V3.3 *** B9IHM4_POPTR)	0.123	0.025	0.265	0.059	0.267	0.252	0.119	0.053	0.057	0.194	0.179	0.179	0	0.258	0.08	0.085	0.05	0.034	0.172	0	0.0180106	1	-0.0908876	1	0.0353734	1	-0.185427	1	0.0405759	1	NA
Solyc06g053390.3.1	Calcium-dependent lipid-binding (CaLB domain) family protein (AHRD V3.3 *** AT2G01540.1)	0	0	0	0	0	0	0	0	0	0	0	0	0	0	0	0	0	0	0	0	NA	NA	NA	NA	NA	NA	NA	NA	NA	NA	NA
Solyc06g050610.2.1	DCD (Development and Cell Death) domain protein (AHRD V3.3 *-* AT3G11000.1)	0	0	0.085	0	0	0	0	0	0.033	0	0	0	0	0	0	0	0	0.137	0	0.069	0.00886931	1	NA	NA	NA	NA	NA	NA	-0.0226992	1	NA
Solyc04g080630.3.1	50S ribosomal protein L31 (AHRD V3.3 *** K4BVE2_SOLLC)	107.035	126.102	132.805	129.565	42.365	51.589	34.66	51.151	93.141	78.321	88.276	88.276	26.885	40.938	44.982	41.864	66.985	68.517	71.173	71.756	0.130746	0.999329	-0.0780388	0.999994	0.0288536	0.977097	0.252553	0.768482	0.0819973	0.984065	NA
Solyc08g082545.1.1	LOW QUALITY:Peroxidase (AHRD V3.3 *-* K4CFF0_SOLLC)	0	0	0	0	0	0	0	0	0	0	0	0	0	0	0	0	0	0	0	0	NA	NA	NA	NA	NA	NA	NA	NA	NA	NA	NA
Solyc08g006605.1.1	dynamin related protein (AHRD V3.3 *** AT2G14120.4)	1.93	1.73	1.214	1.519	2.908	3.506	2.906	2.92	2.474	1.34	1.185	1.185	3.744	3.98	5.574	3.43	1.914	2.841	2.042	2.405	-0.0752285	0.999329	-0.0540416	0.999994	-0.21931	0.755749	0.133415	0.930371	-0.0428068	0.99627	NA
Solyc08g066050.3.1	Protein kinase (AHRD V3.3 *** A0A059LJJ8_9CHLO)	39.042	35.15	40.979	43.065	12.376	22.997	8.968	14.973	25.432	27.135	33.422	33.422	3.222	1.861	38.383	29.998	47.704	36.306	35.571	42.162	0.131069	0.999329	-0.312032	0.999994	0.297311	0.293871	3.44312	1.83e-13	-0.0868279	0.984783	3
Solyc05g005570.3.1	BURP domain-containing protein (Fragment) (AHRD V1 *--- Q94IC5_9ROSI)	0.378	0.865	0.718	0.489	6.996	4.597	2.396	5.171	1.286	1.053	1.825	1.825	0.675	1.548	1.45	1.406	2.549	3.725	1.784	0.46	-0.00334367	1	-0.284939	0.999994	0.249346	0.721066	0.178849	0.925397	-0.547868	0.275889	3
Solyc03g093220.3.1	transmembrane protein (AHRD V3.3 *** AT1G21930.1)	36.759	35.275	37.919	43.571	48.291	53.447	60.839	50.281	42.597	39.262	51.911	51.911	56.84	59.049	60.561	67.341	47.192	42.734	40.413	34.748	0.109393	0.999329	0.107321	0.999994	0.28243	0.424244	0.0638475	0.933312	-0.207692	0.821141	NA
Solyc02g087900.3.1	Cullin family protein (AHRD V3.3 *** B9HV99_POPTR)	26.233	27.19	27.505	25.089	30.022	26.576	27.602	31.156	28.693	32.149	29.499	29.499	40.97	31.947	27.753	31.453	28.109	30.135	27.638	30.766	-0.0304618	0.999329	0.0588362	0.999994	-0.0470745	0.951346	-0.362506	0.411338	0.0152027	0.997779	NA
Solyc12g096940.2.1	CCT motif protein (AHRD V3.3 *** A0A072VLD7_MEDTR)	0	0	0	0	0.123	0	0.095	0	0.049	0	0	0	0	0.442	0.239	0	0	0	0	0.023	NA	NA	-0.00713456	1	-0.021161	1	-0.248204	1	NA	NA	NA
Solyc07g055630.3.1	Serine/threonine-protein kinase (AHRD V3.3 *-* M1BGA2_SOLTU)	0	0.2	0	0	0.958	1.291	1.091	0.85	0.131	0.16	0	0	4.093	2.598	0.958	0.776	0.124	0.12	0	0.237	NA	NA	-0.0215299	1	-0.0255915	1	-1.14284	0.408946	-0.000630835	1	NA
Solyc04g081130.1.1	LOW QUALITY:glyoxal oxidase-related protein (AHRD V3.3 *** AT1G19900.1)	0.099	0.341	0.103	0.43	1.392	0.955	1.673	0.414	0.361	0.169	0.716	0.716	0.283	0	0	0	0	0.043	0.196	0	0.00956968	1	-0.0321807	0.999994	0.196701	0.673731	NA	NA	0.0458072	1	1
Solyc04g071440.3.1	Tubby-like F-box protein (AHRD V3.3 *** K4BTD6_SOLLC)	13.745	13.79	15.227	11.511	13.502	13.372	12.479	12.01	15.485	15.287	13.065	13.065	27.255	20.708	13.384	12.557	16.064	15.235	15.865	15.256	-0.0380115	0.999329	-0.0874971	0.999994	-0.204526	0.674064	-0.9139	0.0253832	0.00577473	0.998711	4
Solyc08g014480.3.1	glycoside hydrolase family 2 protein (AHRD V3.3 *** AT3G54440.3)	12.374	12.318	11.115	10.642	15.295	14.527	14.353	12.817	11.806	13.5	12.724	12.724	16.893	17.153	19.092	18.956	17.103	16.205	13.792	15.884	-0.141892	0.999329	-0.0908316	0.999994	0.0015576	0.998728	0.0854485	0.902868	-0.138658	0.912176	NA
Solyc07g022900.3.1	Chlorophyll a-b binding protein, chloroplastic (AHRD V3.3 *** K4CD46_SOLLC)	9.927	11.869	12.286	10.853	0.969	1.511	0.463	1.083	4.08	2.781	3.07	3.07	3.135	1.474	1.53	1.527	1.766	3.708	3.293	3.125	0.041948	0.999329	-0.122243	1	-0.0798449	0.95298	-0.458922	0.782194	0.117405	0.9881	NA
Solyc06g071760.1.1	LOW QUALITY:Phenylalanine ammonia-lyase (AHRD V3.3 --* A0A067ZUX6_PRUVU)	5.066	3.46	3.104	4.287	1.86	2.204	0.427	0.998	11.405	16.509	14.694	14.694	0	0	2.342	2	6.435	5.072	5.789	6.954	-0.0211112	1	-0.102865	1	0.0323371	0.984389	0.778625	1	0.060417	0.994808	NA
Solyc01g086745.1.1	Dihydroneopterin aldolase (AHRD V3.3 --* AT3G21730.1)	0	0	0	0	0	0	0	0	0	0	0	0	0	0	0	0	0	0	0	0	NA	NA	NA	NA	NA	NA	NA	NA	NA	NA	NA
Solyc08g008260.2.1	Myosin heavy chain-related family protein (AHRD V3.3 *** B9GX71_POPTR)	0	0	0	0	0	0	0	0	0	0	0	0	0	0	0	0	0	0	0	0	NA	NA	NA	NA	NA	NA	NA	NA	NA	NA	NA
Solyc08g045850.3.1	pentatricopeptide repeat-containing protein	7.89	7.927	8.866	7.578	8.8	6.707	8.007	7.932	8.562	7.517	6.703	6.703	9.905	6.08	7.876	6.109	6.972	6.892	8.175	10.179	0.0262739	0.999329	0.0409149	0.999994	-0.213929	0.711498	-0.227845	0.814604	0.349828	0.435316	NA
Solyc01g105440.1.1	LOW QUALITY:Cytochrome b6-f complex iron-sulfur subunit, chloroplastic (AHRD V3.3 --* UCRIA_WHEAT)	0	0.624	1.377	0.439	0.602	2.036	2.064	0	0.41	1.011	2.797	2.797	0	0	3.033	0	1.543	0.747	2.167	1.501	0.0135424	1	-0.0125459	1	0.114998	1	0.283778	1	0.0628574	1	NA
Solyc02g078710.1.1	F-box/kelch-repeat protein (AHRD V3.3 *** W9SF98_9ROSA)	0	0	0	0	0.1	0	0.344	0	0	0	0	0	0	0	0	0	0	0	0	0	NA	NA	0.0285786	1	NA	NA	NA	NA	NA	NA	NA
Solyc01g095280.3.1	Protein ABIL1, putative (AHRD V3.3 *** B9RDZ9_RICCO)	28.015	25.701	25.06	24.06	14.504	17.319	10.937	13.029	29.438	24.093	19.206	19.206	10.863	9.028	13.61	13.126	27.284	32.358	30.932	30.306	-0.103286	0.999329	-0.262697	0.999994	-0.400329	0.171988	0.338556	0.710437	0.0455002	0.992527	NA
Solyc10g078160.2.1	hydroxyproline-rich glycoprotein family protein (AHRD V3.3 *** AT3G56590.1)	31.39	37.179	28.531	26.254	12.499	16.395	10.284	13.401	31.732	28.526	25.474	25.474	6.074	4.68	11.295	14.726	31.508	36.872	35.61	39.573	-0.263457	0.541387	-0.186331	0.999994	-0.222488	0.514613	1.13058	0.0393997	0.135446	0.910363	3
Solyc09g090470.3.1	Peptide transporter (AHRD V3.3 *** G7I4R9_MEDTR)	0.23	0.166	0.453	0.7	5.904	5.909	9.406	3.302	1.721	2.073	3.207	3.207	11.799	13.468	23.655	18.484	6.551	4.532	2.378	1.478	0.0894141	1	0.0562993	0.999994	0.385835	0.434773	0.63609	0.207886	-0.905281	0.00949414	4
Solyc09g097960.3.1	NAD(P)-linked oxidoreductase superfamily protein (AHRD V3.3 *** AT1G60710.1)	0	0	0.12	0.118	574.939	547.859	667.913	547.905	15.69	17.528	45.072	45.072	712.725	849.673	425.63	458.396	93.84	115.234	48.416	26.385	0.0198862	1	0.111805	0.999994	1.24647	4.9e-15	-0.882943	7.92e-05	-0.768904	0.0525337	NA
Solyc04g071807.1.1	Cytochrome P450 (AHRD V3.3 *** A0A0B0NSU6_GOSAR)	0.09	0	0	0.143	0	0	0	0.064	0.131	0	0	0	0	0	0	0.085	0	0	0	0	0.00394746	1	NA	NA	-0.028252	1	NA	NA	NA	NA	NA
Solyc03g051960.3.1	Fatty acyl-CoA reductase (AHRD V3.3 *** K4BGJ7_SOLLC)	0	0.058	0	0.084	0	0	0	0	0	0.093	0.085	0.085	0	0	0	0	0.033	0	0	0.038	0.00277575	1	NA	NA	0.0232463	1	NA	NA	-0.000445735	1	NA
Solyc12g019750.2.1	Polypyrimidine tract-binding-like protein (AHRD V3.3 *** G7IBX9_MEDTR)	35.626	36.422	40.458	41.681	57.181	52.764	54.766	52.585	32.961	34.383	30.923	30.923	32.589	37.05	34.631	43.622	39.173	41.404	37.597	37.85	0.149337	0.999329	-0.0139049	0.999994	-0.118286	0.811178	0.0846426	0.897958	-0.0754793	0.976546	NA
Solyc04g014275.1.1	BRCT domain-containing DNA repair protein (AHRD V3.3 --* AT4G03130.4)	0	0	0	0	0	0	0	0	0	0	0	0	0	1.069	0	0	0.899	0	0	0.291	NA	NA	NA	NA	NA	NA	NA	NA	-0.0265334	1	NA
Solyc01g010270.3.1	SPIRAL1-like1 (AHRD V3.3 *** AT1G26355.1)	183.698	203.454	192.286	179.448	115.721	127.088	114.3	117.987	260.856	281.726	245.324	245.324	114.463	111.649	196.677	171.48	297.857	276.232	251.234	225.951	-0.0631079	0.999329	-0.0393363	0.999994	-0.144168	0.601958	0.619701	0.056062	-0.234809	0.435685	NA
Solyc12g099450.2.1	vitellogenin-like protein (AHRD V3.3 *** AT3G06868.1)	1.396	1.298	1.265	1.004	0.512	0.231	0.427	0.244	1.393	0.851	0.759	0.759	0	0.313	1.104	1.188	1.724	0.953	1.22	1.187	-0.0532033	0.999329	-0.016787	1	-0.181213	0.824557	1.40444	0.267327	-0.0612531	0.994907	NA
Solyc03g033245.1.1	embryo defective 2737 (AHRD V3.3 --* AT5G53860.3)	0	0	0	0	0	0	0	0	0	0	0	0	0	0	0	0	0.314	0	0	0	NA	NA	NA	NA	NA	NA	NA	NA	NA	NA	NA
Solyc09g083000.3.1	Armadillo repeat-containing protein LFR (AHRD V3.3 *** LFR_ARATH)	28.811	28.171	29.24	27.959	23.594	23.511	28.326	21.45	30.036	31.779	33.849	33.849	27.712	22.422	22.471	25.792	31.088	26.453	29.86	29.364	-0.00727549	0.999329	0.0722045	0.999994	0.110614	0.844109	-0.119204	0.872369	0.0508175	0.990499	NA
Solyc06g074900.2.1	Trigger factor (AHRD V3.3 *** A0A0B0P5P6_GOSAR)	3.342	2.329	2.394	1.629	1.649	0.378	0.51	0.807	1.843	2.89	0.819	0.819	1.937	1.713	1.317	2.63	1.733	1.768	1.259	1.593	-0.0678987	0.999329	-0.0552284	1	-0.284826	0.493058	0.0228204	0.991147	-0.0826591	0.990116	NA
Solyc02g069580.3.1	UDP-glucose 4-epimerase, putative (AHRD V3.3 *** B9SV82_RICCO)	34.583	31.191	40.415	30.499	34.589	33.147	30.212	30.253	33.863	31.964	29.448	29.448	14.89	19.437	25.212	21.344	30.634	28.59	32.309	29.617	0.0772666	0.999329	-0.12464	0.999994	-0.158763	0.554344	0.356902	0.442576	0.0746442	0.974769	NA
Solyc07g043060.1.1	Glycosyltransferase (AHRD V3.3 *** K4CEG6_SOLLC)	0	0	0	0	0	0	0	0	0	0	0	0	0	0	0	0	0	0	0.141	0	NA	NA	NA	NA	NA	NA	NA	NA	0.0331166	1	NA
Solyc12g095890.2.1	Poly(A) polymerase (AHRD V3.3 *** A0A0B2Q923_GLYSO)	23.277	26.857	25.077	25.089	21.834	21.454	23.036	20.866	26.358	27.194	24.868	24.868	22.139	26.346	21.061	23.78	25.552	22.453	27.138	25.672	-0.00832137	0.999329	0.0302515	0.999994	-0.104524	0.838193	-0.187388	0.743262	0.140083	0.882759	NA
Solyc02g092420.3.1	Phototropic-responsive NPH3 family protein (AHRD V3.3 *** AT3G49900.1)	0.197	0.283	0.239	0.194	0.312	0.231	0.047	0.807	0.582	0.413	0.068	0.068	0.392	0	0.226	0.121	1.502	0.944	0.508	0.368	-0.00608001	1	0.0685705	1	-0.294326	0.314705	-0.030174	1	-0.532482	0.296346	NA
Solyc02g084220.3.1	Sodium-dependent phosphate transporter 1 (AHRD V3.3 *** A0A0B0PU91_GOSAR)	7.209	7.935	9.678	9.199	11.519	10.423	16.286	14.176	6.784	10.163	11.769	11.769	15.783	17.097	10.763	15.308	10.189	8.386	10.193	8.333	0.145161	0.999329	0.330926	0.999994	0.319635	0.53508	-0.392493	0.612043	0.00980718	0.998711	NA
Solyc02g070487.1.1	methylthioalkylmalate synthase 1 (AHRD V3.3 --* AT5G23010.3)	0	0	0	0	0	0	0	0	0	0	0	0	0	0	0	0	0	0.137	0	0	NA	NA	NA	NA	NA	NA	NA	NA	NA	NA	NA
Solyc06g073580.3.1	1-aminocyclopropane-1-carboxylate oxidase1	0	0.075	0	0	0	0.063	0	0	0	0	0	0	0	0	0.093	0.8	0.05	0	0.047	0	NA	NA	NA	NA	NA	NA	0.724037	1	-0.000532646	1	NA
Solyc07g064615.1.1	Thioredoxin superfamily protein (AHRD V3.3 --* AT1G21350.5)	0	0	0	0	0	0	0	0.52	0	0	0	0	0	0	0	0	0	0	0	0	NA	NA	NA	NA	NA	NA	NA	NA	NA	NA	NA
Solyc03g033640.3.1	Transmembrane and coiled-coil domain-containing protein 4 (AHRD V3.3 *** A0A151R318_CAJCA)	10.789	10.771	10.593	10.304	13.825	11	12.502	11.479	12.429	12.7	12.809	12.809	17.154	13.523	15.672	17.926	11.584	13.621	12.556	12.56	-0.0406889	0.999329	-0.0227448	0.999994	0.0171194	0.98885	0.0612049	0.939874	0.00766117	0.998711	NA
Solyc12g015860.2.1	farnesyl pyrophosphate synthase	142.341	153.275	160.566	152.072	655.948	339.09	710.912	516.675	131.125	130.342	145.586	145.586	554.267	713.447	369.38	437.137	108.765	119.019	104.21	106.619	0.0616237	0.999329	0.223372	0.999994	0.13934	0.612128	-0.715763	0.00673102	-0.0922638	0.944304	NA
Solyc02g014070.2.1	Protein kinase (AHRD V3.3 *-* C6ZRU2_SOYBN)	0	0.091	0.034	0.068	0.134	0	0.047	0.085	0.279	0.194	0.068	0.068	0.392	0.111	0.12	0.061	0.586	0.712	0.688	0.398	0.00137007	1	0.00049281	1	-0.119854	1	-0.477933	1	-0.0738542	0.991839	NA
Solyc01g111720.3.1	Translation initiation factor if-3, putative (AHRD V3.3 *** B9RJ84_RICCO)	15.978	14.339	16.544	16.954	28.384	27.427	27.59	30.2	14.65	15.118	15.581	15.581	29.78	30.141	23.349	25.089	18.349	17.586	16.679	15.486	0.0961075	0.999329	0.0554266	0.999994	0.050906	0.956924	-0.372093	0.378636	-0.130212	0.924829	NA
Solyc01g110220.1.1	LOW QUALITY:MEI2 C-terminal RRM only like 2 (AHRD V3.3 *-* AT5G07930.3)	0	0	0	0	0	0	0	0	0	0	0	0	0	0	0	0	0	0	0	0	NA	NA	NA	NA	NA	NA	NA	NA	NA	NA	NA
Solyc07g006610.3.1	Tyrosine kinase family protein (AHRD V3.3 *** G7JD53_MEDTR)	0.057	0.083	0.06	0.11	0.512	0.031	0.32	0.181	0.057	0.034	0.034	0.034	0.501	0.626	0.093	0.048	0	0.026	0	0.023	0.00658298	1	-0.0103973	1	-0.0125681	1	-1.4064	0.273418	-0.000102689	1	NA
Solyc03g115460.2.1	Transmembrane protein, putative (AHRD V3.3 *-* G7LDL9_MEDTR)	15.223	13.449	14.099	12.169	38.065	31.216	40.413	33.758	18.812	16.054	18.114	18.114	47.196	50.224	29.402	39.004	21.171	22.118	18.478	15.41	-0.0730237	0.999329	0.0862043	0.999994	0.034374	0.980725	-0.568541	0.228843	-0.273929	0.715857	NA
Solyc10g047200.1.1	LOW QUALITY:Lycopene beta/epsilon cyclase protein (AHRD V3.3 --* AT5G57030.1)	25.084	22.058	23.298	19.891	22.892	25.968	20.45	9.355	27.259	25.374	22.566	22.566	26.733	28.299	21.979	16.763	26.888	20.942	19.769	28.575	-0.0509401	0.999329	-0.288356	0.999994	-0.135241	0.893773	-0.500964	0.657713	0.0163649	0.998634	NA
Solyc03g007780.1.1	LOW QUALITY:Ovule Secreted Protein	0	0	0	0	0	0	0	0	0	0	0	0	0	0	0	0	0	0	0	0	NA	NA	NA	NA	NA	NA	NA	NA	NA	NA	NA
Solyc10g050750.2.1	disease resistance protein (TIR-NBS-LRR class) (AHRD V3.3 --* AT5G17680.2)	0	0	0	0	0	0	0	0	0	0	0	0	0	0	0	0	0	0	0	0	NA	NA	NA	NA	NA	NA	NA	NA	NA	NA	NA
Solyc06g051540.3.1	Serine/threonine-protein kinase (AHRD V3.3 *** W0TR71_ACAMN)	3.054	3.635	3.061	3.468	11.062	7.662	9.062	8.039	3.933	4.559	3.932	3.932	9.448	11.57	6.439	8.824	2.698	2.549	2.245	3.309	-0.0180797	0.999329	-0.0751153	0.999994	-0.0762687	0.95282	-0.517331	0.421814	0.0583184	0.995277	NA
Solyc01g105545.1.1	2-oxoglutarate/malate translocator, chloroplastic (AHRD V3.3 *-* A0A0B0P714_GOSAR)	31.677	34.626	25.487	25.739	27.337	31.845	15.646	28.745	33.764	23.79	16.86	16.86	23.032	16.102	18.187	21.126	19.521	22.916	25.808	27.434	-0.235884	0.995674	-0.238204	0.999994	-0.556165	0.0699767	-0.0366712	0.975073	0.274599	0.716344	NA
Solyc04g016270.2.1	Tetratricopeptide repeat (TPR)-like superfamily protein (AHRD V3.3 --* AT1G27110.2)	44.445	55.278	55.899	54.474	67.318	56.333	83.009	57.661	51.47	57.793	71.552	71.552	35.07	37.106	45.088	48.349	35.873	35.362	39.037	32.688	0.0852709	0.999329	0.140095	0.999994	0.313049	0.389228	0.277276	0.752469	0.0207309	0.998037	NA
Solyc06g066710.1.1	LOW QUALITY:NHL domain-containing protein, putative (AHRD V3.3 --* A0A061EBN2_THECC)	0.296	0	0.316	0.886	1.237	0.693	0	0.372	0	1.374	1.91	1.91	0	0	0	0	0.792	0	0.493	0.253	0.0150097	1	-0.0561248	1	0.0829484	1	NA	NA	-0.00154377	1	NA
Solyc02g076810.3.1	Transcription factor (AHRD V3.3 *** A0A072VEJ2_MEDTR)	9.672	11.803	7.567	9.156	16.487	19.009	19.892	20.293	11.979	13.332	12.861	12.861	57.993	42.688	20.01	28.835	15.148	15.861	14.676	13.334	-0.169608	0.999329	0.137977	0.999994	0.0121239	0.995547	-1.07028	0.00891158	-0.107799	0.983248	4
Solyc11g063490.1.1	LOW QUALITY:Glucose-6-phosphate isomerase, cytosolic 1 (AHRD V3.3 --* G6PI1_CLAFR)	0	0	0	0	1.794	0.756	1.02	0	0.614	0.75	0.691	0.691	0	0	0	3.624	0.578	0	1.072	1.118	NA	NA	-0.0257263	1	0.000485375	1	0.260002	1	0.0508491	1	NA
Solyc11g011330.2.1	Alcohol dehydrogenase, putative (AHRD V3.3 *** B9T7R7_RICCO)	2.11	5.972	2.368	3.443	2154.1	1891.42	2756.24	2282.23	14.584	22.307	62.529	62.529	1340.9	2179.82	917.343	1208.41	126.454	173.435	60.096	18.32	-0.0952362	0.999329	0.281094	0.999994	1.45705	1.74e-16	-0.782228	0.0215786	-0.490032	0.294885	1
Solyc02g069200.3.1	iron-regulated transporter 1	0	0	0	0	0	0	0	0	0.18	0	0	0	0	0	0	0	0	0.069	0	0	NA	NA	NA	NA	-0.028252	1	NA	NA	NA	NA	NA
Solyc03g005240.2.1	Calmodulin, putative (AHRD V3.3 *** B9RTI5_RICCO)	0	0	0	0	0.434	0.367	0.498	0	0	0	0	0	0	1.971	0	1.176	0.14	0	0	0	NA	NA	-0.0198119	1	NA	NA	-0.219136	1	NA	NA	NA
Solyc12g040870.2.1	Nudix hydrolase (AHRD V3.3 *** A0A061E9N4_THECC)	0.567	0.058	0.368	0.346	0.056	0.052	0	0	0.164	0.303	0.043	0.043	0	0	0.08	0	0.429	0.489	0.469	0.674	0.00621609	1	-0.0272213	1	-0.105313	1	NA	NA	0.083375	0.989829	NA
Solyc09g057633.1.1	BED zinc finger,hAT family dimerization domain, putative (AHRD V3.3 *-* A0A061FD65_THECC)	0	0	0	0	0	0	0	0	0	0	0	0	0	0	0	0	0	0	0	0	NA	NA	NA	NA	NA	NA	NA	NA	NA	NA	NA
Solyc04g024800.1.1	Axial regulator YABBY 5 (AHRD V3.3 --* YAB5_ARATH)	0	0	0	0	0	0	0	0	0	0	0	0	0	0	0	0	0	0	0	0	NA	NA	NA	NA	NA	NA	NA	NA	NA	NA	NA
Solyc04g007280.3.1	Nuclear pore complex Nup98-Nup96 (AHRD V3.3 *** A0A0B0NW09_GOSAR)	31.102	28.762	29.249	31.756	32.306	30.649	26.369	31.655	27.57	30.22	25.866	25.866	29.41	25.075	24.187	28.544	29.322	28.864	29.532	32.006	0.0110895	0.999329	-0.0828383	0.999994	-0.153527	0.659066	-0.117958	0.842197	0.0881133	0.951692	NA
Solyc05g032650.2.1	Zinc finger transcription factor 38	0	0	0	0	0	0	0	0	0	0	0	0	0	0	0	0	0	0	0	0	NA	NA	NA	NA	NA	NA	NA	NA	NA	NA	NA
Solyc05g015220.3.1	Mannosyl-oligosaccharide glucosidase, putative (AHRD V3.3 *** B9RMG4_RICCO)	11.454	11.902	10.961	11.148	15.072	17.067	15.48	15.812	10.651	10.643	12.528	12.528	10.95	13.431	14.023	12.981	11.41	12.96	12.399	13.441	-0.0682781	0.999329	-0.018183	0.999994	0.195654	0.659467	0.067457	0.932031	0.0866331	0.983359	NA
Solyc02g085660.1.1	Glycosyltransferase (AHRD V3.3 *** K4BB77_SOLLC)	0.107	0	0.111	0.051	97.307	94.969	109.816	131.261	0.049	0	0.06	0.06	2.242	4.385	0.093	0.606	0.14	0.326	0.759	0.368	0.00491752	1	0.285708	0.999994	0.01495	1	-2.24744	0.0209669	0.194456	1	2
Solyc08g082560.3.1	F-box SKIP8-like protein (AHRD V3.3 *** A0A0B0PWH2_GOSAR)	6.027	7.078	5.54	8.287	11.597	10.937	8.979	9.95	9.267	7.5	5.825	5.825	15.217	12.584	6.386	9.539	7.863	7.261	4.569	9.918	0.0240072	0.999329	-0.140631	0.999994	-0.312386	0.591441	-0.795843	0.28952	-0.0325936	0.996353	NA
Solyc09g059912.1.1	Retrovirus-related Pol polyprotein from transposon TNT 1-94 (AHRD V3.3 --* A0A151U038_CAJCA)	0	0	0	0	0	0	0	0	0	0	0	0	0	0	0	0	0	0	0	0	NA	NA	NA	NA	NA	NA	NA	NA	NA	NA	NA
Solyc04g015680.3.1	insulin degrading enzyme	19.862	21.268	19.562	20.524	25.822	22.157	24.672	26.388	25.981	29.419	24.971	24.971	31.696	26.199	26.835	27.95	30.906	31.328	30.134	27.319	-0.041486	0.999329	0.0890524	0.999994	-0.144363	0.700393	-0.146348	0.793894	-0.0932235	0.951943	NA
Solyc07g008955.1.1	Unknown protein (AHRD V3.3 )	54.987	51.851	44.562	49.925	79.461	84.956	77.671	95.963	46.308	45.245	54.623	54.623	49.59	48.565	28.085	60.627	50.905	47.661	44.739	53.336	-0.168537	0.899529	0.0783798	0.999994	0.232104	0.235661	-0.224986	0.763909	0.00444916	0.998711	NA
Solyc11g067220.2.1	nudix hydrolase homolog 19 (AHRD V3.3 --* AT5G20070.1)	4.705	1.164	5.498	1.494	4.133	2.341	5.717	4.003	3.998	1.736	2.61	2.61	0	1.566	2.381	1.394	1.51	1.021	1.627	1.072	0.0148623	1	0.108024	1	-0.0182248	0.987893	0.294629	1	0.0107492	1	NA
Solyc04g072920.3.1	Trehalose 6-phosphate phosphatase (AHRD V3.3 *** K4BTS9_SOLLC)	3.966	3.934	4.574	5.224	18.024	14.8	23.32	16.948	4.277	3.472	5.774	5.774	25.209	41.343	13.477	18.338	5.016	4.54	3.559	3.362	0.146014	0.999329	0.231028	0.999994	0.397091	0.326008	-1.10411	0.00466685	-0.342709	0.604472	4
Solyc01g007840.3.1	Polynucleotidyl transferase, ribonuclease H-like superfamily protein (AHRD V3.3 *** AT5G22250.1)	17.538	18.323	21.657	19.427	15.106	17.686	22.858	24.264	19.795	17.832	17.918	17.918	80.307	74.801	32.396	46.07	17.606	23.294	16.913	15.402	0.10405	0.999329	0.363915	0.999994	-0.059239	0.962017	-1.02512	0.0049876	-0.252531	0.810275	4
Solyc02g090890.3.1	zeaxanthin epoxidase	10.378	10.355	12.26	9.764	3.119	3.632	2.942	3.823	9.299	10.45	7.914	7.914	3.178	3.279	5.202	4.157	7.574	11.312	11.625	13.74	0.0487893	0.999329	0.0126302	0.999994	-0.266035	0.5347	0.41987	0.664513	0.351636	0.51001	NA
Solyc07g065160.3.1	Calcium-binding EF hand family protein (AHRD V3.3 --* AT1G21630.4)	0	0.649	0.316	0.304	0.212	1.784	0.486	0.191	0.434	0.708	0.819	0.819	8.163	0.958	1.849	0.848	0.809	0.524	0.884	0.528	-0.000320814	1	-0.0821854	1	0.038606	1	-0.971984	0.51389	0.0117148	1	NA
Solyc06g082807.1.1	LOW QUALITY:Retrovirus-related Pol polyprotein from transposon TNT 1-94 (AHRD V3.3 *-* A0A151RQY5_CAJCA)	0	0	0	0	0	0.22	0	0	0	0	0	0	0	0	0	0	0	0	0	0	NA	NA	NA	NA	NA	NA	NA	NA	NA	NA	NA
Solyc07g017500.3.1	SH3 domain-containing protein (AHRD V3.3 *** W9RVR7_9ROSA)	8.621	7.403	7.849	7.789	10.928	9.73	13.795	9.801	7.456	7.407	7.138	7.138	33.046	27.341	12.865	15.696	9.042	9.003	8.582	7.835	-0.0318586	0.999329	0.144976	0.999994	-0.0504181	0.967682	-1.11642	0.000936792	-0.101762	0.983248	4
Solyc03g083930.1.1	LOW QUALITY:FAR1-related sequence 5 (AHRD V3.3 *-* AT4G38180.1)	0	0	0	0	0	0	0	0	0	0	0	0	0	0	0	0	0	0	0	0	NA	NA	NA	NA	NA	NA	NA	NA	NA	NA	NA
Solyc09g059520.3.1	SolycHsfA8	6.626	7.577	8.678	8.861	18.303	17.14	24.886	18.392	10.782	8.73	12.63	12.63	18.896	18.479	14.142	17.623	8.737	9.141	8.652	7.728	0.191068	0.999329	0.233117	0.999994	0.303616	0.376423	-0.302451	0.574261	-0.0949465	0.984065	NA
Solyc10g006275.1.1	Senescence regulator (AHRD V3.3 *** G7IY27_MEDTR)	0	0	0	0	0	0	0	0	0	0.261	0.06	0.06	0	0	0.492	0	0	0	0	0.046	NA	NA	NA	NA	-0.0269414	1	0.34551	1	NA	NA	NA
Solyc04g080910.1.1	Dehydration responsive element binding transcription factor (AHRD V3.3 *-* W6FFW7_9ROSA)	0	0	0	0	0	0	0	0	0	0	0	0	0	0	0	0	0	0.094	0	0	NA	NA	NA	NA	NA	NA	NA	NA	NA	NA	NA
Solyc06g048870.2.1	WRKY transcription factor 19	0	0	0	0	0.356	0.472	0.7	0.457	0	0.084	0.119	0.119	0.653	0.921	0.572	0.412	0	0	0	0	NA	NA	0.0801756	1	0.0471112	1	-0.470085	0.799189	NA	NA	NA
Solyc01g014075.1.1	TATA BOX ASSOCIATED FACTOR II 59 (AHRD V3.3 --* AT1G04950.3)	0.271	0	0	0	0.256	0.22	0	0	0.09	0.211	0	0	0.544	0	0	0.339	0	0	0	0.077	-0.0126706	1	-0.0532341	1	-0.038981	1	-0.0993014	1	NA	NA	NA
Solyc06g024245.1.1	Class II aaRS and biotin synthetases superfamily protein (AHRD V3.3 --* AT3G44740.5)	2684.3	3005.65	2523.72	2665.98	2556.69	2333.1	4254.05	2596.63	2596.34	3962.98	3567.38	3567.38	53623	35411.4	19999.1	11152.2	2400.69	3158	2257.26	1969.79	-0.136846	0.773402	0.382165	0.999994	0.0751688	0.953054	-1.51627	2.96e-05	-0.342528	0.256207	6
Solyc07g025490.2.1	OSBP(oxysterol binding protein)-related protein 4B (AHRD V3.3 --* AT4G25850.3)	1.47	1.273	0.983	1.072	0.479	0.693	0.071	0.34	0.942	0.792	0.878	0.878	0.805	0.35	0.745	0.255	0.99	0.841	1.416	1.578	-0.115275	0.999329	-0.239349	1	0.00275956	0.998635	-0.147673	0.943898	0.414143	0.565713	NA
Solyc01g086800.3.1	Histone H3 (AHRD V3.3 *** H3_VOLCA)	0	0	0	0	0	0	0	0	0	0	0	0	0	0	0	0	0.14	0	0	0.383	NA	NA	NA	NA	NA	NA	NA	NA	0.013063	1	NA
Solyc10g050514.1.1	Retrovirus-related Pol polyprotein from transposon TNT 1-94 (AHRD V3.3 *-* A0A151R4A8_CAJCA)	0	0	0	0	0	0	0	0	0	0	0	0	0	0	0	0	0	0	0	0	NA	NA	NA	NA	NA	NA	NA	NA	NA	NA	NA
Solyc02g065080.3.1	Phosphoglycerate mutase family protein (AHRD V3.3 *** AT3G50520.1)	9.081	9.989	8.994	11.072	11.831	12.039	14.519	11.288	9.103	8.629	10.592	10.592	10.036	15.181	9.419	12.351	8.737	9.407	7.361	7.176	0.0401347	0.999329	0.0960713	0.999994	0.200995	0.721066	-0.289659	0.708816	-0.25914	0.713535	NA
Solyc12g040640.2.1	Beta-glucosidase, putative (AHRD V3.3 *** B9T4F7_RICCO)	50.405	59.237	68.527	77.175	23.371	18.284	11.186	17.606	59.696	63.456	60.593	60.593	0.283	0	6.932	4.933	55.509	60.964	80.772	74.459	0.335892	0.0738901	-0.345667	0.999994	-0.0283435	0.970228	3.48999	2.99e-05	0.397281	0.0599408	2
Solyc04g075000.1.1	Kinase family protein (AHRD V3.3 *** D7KCW3_ARALL)	6.15	6.355	4.395	6.498	19.695	14.075	24.744	14.378	4.293	5.832	6.754	6.754	11.995	21.022	17.508	14.726	8.217	5.587	5.445	8.272	-0.0843919	0.999329	0.145548	0.999994	0.257362	0.70108	-0.112977	0.911412	-2.87e-05	0.999962	NA
Solyc03g120160.1.1	serine-rich protein-like protein (AHRD V3.3 --* AT5G55980.1)	0.813	0	3.428	1.629	0.568	0	1.293	1.508	1.155	1.888	3.497	3.497	2.416	0	0	0.764	0.726	3.141	2.026	1.057	0.0472325	1	0.0604803	1	0.111095	1	-0.202902	1	-0.0302239	1	NA
Solyc05g054790.1.1	LOW QUALITY:plastidic GLC translocator (AHRD V3.3 --* AT5G16150.3)	0	0	0	0.27	0.379	0	0.439	0.34	0.131	0	0.298	0.298	0	2.285	0	0	0.644	0	0.454	0	NA	NA	0.0172237	1	0.0260219	1	-0.459467	1	-0.0129922	1	NA
Solyc01g100460.3.1	BZIP transcription factor family protein (AHRD V3.3 *** B9GSS6_POPTR)	1.264	0.607	0.445	0.633	16.142	8.953	14.792	21.217	1	0.489	1.365	1.365	44.235	27.415	13.291	7.127	1.32	0.73	0.876	2.198	-0.019947	1	0.236102	0.999994	0.0666613	1	-1.61319	0.0221852	0.0799684	1	1
Solyc07g045100.1.1	LOW QUALITY:Eukaryotic aspartyl protease family protein (AHRD V3.3 *** AT3G59080.1)	1.289	0.69	0.684	1.021	23.795	17.718	26.903	18.838	1.106	2.023	2.448	2.448	50.679	54.553	16.737	17.611	0.99	1.296	1.048	0.881	-0.0217784	0.999329	0.110706	0.999994	0.245119	0.727384	-1.64556	1.01e-08	-0.0826006	0.990499	5
Solyc06g016690.1.1	LOW QUALITY:Mannose-6-phosphate isomerase, type I (AHRD V3.3 --* AT1G67070.2)	0	0	0	0	0	0	0	0	0	0	0	0	0	0	0	0	0	0	0	0	NA	NA	NA	NA	NA	NA	NA	NA	NA	NA	NA
Solyc05g018050.1.1	LOW QUALITY:RING/U-box superfamily protein (AHRD V3.3 *-* AT3G60080.1)	0	0	0	0.684	32.094	23.585	28.112	17.266	7.407	1.98	6.584	6.584	38.619	18.276	7.716	19.102	0.908	4.103	0.845	0.59	0.00881204	1	-0.125128	0.999994	0.0903134	0.920602	-0.916676	0.418372	-0.167627	1	NA
Solyc11g032170.1.1	LOW QUALITY:gamma-irradiation and mitomycin c induced 1 (AHRD V3.3 --* AT5G24280.3)	0	0	0	0	0	0	0	0	0	0	0	0	0	0	0	0	0	0	0	0	NA	NA	NA	NA	NA	NA	NA	NA	NA	NA	NA
Solyc11g039370.2.1	LOW QUALITY:Glycosyl hydrolase superfamily protein (AHRD V3.3 --* AT3G15800.1)	0.181	0	0.188	0	0.735	0.21	1.127	1.104	0	0	0.571	0.571	1.067	6.172	0.625	0.994	0.479	0.154	0.297	0	8.13e-06	1	0.0789877	1	0.0759178	1	-1.11332	0.434182	-0.0322744	1	NA
Solyc10g061995.1.1	NADH-ubiquinone oxidoreductase chain 4 (AHRD V3.3 *-* A0A191TDL0_HORVD)	0	0	0	0.776	0	0	0	0	0	0	0	0	0	0	0	0	0	0.335	0	0	0.00881204	1	NA	NA	NA	NA	NA	NA	NA	NA	NA
Solyc07g054260.1.1	Sulfate transport ATP-binding protein (AHRD V3.3 --* A0A0S3QP22_TAKLE)	0	0	0	0	0	0	0	0	0	0	0	0	0	0	0	0	0	0	0	0	NA	NA	NA	NA	NA	NA	NA	NA	NA	NA	NA
Solyc04g072730.2.1	LOW QUALITY:Photosystem I P700 chlorophyll a apoprotein A2 (AHRD V3.3 --* PSAB_CHLMO)	0	0	0	0	0	0	0	0	0	0	0	0	0	0	0	0	0	0	0	0	NA	NA	NA	NA	NA	NA	NA	NA	NA	NA	NA
Solyc05g016130.2.1	LOW QUALITY:Photosystem I assembly protein Ycf3 (AHRD V3.3 *-* YCF3_SOLTU)	1.618	1.164	2.565	4.068	0.568	2.383	1.933	1.009	1.155	1.416	3.497	3.497	4.855	0	2.129	0.764	1.081	0.695	1.009	2.106	0.0458984	1	-0.000826409	1	0.125959	1	-0.185806	1	0.0650935	1	NA
Solyc02g021650.3.1	UV damaged DNA binding protein 1	18.129	17.575	17.818	18.296	21.433	21.076	19.691	19.677	18.402	19.104	17.108	17.108	14.955	17.834	14.848	18.932	17.433	18.702	16.757	21.782	0.00193207	0.999329	-0.077476	0.999994	-0.12697	0.785755	-0.0386292	0.956519	0.093065	0.973783	NA
Solyc02g085130.3.1	Tubby-like F-box protein (AHRD V3.3 *** K4BB27_SOLLC)	8.999	9.948	8.208	8.844	16.476	13.656	21.482	12.477	11.184	8.006	9.5	9.5	11.93	24.283	10.883	12.605	8.391	8.969	10.365	10.454	-0.0880359	0.999329	0.121812	0.999994	-0.0188853	0.991367	-0.667592	0.313693	0.224108	0.838085	NA
Solyc02g093935.1.1	Sister chromatid cohesion 1 protein 2 (AHRD V3.3 *** U5FJA7_POPTR)	0.961	0.715	0.633	0.498	0.045	0.504	0.427	1.104	0.909	0.27	0.716	0.716	0	0.424	0.812	0.812	0.883	0.601	0.774	0.659	-0.0743812	0.999329	0.18292	1	0.0557984	0.962248	0.87754	0.575539	-0.0125275	0.998711	NA
Solyc07g054380.2.1	Homeobox-leucine zipper protein family (AHRD V3.3 *-* AT4G37790.1)	0	0	0	0	0.134	0	0	0	0	0	0	0	0	0	0	0	0.132	0	0.219	0	NA	NA	-0.0252645	1	NA	NA	NA	NA	0.0188131	1	NA
Solyc01g057133.1.1	Unknown protein (AHRD V3.3 )	0	0	0	0	0	0	0	0	0	0	0	0	0	0	0	0	0	0	0	0	NA	NA	NA	NA	NA	NA	NA	NA	NA	NA	NA
Solyc01g094390.2.1	LOW QUALITY:O-glucosyltransferase rumi like (AHRD V3.3 *** A0A0B2SCL3_GLYSO)	0	0	0	0	0	0	0	0	0	0	0	0	0	0	0	0	0	0	0	0	NA	NA	NA	NA	NA	NA	NA	NA	NA	NA	NA
Solyc02g067030.3.1	SNF1	29.058	27.98	26.71	28.355	27.515	26.513	23.735	28.204	29.406	37.913	29.951	29.951	30.738	31.523	33.633	37.392	30.221	35.937	34.304	34.825	-0.0533589	0.999329	-0.0314488	0.999994	-0.154468	0.747886	0.1119	0.852242	0.0698688	0.98572	NA
Solyc12g095960.2.1	Far upstream element-binding protein 2 (AHRD V3.3 *** W9R3G4_9ROSA)	182.68	181.879	174.887	171.186	205.319	204.434	164.475	192.999	187.092	200.868	195.254	195.254	138.605	125.577	152.174	179.613	194.19	189.09	184.309	196.679	-0.0844975	0.999329	-0.153918	0.999994	0.00144886	0.998255	0.248549	0.496665	0.00444161	0.998711	NA
Solyc05g013090.2.1	NADH dehydrogenase subunit (AHRD V3.3 *-* Q95677_SOLDU)	0	0	0	0	0	0	0	0	0	0	0	0	0	0	0	0	0	0	0	0	NA	NA	NA	NA	NA	NA	NA	NA	NA	NA	NA
Solyc03g116870.3.1	NAD(P)H dehydrogenase subunit 48 (AHRD V3.3 *** A0A0F7GZU3_9ROSI)	6.002	7.993	8.815	7.426	0.758	1.406	0.949	1.911	3.441	2.023	2.038	2.038	0.893	0.94	1.996	1.491	2.879	3.768	3.763	3.362	0.0993579	0.999329	0.0994139	0.999994	-0.183889	0.838193	0.589132	0.718012	0.0707765	0.992527	NA
Solyc03g093130.3.1	xyloglucan endotransglucosylase-hydrolase 3	1.724	1.381	3.292	1.848	0.646	0.85	0.961	0.488	1.639	1.424	0.844	0.844	2.46	0.94	3.858	0.764	0.957	1.21	1.455	1.968	0.151764	0.999329	-0.014127	1	-0.270142	0.649849	0.328856	0.856272	0.295159	0.820009	NA
Solyc01g109800.2.1	LOW QUALITY:Transmembrane protein, putative (AHRD V3.3 *-* G7J762_MEDTR)	1.527	2.578	2.736	2.329	1.571	1.721	0.842	1.89	5.67	3.868	8.017	8.017	4.767	0	1.051	0.497	5.808	6.3	6.305	5.591	0.055754	0.999329	-0.0551503	0.999994	0.430699	0.322621	-0.809484	0.617148	-0.00686679	0.998711	NA
Solyc02g080380.3.1	Derlin (AHRD V3.3 *** K4B9Q9_SOLLC),Pfam:PF04511	67.5	69.335	69.681	68.669	62.851	62.515	65.524	64.361	61.425	72.203	74.059	74.059	87.295	75.796	69.794	78.31	71.086	72.955	62.951	70.262	0.00194116	0.999329	0.0565639	0.999994	0.128882	0.769986	-0.207605	0.672946	-0.0933502	0.948927	NA
Solyc05g006180.2.1	Histone acetyltransferase (AHRD V3.3 *** A0A087HP23_ARAAL)	0	0	0.034	0	0	0	0	0	0	0	0	0	0	0	0	0	0	0	0	0	NA	NA	NA	NA	NA	NA	NA	NA	NA	NA	NA
Solyc07g041960.2.1	LOW QUALITY:Histidine decarboxylase (AHRD V3.3 *-* DCHS_SOLLC)	0	0	0	0	0	0	0	0	0	0	0	0	0	0	0	0	0	0	0.172	0	NA	NA	NA	NA	NA	NA	NA	NA	NA	NA	NA
Solyc02g076710.3.1	Cysteine protease (AHRD V3.3 *** Q7XYU8_ANTAD)	0.148	0.574	0.898	0.709	0.769	0.588	1.115	1.996	0.574	0.817	0.273	0.273	0.61	1.437	1.41	1.794	0.941	1.081	0.837	0.345	0.0757405	1	0.276866	0.999994	-0.182246	0.709108	0.354999	0.847429	-0.199802	0.919469	NA
Solyc02g088420.2.1	DNA mismatch repair protein mutL (AHRD V3.3 *-* W9RKQ1_9ROSA)	0.189	0	0	0	0	0	0	0	0	0	0	0	0	0	0	0	0	0	0.156	0	NA	NA	NA	NA	NA	NA	NA	NA	NA	NA	NA
Solyc07g005070.1.1	Molecular chaperone Hsp40/DnaJ family protein (AHRD V3.3 --* AT1G80030.4)	0	0	0	0	0.423	0.178	0.119	0.191	0	0	0	0	1.35	1.198	0.798	0	0.272	0.069	0	0.26	NA	NA	-0.0421833	1	NA	NA	-0.71642	0.66817	-0.01455	1	NA
Solyc00g294230.2.1	Disease resistance protein (TIR-NBS-LRR class) (AHRD V3.3 *-* A0A072U1J4_MEDTR)	0	0	0	0	0	0	0.403	0.244	0	0	0	0	0	0	0	0	0	0	0	0	NA	NA	0.0467348	1	NA	NA	NA	NA	NA	NA	NA
Solyc11g066740.2.1	reticulata-like protein, putative (DUF3411) (AHRD V3.3 *** AT2G37860.4)	5.559	5.764	6.532	5.139	4.489	6.161	6.026	6.775	5.334	4.155	4.742	4.742	6.335	4.053	8.289	9.515	6.213	6.626	5.664	6.571	0.0118794	0.999329	0.150989	0.999994	-0.00649539	0.997322	0.653056	0.455979	-0.0423022	0.99627	NA
Solyc06g072590.3.1	IQ-domain 2 (AHRD V3.3 --* AT5G03040.3)	0	0	0	0	0	0	0	0	0	0	0	0	0	0	0	0	0	0	0	0	NA	NA	NA	NA	NA	NA	NA	NA	NA	NA	NA
Solyc05g054435.1.1	DNA replication complex GINS protein PSF2 (AHRD V3.3 *-* M1C604_SOLTU)	17.505	18.44	25.393	18.498	9.803	17.665	13.819	10.545	13.371	14.747	19.479	19.479	6.487	11.46	16.763	20.69	10.965	13.407	15.505	12.384	0.112066	0.999329	-0.0712168	0.999994	0.277421	0.665431	0.801759	0.434074	0.131581	0.984065	NA
Solyc01g088540.1.1	LOW QUALITY:Polynucleotidyl transferase, ribonuclease H-like superfamily protein (AHRD V3.3 -** AT2G36110.1)	0	0	0	0	0.178	0	0.202	0	0	0	0.136	0.136	0	0	0	0.242	0.223	0.112	0.11	0.107	NA	NA	0.0021181	1	0.0260219	1	NA	NA	-0.0215365	1	NA
Solyc07g038105.1.1	30S ribosomal protein S4, chloroplastic (AHRD V3.3 --* RR4_STIHE)	0	0	0	0	0	0	0	0	0	0	0	0	0	0	0	0	0	0	0	0	NA	NA	NA	NA	NA	NA	NA	NA	NA	NA	NA
Solyc11g072380.2.1	Vicilin-like antimicrobial peptides 2-2 (AHRD V3.3 *** W9SCA8_9ROSA)	0.525	0.366	0.316	0.506	0.301	0.462	0.403	0.499	0.139	0.514	0.247	0.247	0.152	0.24	0.466	0.351	0.272	0.403	0.227	0.414	-0.0234265	0.999329	0.0809803	0.999994	-0.0986816	0.91857	0.638349	0.695359	-0.0187232	0.998591	NA
Solyc00g026875.1.1	LOW QUALITY:50S ribosomal protein L21, chloroplastic (AHRD V3.3 *** RK21_CHAGL)	0	0	0	0	0	0.357	0	0	0	0	0	0	0	0	0	0	0	0	0	0	NA	NA	NA	NA	NA	NA	NA	NA	NA	NA	NA
Solyc00g027640.1.1	LOW QUALITY:glucose-induced degradation-like protein (AHRD V3.3 *** AT2G37680.2)	0	0	0	0	0	0	0	0	0	0	0	0	0	0	0	0	0	0	0	0	NA	NA	NA	NA	NA	NA	NA	NA	NA	NA	NA
Solyc02g020900.1.1	LOW QUALITY:spatacsin carboxy-terminus protein (AHRD V3.3 --* AT4G39420.4)	105.335	97.98	121.322	102.999	85.821	92.965	76.568	86.385	130.666	139.688	124.555	124.555	100.988	59.122	52.738	97.618	112.354	112.96	115.396	97.129	0.0805818	0.999329	-0.0813965	0.999994	-0.10459	0.888232	-0.145669	0.90167	-0.0575408	0.992104	NA
Solyc09g075420.3.1	ethylene response factor E.1	35.281	26.167	26.992	29.765	515.787	375.406	586.956	497.869	44.088	42.894	57.293	57.293	699.228	575.82	317.174	321.011	79.625	55.883	52.922	36.77	-0.0833404	0.999329	0.242334	0.999994	0.33915	0.196556	-1.05337	1.15e-05	-0.456703	0.275451	1
Solyc10g081640.2.1	Calcium-dependent protein kinase (AHRD V3.3 *** H6UM43_TOBAC)	0.328	0.208	0.051	0.287	0.234	0.115	0	0.181	0.565	0.194	0.102	0.102	0	0.147	0.173	0.085	0.124	0.146	0.219	0.207	-0.0362223	1	-0.0528892	1	-0.235023	0.534946	0.155708	1	0.113775	1	NA
Solyc04g009430.3.1	NAD-dependent protein deacylase (AHRD V3.3 *** K4BP99_SOLLC)	4.105	5.673	5.044	4.709	2.484	2.834	2.183	1.444	2.72	2.756	2.593	2.593	2.743	2.229	2.834	3.891	1.889	3.33	3.012	3.025	-0.00372894	0.999329	-0.218369	0.999994	-0.0433603	0.978086	0.313591	0.822239	0.125622	0.985014	NA
Solyc03g080000.1.1	LOW QUALITY:transmembrane protein, putative (Protein of unknown function, DUF599) (AHRD V3.3 *** AT3G18215.1)	0.123	0	0	0.127	0.167	0.43	0.202	0	0	0	0	0	0	0.387	0	0.23	0.767	0.215	0.305	1.172	-0.000153131	1	-0.0359682	1	NA	NA	-0.0877799	1	0.0613525	1	NA
Solyc01g099600.3.1	Heavy metal transport/detoxification superfamily protein, putative (AHRD V3.3 *** A0A061F2B7_THECC)	36.8	38.119	34.02	34.625	13.914	16.08	8.007	14.707	33.723	31.989	27.99	27.99	8.294	10.078	20.01	23.889	38.101	33.061	37.503	37.452	-0.11367	0.999329	-0.239203	0.999994	-0.213074	0.540981	1.11159	0.0117302	0.0816622	0.980444	4
Solyc05g007790.3.1	CASP-like protein (AHRD V3.3 *** K4BWV4_SOLLC)	0	0.408	0.769	0.312	0	0	0	0	0	0	0	0	0	0	0	0	0	0	0	0	0.0246763	1	NA	NA	NA	NA	NA	NA	NA	NA	NA
Solyc02g069990.1.1	Rubber elongation factor protein (REF) (AHRD V3.3 --* AT2G47780.1)	0	0	0	0	0	0	0	0	0	0	0	0	0	0	0	0	0	0	0	0	NA	NA	NA	NA	NA	NA	NA	NA	NA	NA	NA
Solyc04g010040.3.1	RNA-binding protein (AHRD V3.3 *** A0A0K9NRG1_ZOSMR)	0.673	0.848	0.624	0.928	0.702	0.199	0.676	0.945	0.483	0.691	0.367	0.367	0	0.258	0.293	0.315	0	0.73	0.422	0.728	0.00157104	1	0.0835816	1	-0.0606689	1	0.186413	1	0.0543594	1	NA
Solyc09g083030.1.1	LOW QUALITY:Mannose-binding lectin superfamily protein (AHRD V3.3 *** AT1G05760.1)	20.847	15.612	21.699	26.912	15.807	15.587	17.567	18.541	16.419	24.135	23.419	23.419	6.095	17.742	14.262	21.974	8.778	12.737	17.25	20.028	0.170094	0.999329	0.121269	0.999994	0.131158	0.893985	0.400314	0.766917	0.517962	0.310845	NA
Solyc04g051870.2.1	Galactose oxidase/kelch repeat superfamily protein (AHRD V3.3 *** AT4G39550.1)	5.206	6.87	5.626	5.426	3.676	3.117	2.111	4.683	6.268	7.433	5.91	5.91	5.116	4.919	5.308	4.885	7.046	7.948	6.642	7.49	-0.0648281	0.999329	0.00994773	0.999994	-0.155761	0.855749	-0.0433685	0.972105	-0.0586539	0.992527	NA
Solyc01g066810.3.1	Adenine nucleotide alpha hydrolases-like superfamily protein (AHRD V3.3 *** AT2G47710.1)	0	0	0	0	0	0	0	0.223	0	0	0	0	0	0	0	0	0	0	0	0	NA	NA	0.0253746	1	NA	NA	NA	NA	NA	NA	NA
Solyc04g011780.1.1	Glutaredoxin (AHRD V3.3 *** A0A103XEX1_CYNCS)	0	0	0	0	0	0	0	0	0	0	0	0	0	0	0	0	0	0.524	0	0.26	NA	NA	NA	NA	NA	NA	NA	NA	-0.0136757	1	NA
Solyc01g010580.3.1	40S ribosomal protein S9, putative (AHRD V3.3 *** Q60CZ2_SOLDE)	407.546	387.604	406.981	414.451	588.274	598.744	617.263	633.281	427.613	429.209	481.872	481.872	356.08	465.94	375.593	449.73	497.856	481.175	445.674	437.595	0.0301099	0.999329	0.0797953	0.999994	0.154762	0.441427	-0.0704472	0.90206	-0.128234	0.793441	NA
Solyc01g099650.3.1	Formin-like protein (AHRD V3.3 *** K4B0Z9_SOLLC)	1.281	1.688	1.573	1.122	0.512	0.808	0.652	0.743	0.672	1.171	0.64	0.64	0.109	0.055	0.226	0.388	0.297	0.678	0.994	0.682	-0.0478523	0.999329	0.0256219	0.999994	-0.202057	0.806778	0.806351	0.618283	0.314769	0.774768	NA
Solyc10g077055.1.1	Casparian strip membrane protein 1 (AHRD V3.3 --* CASP1_HELAN)	19.993	18.481	17.254	16.228	14.103	13.802	14.863	13.465	16.108	18.91	22.054	22.054	16.24	20.801	17.854	21.89	15.247	15.398	14.965	13.181	-0.14642	0.999329	0.0269598	0.999994	0.270519	0.494943	0.0138245	0.9882	-0.090217	0.985014	NA
Solyc01g104740.3.1	Multiprotein-bridging factor, putative (AHRD V3.3 *** B9RKT7_RICCO)	10.321	10.189	11.953	9.696	635.874	679.344	1327.72	1074.68	7.407	14.638	22.301	22.301	15129.3	7661.76	1367.56	1348.26	9.397	25.277	8.652	7.245	0.0166014	0.999329	0.734042	0.0265738	0.524412	0.167176	-3.03177	1.94e-21	-0.496019	0.39115	5
Solyc02g038650.1.1	LOW QUALITY:Tetratricopeptide repeat 5 (AHRD V3.3 *** A0A0B0NMW4_GOSAR)	0	0	0	0	0	0	0	0	0	0	0	0	0	0	0	0	0	0	0	0	NA	NA	NA	NA	NA	NA	NA	NA	NA	NA	NA
Solyc06g060900.1.1	LOW QUALITY:PRLI-interacting factor (AHRD V3.3 --* AT5G19900.5)	0	0	0.248	0	0	0	0	0	0	0	0	0	0	0	0.412	0	0.206	0	0	0	NA	NA	NA	NA	NA	NA	NA	NA	NA	NA	NA
Solyc06g060800.3.1	2-oxoglutarate (2OG) and Fe(II)-dependent oxygenase superfamily protein (AHRD V3.3 *** AT4G16765.6)	2.242	2.254	1.736	3.148	1.66	2.026	1.068	0.467	2.13	2.351	1.774	1.774	1.785	1.658	2.089	2.667	3.605	2.901	1.619	3.63	0.0186225	0.999329	-0.232931	1	-0.106874	0.920016	0.275648	0.882858	-0.130304	0.984783	NA
Solyc01g109300.3.1	4-hydroxy-3-methylbut-2-enyl diphosphate reductase	51.456	56.476	54.864	44.609	27.749	29.484	28.611	30.848	39.655	45.11	35.085	35.085	45.324	50.666	39.194	35.21	46.574	48.433	42.87	42.369	-0.106746	0.999329	0.0574351	0.999994	-0.24936	0.389278	-0.426933	0.316563	-0.132204	0.881012	NA
Solyc07g047880.3.1	Sterile alpha motif (SAM) domain-containing protein (AHRD V3.3 *** AT3G07760.5)	44.674	43.293	51.034	48.769	40.794	39.434	40.105	44.493	51.888	49.383	51.536	51.536	24.839	40.993	41.483	40.216	34.536	34.417	39.498	37.704	0.124377	0.999329	0.0721065	0.999994	0.0146811	0.98996	0.21056	0.801843	0.155993	0.903695	NA
Solyc00g170515.1.1	Retrovirus-related Pol polyprotein from transposon TNT 1-94 (AHRD V3.3 *-* A0A151TAX5_CAJCA)	0	0	0	0	0	0	0	0.149	0	0	0.06	0.06	0	0	0	0	0	0.043	0	0	NA	NA	0.0253746	1	0.0260219	1	NA	NA	NA	NA	NA
Solyc03g118325.1.1	LRR receptor-like kinase family protein (AHRD V3.3 *-* A0A072UEN8_MEDTR)	0	0	1.419	0	0	0	0	0	0	0.388	0	0	0	0	0	0	0	0	0	0	0.0166288	1	NA	NA	NA	NA	NA	NA	NA	NA	NA
Solyc01g018020.2.1	Transketolase, putative (AHRD V3.3 *** B9T0B2_RICCO)	0	0	0	0	0.134	0	0	0.042	0	0	0	0	0	0	0	0.061	0.025	0	0	0.031	NA	NA	-0.0240549	1	NA	NA	NA	NA	-0.000445735	1	NA
Solyc06g072340.3.1	Kinase family protein (AHRD V3.3 *** B9I4W2_POPTR)	3.646	3.876	3.557	3.933	12.744	15.849	31.635	21.779	4.056	3.371	3.693	3.693	116.117	103.763	23.043	30.628	3.638	4.583	4.295	4.052	-0.0129072	0.999329	0.689073	0.180487	-0.011915	0.995296	-2.07484	2.39e-19	0.032118	0.99627	6
Solyc04g009020.3.1	PsbB mRNA maturation factor Mbb1 (AHRD V3.3 *** W9RTZ1_9ROSA)	4.097	4.259	4.831	4.27	0.368	0.514	0.463	0.584	1.721	1.812	1.33	1.33	0.697	0.461	1.131	0.279	1.205	2.429	2.347	2.696	0.0543055	0.999329	0.0508865	1	-0.195593	0.824259	0.14885	0.944308	0.266357	0.860105	NA
Solyc12g037970.2.1	Peptidyl-tRNA hydrolase family protein (AHRD V3.3 *** AT1G18440.1)	12.702	11.861	12.508	12.633	17.59	19.922	22.407	18.636	11.995	9.068	12.69	12.69	16.196	13.726	12.306	17.902	11.707	9.802	10.71	12.323	0.00971173	0.999329	0.102325	0.999994	0.18274	0.81539	-0.0553706	0.958043	0.0870813	0.989313	NA
Solyc12g096760.2.1	NADP-dependent alkenal double bond reductase (AHRD V3.3 *** A0A072TWU1_MEDTR)	54.371	61.466	70.493	67.2	28.217	29.547	21.185	31.198	56.599	54.776	60.082	60.082	20.485	19.419	33.181	27.732	66.507	61.969	64.766	64.602	0.204351	0.699144	-0.0913083	0.999994	0.093841	0.846884	0.523299	0.283889	0.0227504	0.99627	NA
Solyc01g099400.3.1	WD-repeat protein, putative (AHRD V3.3 *** B9T0U7_RICCO)	32.892	32.222	33.601	34.178	24.708	21.549	26.309	24.572	23.515	25.315	29.363	29.363	29.214	22.367	27.527	31.61	28.646	24.47	22.624	23.091	0.0396279	0.999329	0.129945	0.999994	0.243033	0.193622	0.122866	0.831328	-0.188079	0.673204	NA
Solyc08g066355.1.1	Retrovirus-related Pol polyprotein from transposon TNT 1-94 (AHRD V3.3 *-* A0A151TCY2_CAJCA)	0	0	0	0	0	0	0	0	0	0	0	0	0	0	0.08	0	0	0	0	0	NA	NA	NA	NA	NA	NA	NA	NA	NA	NA	NA
Solyc10g007330.1.1	peptide:N-glycanase	6.79	6.854	6.669	5.671	4.723	4.891	3.938	4.269	6.907	8.596	5.091	5.091	2.373	3.501	6.333	5.381	7.797	7.656	7.095	8.578	-0.0781554	0.999329	-0.116936	0.999994	-0.417302	0.300121	0.790619	0.383125	0.0261109	0.996353	NA
Solyc04g051510.1.1	curl-3	18.055	17.691	15.689	14.988	19.116	18.526	14.614	19.443	23.441	20.04	17.943	17.943	8.49	9.12	12.692	17.223	26.236	24.461	24.861	24.11	-0.192667	0.964576	-0.0991912	0.999994	-0.258163	0.3261	0.658776	0.13299	-0.0330572	0.994261	NA
Solyc05g009340.1.1	LOW QUALITY:BnaC02g18280D protein (AHRD V3.3 *-* A0A078CZZ8_BRANA)	0.764	0	0	0.506	4.59	5.08	5.658	3.462	0	0	0.546	0.546	7.597	6.43	7.544	5.709	2.038	0.215	0.422	0.437	-0.00458553	1	-0.0157873	0.999994	0.0512424	1	-0.0963883	0.960556	-0.0894562	1	NA
Solyc07g006580.3.1	Diacylglycerol kinase (AHRD V3.3 *** K4CBC9_SOLLC)	15.789	18.049	17.091	18.001	9.825	9.688	11.826	9.366	18.533	17.495	14.669	14.669	14.411	6.872	13.278	12.278	17.078	16.891	19.26	19.568	0.0302072	0.999329	0.0930492	0.999994	-0.258732	0.491853	0.199006	0.846164	0.185218	0.810183	NA
Solyc06g005620.3.1	zinc transporter	0.164	0.391	0.462	0.717	0.379	0.189	0.178	0.68	0.049	0.194	0.409	0.409	1.306	0.7	1.344	1.539	0.437	0.807	0.321	0.329	0.0533198	1	0.051466	1	0.121688	1	0.320656	0.866419	-0.169748	1	NA
Solyc05g008610.3.1	2-oxoglutarate (2OG) and Fe(II)-dependent oxygenase superfamily protein (AHRD V3.3 *** AT3G18210.2)	23.515	24.911	24.47	22.077	28.496	29.799	24.589	27.96	21.417	21.843	22.822	22.822	25.884	23.841	25.318	25.15	22.004	23.912	21.646	25.695	-0.0522787	0.999329	-0.103999	0.999994	0.0600353	0.950824	-0.046316	0.95347	0.0492389	0.992527	NA
Solyc08g041810.1.1	LOW QUALITY:NHL domain protein (AHRD V3.3 --* AT5G14895.1)	0	0	0	0	0	0	0	0	0	0	0	0	0	0	0	0	0	0	0	0	NA	NA	NA	NA	NA	NA	NA	NA	NA	NA	NA
Solyc01g102360.2.1	Nitrate transporter protein 1.2-like protein (AHRD V3.3 *** A0A0H3WEV3_CAMSI)	0	0	0	0	0	0	0	0	0	0	0	0	0	0	0	0	0	0	0	0	NA	NA	NA	NA	NA	NA	NA	NA	NA	NA	NA
Solyc01g005660.2.1	R2R3MYB transcription factor 5	0	0	0	0	0	0	0	0	0	0	0	0	0	0	0	0	0	0	0	0	NA	NA	NA	NA	NA	NA	NA	NA	NA	NA	NA
Solyc11g062420.2.1	SCR (AHRD V3.3 -** A0A072TY38_MEDTR)	0	0	0	0	0	0	0	0	0	0	0	0	0	0	0	0	0	0	0	0	NA	NA	NA	NA	NA	NA	NA	NA	NA	NA	NA
Solyc04g012190.2.1	Non-specific serine/threonine protein kinase (AHRD V3.3 *-* M1A662_SOLTU)	0.353	0.507	0.188	0.709	0.245	0.105	0.285	0	0.336	0.413	0.947	0.947	0	1.124	0	0.327	0.627	0.833	0.368	0.842	0.00202413	1	-0.00772846	1	0.146609	1	-0.390735	1	-0.0457363	1	NA
Solyc05g053730.3.1	stress response NST1-like protein (AHRD V3.3 *** AT5G49210.2)	105.081	102.696	118.407	110.256	149.619	158.86	185.032	162.236	80.351	79.021	98.348	98.348	141.74	177.238	137.407	150.476	77.265	76.783	70.383	70.997	0.10526	0.999329	0.155611	0.999994	0.26865	0.254343	-0.221323	0.645931	-0.100928	0.948319	NA
Solyc05g056130.3.1	Dolichyl-diphosphooligosaccharide--protein glycosyltransferase subunit 1 (AHRD V3.3 *** A0A0V0IGM4_SOLCH)	55.373	57.599	53.984	54.432	88.807	96.523	87.042	83.688	51.077	53.841	59.672	59.672	81.591	87.679	74.318	76.201	60.913	60.964	49.355	60.765	-0.0614859	0.999329	-0.0851927	0.999994	0.163373	0.64012	-0.239519	0.58151	-0.123337	0.921375	NA
Solyc12g014530.2.1	L-aspartate oxidase (AHRD V3.3 *** K4DCY8_SOLLC)	1.921	2.029	2.428	1.958	12.833	8.607	13.238	10.619	3.49	4.711	4.793	4.793	12.953	14.057	7.943	12.157	3.572	3.141	3.872	3.286	0.0455607	0.999329	0.121508	0.999994	0.149515	0.869913	-0.48709	0.412157	0.0817474	0.990116	NA
Solyc09g058992.1.1	LOW QUALITY:Movement protein (AHRD V3.3 *** A0A151UGG0_CAJCA)	0	0	0	0	0	0	0	0	0.147	0	0	0	0	0	0	0	0	0	0	0	NA	NA	NA	NA	NA	NA	NA	NA	NA	NA	NA
Solyc12g005860.2.1	Aconitate hydratase (AHRD V3.3 *** K4DBC4_SOLLC)	133.547	127.374	120.698	115.514	251.126	209.567	226.406	215.256	149.273	151.949	143.846	143.846	204.544	192.456	170.122	172.45	136.734	147.18	125.034	120.427	-0.147968	0.666031	-0.0358926	0.999994	-0.0711936	0.844357	-0.282394	0.378658	-0.185828	0.551757	NA
Solyc11g068590.2.1	Germin-like protein 1 (AHRD V3.3 *** B9HQF4_POPTR)	0	0	0	0	0	0.084	0	0	0	0	0	0	0	0	0	0	0	0	0	0.061	NA	NA	NA	NA	NA	NA	NA	NA	NA	NA	NA
Solyc01g105605.1.1	sodium hydrogen exchanger 5 (AHRD V3.3 --* AT1G54370.1)	0	0	0	0	0.379	0	0.427	0.68	0	0	0	0	3.2	0.847	0	0	0	0	0.219	0	NA	NA	0.0308502	1	NA	NA	-0.873831	1	NA	NA	NA
Solyc12g094410.2.1	MAP kinase kinase kinase 88	1.462	1.738	1.71	1.738	0.78	0.903	0.522	0.86	1.262	1.812	1.39	1.39	0.109	0.553	1.104	0.618	2.112	1.708	2.23	2.236	0.0355159	0.999329	-0.090241	0.999994	-0.0802111	0.95282	0.82963	0.570842	0.171413	0.947887	NA
Solyc09g098090.3.1	NAD(P)-linked oxidoreductase superfamily protein (AHRD V3.3 *-* AT1G60690.1)	2.242	3.227	3.882	2.456	3.687	1.921	4.223	3.547	3.097	5.714	4.179	4.179	4.898	2.579	2.142	3.83	4.01	3.519	2.722	3.546	0.0185305	1	0.0932622	1	-0.0190025	0.98996	-0.219631	0.91717	-0.0800826	0.990499	NA
Solyc06g084190.3.1	Lipid transfer protein (AHRD V3.3 *** B7FGM2_MEDTR)	11.052	10.547	10.593	11.334	8.589	8.701	6.192	8.527	12.593	15.026	11.897	11.897	6.553	6.854	8.648	7.939	10.651	11.432	13.307	11.825	0.00454439	0.999329	-0.159636	0.999994	-0.195663	0.617449	0.22348	0.750267	0.181705	0.812024	NA
Solyc07g045120.2.1	Exostosin family protein (AHRD V3.3 *** A0A072VBU5_MEDTR)	0.509	0.516	0.162	0.025	2.64	2.204	3.44	2.156	0.467	0.076	0.316	0.316	6.944	6.706	3.087	3.551	0.578	0.498	0.336	0.636	-0.213155	0.348064	0.135199	0.999994	0.039056	0.973888	-1.06423	0.0108886	-0.0602414	0.994982	4
Solyc07g062640.3.1	tetraacyldisaccharide 4'-kinase family protein (AHRD V3.3 --* AT3G20480.5)	6.905	5.032	6.848	6.507	7.486	9.342	8.944	9.918	9.389	10.391	9.987	9.987	13.693	12.381	10.843	11.03	12.961	12.806	10.999	10.944	0.0779665	0.999329	0.127669	0.999994	0.00581501	0.997211	-0.310672	0.618528	-0.193335	0.800581	NA
Solyc07g039300.1.1	P-loop containing nucleoside triphosphate hydrolases superfamily protein (AHRD V3.3 --* AT1G73170.3)	0	0	0	0	0.847	0	0.973	0	0	0	0	0	0	1.935	0	0	1.089	0.532	0	0	NA	NA	0.0021181	1	NA	NA	NA	NA	-0.0499553	1	NA
Solyc02g080810.3.1	Aminomethyltransferase (AHRD V3.3 *** K4B9V1_SOLLC)	114.449	112.91	118.107	114.636	61.982	59.345	57.281	59.519	99.679	100.181	95.286	95.286	46.978	41.122	72.961	60.045	79.171	95.562	89.268	98.079	0.017725	0.999329	-0.0313952	0.999994	-0.0722865	0.874389	0.514572	0.189345	0.104065	0.946706	NA
Solyc10g086420.1.1	LOW QUALITY:HSP20-like chaperones superfamily protein (AHRD V3.3 *** AT2G37570.1)	56.999	55.619	55.403	61.436	127.518	105.728	107.954	106.55	88.708	87.962	81.24	81.24	55.991	71.485	62.69	58.699	60.286	57.883	73.403	72.728	0.0330884	0.999329	-0.0851771	0.999994	-0.120373	0.742745	-0.14286	0.810762	0.300393	0.194125	NA
Solyc07g006810.3.1	Adenosylmethionine-8-amino-7-oxononanoate aminotransferase (AHRD V3.3 *** W9S907_9ROSA)	2.143	2.054	2.043	2.068	1.983	3.191	2.716	2.782	1.745	1.045	2.047	2.047	12.866	9.396	2.98	3.127	2.219	2.103	1.94	2.275	-0.0220812	0.999329	0.058416	0.999994	0.330621	0.541926	-1.85544	1.23e-07	-0.0178547	0.998037	5
Solyc05g009090.2.1	Receptor-like protein kinase (AHRD V3.3 *** D3G6F0_CAPAN)	0	0	0	0	0	0	0	0	0	0	0.196	0.196	0	0.111	0.253	0.339	0	0.79	0.094	0	NA	NA	NA	NA	0.124268	1	0.562602	1	-0.0274805	1	NA
Solyc02g030085.1.1	Endonuclease/exonuclease/phosphatase family protein (AHRD V3.3 --* A0A072VD17_MEDTR)	0	0	0	0	0	0	0	0	0	0	0	0	0	0	0	0	0	0	0	0	NA	NA	NA	NA	NA	NA	NA	NA	NA	NA	NA
Solyc00g006655.1.1	ABC transporter A family member 7 (AHRD V3.3 --* N1R5R8_AEGTA)	0	0	0	0	0	0	0	0	0	0	0	0	0	0	0	0.376	0	0	0	0	NA	NA	NA	NA	NA	NA	NA	NA	NA	NA	NA
Solyc04g074930.3.1	transmembrane protein (AHRD V3.3 *** AT4G33590.1)	0.624	0.258	0.103	0.278	0.646	0.483	0.83	1.019	0.295	0.16	0.341	0.341	22.988	14.776	4.63	5.091	3.003	1.468	0.477	1.195	-0.0766943	1	0.174307	0.999994	0.0869273	0.908003	-1.92412	1.42e-06	-0.57031	0.248734	6
Solyc05g056550.3.1	Kinase family protein (AHRD V3.3 *** B9N888_POPTR)	0.197	0	0	0	0.156	1.029	0	1.157	0.541	0	0.358	0.358	0	0	1.091	1.77	1.081	0.807	0.704	0.406	-0.0126706	1	-0.003195	1	0.0189864	1	1.57764	0.186888	-0.160002	0.947605	NA
Solyc10g086020.2.1	interactor of constitutive active ROPs 3	95.228	100.55	102.188	98.028	118.562	123.236	124.774	122.755	99.056	91.131	101.333	101.333	64.393	79.149	84.203	90.673	89.756	87.168	86.279	82.141	0.0175021	0.999329	0.0437687	0.999994	0.0797812	0.829795	0.205795	0.621031	-0.0537505	0.985014	NA
Solyc03g117560.3.1	Blue copper-like protein (AHRD V3.3 *** B8Y8A0_GOSHI)	168.599	179.533	188.173	185.55	19.161	35.603	7.034	16.725	116.491	100.872	127.156	127.156	0	0	31.385	17.926	73.66	79.246	103.083	87.586	0.0798525	0.999329	-0.566223	0.999994	0.198331	0.510764	4.72249	1.79e-09	0.301004	0.39219	2
Solyc05g052300.3.1	Amino acid transporter family protein (AHRD V3.3 *** B9HYI5_POPTR)	34.37	30.475	23.384	16.068	103.623	73.914	75.156	77.837	41.269	33.144	24.007	24.007	52.856	57.335	39.434	48.446	21.723	20.736	13.526	12.545	-0.515757	0.00890316	-0.15491	0.999994	-0.561035	0.00324811	-0.396099	0.322044	-0.603592	0.0104753	NA
Solyc02g079660.2.1	Serine/threonine-protein kinase (AHRD V3.3 *-* M1B357_SOLTU)	0	0	0	0	0	0	0	0	0	0	0	0	0	0	0	0	0	0	0	0	NA	NA	NA	NA	NA	NA	NA	NA	NA	NA	NA
Solyc02g070600.2.1	F-box protein (AHRD V3.3 *** W9RLE9_9ROSA)	0.534	0.274	0.744	0.633	0.267	0.168	0.154	0.478	0.139	0.337	0.52	0.52	0	0.147	0.253	0.63	0.388	0.421	0.446	0.505	0.053474	1	0.0434034	1	0.126597	1	0.619982	1	0.050382	1	NA
Solyc06g072080.3.1	ubiquitin activating enzyme	1.371	1.223	1.035	1.772	0.457	0.766	0.629	0.329	1.86	1.525	1.697	1.697	0.392	0.829	0.692	0.861	1.576	1.579	1.58	1.478	0.0123062	0.999329	-0.0405832	1	-0.00332659	0.998255	0.106727	0.959765	-0.0122978	0.998711	NA
Solyc04g064660.1.1	Pentatricopeptide repeat superfamily protein (AHRD V3.3 *** A0A061FIV2_THECC)	0	0	0	0	0	0	0	0	0	0	0	0	0	0	0	0	0	0	0	0	NA	NA	NA	NA	NA	NA	NA	NA	NA	NA	NA
Solyc01g016890.1.1	LOW QUALITY:DNA-directed RNA polymerase subunit beta'' (AHRD V3.3 --* RPOC2_NASOF)	0	0	0	0	0	0	0	0	0	0	0	0	0	0	0	0	0	0	0	0	NA	NA	NA	NA	NA	NA	NA	NA	NA	NA	NA
Solyc03g111830.3.1	Protein-L-isoaspartate O-methyltransferase (AHRD V3.3 *** K4BK44_SOLLC)	2.209	2.495	2.933	3.173	3.453	2.078	3.475	2.867	2.663	3.118	2.934	2.934	2.591	2.377	3.393	3.406	2.888	3.673	2.871	3.048	0.165985	0.999329	0.120414	0.999994	0.00976963	0.996121	0.360581	0.721025	-0.106764	0.985014	NA
Solyc08g008380.3.1	Auxin Response Factor 9B	3.243	3.601	3.052	3.73	4.4	4.503	4.08	3.451	5.85	4.273	4.068	4.068	1.654	1.216	5.348	5.321	6.881	7.081	6.814	7.958	-0.0100197	0.999329	-0.141735	0.999994	-0.22727	0.736048	1.64143	0.0101638	0.0790724	0.989313	3
Solyc01g010310.3.1	Glucan endo-1,3-beta-glucosidase-like protein (AHRD V3.3 *-* A0A0B2R8X2_GLYSO)	44.174	51.277	48.555	43.832	107.555	76.643	108.179	110.161	54.682	58.551	48.313	48.313	41.013	51.55	50.45	59.984	56.779	71.393	68.255	64.143	-0.0297497	0.999329	0.189177	0.999994	-0.174105	0.82181	0.154549	0.885969	0.0490528	0.994808	3
Solyc01g090840.3.1	Zinc finger family protein (AHRD V3.3 *** B9GPC0_POPTR)	1.519	0.416	0.693	0.506	0.301	0.766	1.269	1.264	1.172	0.843	0.938	0.938	1.306	0.921	0	0.679	1.361	1.622	1.205	1.256	-0.0464004	1	0.179157	1	-0.0212963	0.986697	-0.719894	0.664136	-0.0891124	0.990008	NA
Solyc12g009600.2.1	Thylakoid lumenal 16.5 kDa protein (AHRD V3.3 *** A0A061GNW6_THECC)	29.78	36.065	45.571	40.685	7.82	7.358	2.989	4.545	24.899	14.36	18.771	18.771	5.878	3.114	10.63	3.515	9.637	17.406	15.247	20.066	0.266888	0.711135	-0.429759	0.999994	-0.0532633	0.968792	0.49327	0.738291	0.266004	0.843187	NA
Solyc05g056540.3.1	Alcohol dehydrogenase (AHRD V3.3 *** M8AF04_TRIUA)	22.9	25.701	25.085	24.431	37.931	30.932	44.885	43.007	26.825	26.967	32.672	32.672	147.008	80.66	80.784	68.044	78.759	64.741	49.91	36.111	0.00982882	0.999329	0.276019	0.999994	0.221285	0.665702	-0.647164	0.202067	-0.59875	0.0397462	4
Solyc09g015340.2.1	Photosystem I assembly protein Ycf3 (AHRD V3.3 *** YCF3_SOLLC)	0	0	0	0.363	0	0	0	0	0	0	0	0	0	0	0	0	0	0	0	0	NA	NA	NA	NA	NA	NA	NA	NA	NA	NA	NA
Solyc11g042640.2.1	Rieske domain containing protein (AHRD V3.3 *** B6U301_MAIZE)	36.324	43.442	36.474	34.592	7.263	7.862	4.709	6.987	25.973	22.18	23.453	23.453	8.338	3.685	15.233	11.321	21.534	31.722	30.643	34.58	-0.136931	0.999329	-0.193953	0.999994	-0.0396684	0.970228	0.999314	0.182729	0.251564	0.752603	4
Solyc07g018073.1.1	Unknown protein (AHRD V3.3 )	0	0	0	0	0	0	0	0	0	0	0	0	0	0	0	0	0	0	0	0	NA	NA	NA	NA	NA	NA	NA	NA	NA	NA	NA
Solyc04g055207.1.1	Transducin family protein / WD-40 repeat family protein (AHRD V3.3 --* AT4G35050.1)	18.022	17.375	24.153	16.785	8.979	9.562	11.601	11.713	13.822	12.16	10.711	10.711	7.924	11.552	21.446	23.623	12.557	12.282	8.973	7.613	0.0796252	0.999329	0.159062	0.999994	-0.154593	0.874749	0.970295	0.24265	-0.345762	0.708724	4
Solyc03g117140.2.1	LOW QUALITY:Malate dehydrogenase [NADP], chloroplastic (AHRD V3.3 --* MDHP_MEDSA)	0	0	0	0	0	0	0	0	0	0	0	0	0	0	0	0	0	0	0	0	NA	NA	NA	NA	NA	NA	NA	NA	NA	NA	NA
Solyc04g011610.2.1	RING/U-box superfamily protein (AHRD V3.3 *** A0A0K9NMJ4_ZOSMR)	4.146	3.302	2.565	2.962	2.863	4.671	4.401	3.823	4.818	4.053	3.138	3.138	7.293	4.661	3.938	3.285	3.68	3.356	3.364	3.492	-0.2288	0.999329	0.08223	0.999994	-0.380741	0.324662	-0.729749	0.243562	-0.0200914	0.998037	NA
Solyc09g031975.1.1	60S acidic ribosomal protein family (AHRD V3.3 --* AT4G00810.2)	1.125	0.815	0.402	0.76	0.267	0.22	0	0.701	0.361	0.876	0.205	0.205	0	0.59	0	0	0	0.652	0.156	0.161	-0.0217611	1	0.01296	1	-0.0554696	1	NA	NA	-0.0297548	1	NA
Solyc01g094750.3.1	Cytochrome P450 family protein (AHRD V3.3 *** B9I8K8_POPTR)	1.092	0.857	0.889	1.097	0.067	0	0	0	0.238	0	0.162	0.162	0	0	0	0	0.132	0.257	0.039	0.084	0.00128113	0.999329	NA	NA	0.016884	1	NA	NA	-0.104847	1	NA
Solyc03g095550.2.1	Methyl esterase 17 (AHRD V3.3 *** A0A061FZJ0_THECC)	0.255	0.225	0.436	0.262	0.869	1.711	0.985	1.795	1.368	1.264	0.895	0.895	0	0.332	0.452	0.582	0.743	0.755	1.252	1.302	0.0197503	1	0.0318004	0.999994	-0.151646	0.856112	0.483619	1	0.271605	0.842713	NA
Solyc01g008010.3.1	OBP32pep protein, putative (Domain of unknown function DUF220) (AHRD V3.3 *** AT1G23600.1)	10.124	10.904	14.261	10.734	5.971	6.077	7.331	5.947	8.611	8.115	8.375	8.375	7.075	6.706	11.748	10.036	9.925	9.87	9.896	8.631	0.124025	0.999329	0.0847922	0.999994	-0.00403356	0.997435	0.543237	0.530076	-0.0619715	0.992527	NA
Solyc02g092523.1.1	DNA mismatch repair protein MLH3-like protein (AHRD V3.3 *-* A0A0X7YCF6_SOLTU)	0.599	0	0.162	0.152	0	0.178	0	0.563	0	0.354	0.162	0.162	0	0	0.532	0	0.132	0.781	0.501	0.651	-0.00988607	1	0.0226317	1	-0.00172733	1	0.232497	1	0.0281037	1	NA
Solyc07g038170.1.1	LOW QUALITY:SET domain protein 14 (AHRD V3.3 --* AT3G61740.2)	0	0	0	0	0	0	0	0	0	0	0	0	0	0	0	0	0	0	0	0	NA	NA	NA	NA	NA	NA	NA	NA	NA	NA	NA
Solyc04g015360.3.1	GATA transcription factor (AHRD V3.3 *** K4BQ39_SOLLC)	32.342	30.916	42.621	34.575	10.371	15.671	10.106	15.748	40.909	35.781	26.25	26.25	8.642	9.654	16.364	13.999	20.139	22.144	29.766	27.135	0.216616	0.843431	0.0021444	0.999994	-0.496944	0.00569688	0.621149	0.283248	0.39701	0.15029	NA
Solyc12g009990.2.1	signal recognition particle receptor alpha subunit family protein (AHRD V3.3 *** AT4G30600.2)	69.06	72.096	67.415	61.495	95.068	74.481	90.79	79.313	63.358	61.813	64.934	64.934	89.972	83.018	65.79	65.935	58.487	60.527	55.692	58.238	-0.129009	0.999329	0.0193549	0.999994	0.0422559	0.950221	-0.457291	0.141273	-0.0467623	0.989313	NA
Solyc03g117390.2.1	TOPLESS-related 1 (AHRD V3.3 *-* AT1G80490.3)	3.235	2.437	5.352	5.578	5.525	10.034	4.697	7.826	4.383	2.688	4.793	4.793	11.102	4.311	2.661	10.593	4.983	6.789	4.107	4.618	0.0721461	1	-0.0693595	0.999994	0.0744957	0.939066	-0.154892	0.942403	-0.12932	0.980444	NA
Solyc00g217560.1.1	Transcription factor, TCP (AHRD V3.3 *-* A0A103Y4W6_CYNCS)	0.213	0.466	0.522	0	0.356	0	0	0	0.565	0.329	0	0	0	0	0	0	0.173	0.472	0	1.394	-0.00324463	1	-0.0252645	1	-0.0718861	1	NA	NA	0.0623062	1	NA
Solyc04g051517.1.1	LOW QUALITY:Mutator-like transposase (AHRD V3.3 --* O80973_ARATH)	0	0	0	0	0	0	0	0	0	0	0	0	0	0	0	0	0	0	0	0	NA	NA	NA	NA	NA	NA	NA	NA	NA	NA	NA
Solyc05g050120.3.1	cytosolic NADP-malic enzyme	125.747	124.688	120.698	118.932	1652.16	1034.85	1331.46	1318.9	237.907	233.633	259.592	259.592	939.213	1002.44	625.806	717.52	323.021	371.185	243.787	161.869	-0.0719528	0.999329	-1.55e-06	0.999994	0.125736	0.582514	-0.599663	0.00850878	-0.650052	0.0085981	NA
Solyc12g010790.2.1	Ras-related protein, expressed (AHRD V3.3 *** D8L9F8_WHEAT)	48.443	46.137	51.846	49.25	51.555	49.584	53.497	45.948	60.138	61.467	59.109	59.109	42.232	41.804	36.52	42.773	49.288	49.875	49.089	44.973	0.0661922	0.999329	-0.00593184	0.999994	-0.0443159	0.953101	-0.157423	0.803661	-0.0561172	0.989313	NA
Solyc04g010190.1.1	Chlorophyll a-b binding protein, chloroplastic (AHRD V3.3 --* K7TWD9_MAIZE)	38.656	32.064	38.568	31.444	12.945	9.74	9.406	6.785	19.336	15.329	12.264	12.264	8.838	7.499	13.451	10.533	11.336	20.007	20.559	28.46	-0.0201191	0.999329	-0.207541	0.999994	-0.30897	0.592322	0.418642	0.752226	0.423454	0.513585	NA
Solyc06g076610.3.1	RING/FYVE/PHD zinc finger superfamily protein (AHRD V3.3 *** AT5G05830.1)	7.242	8.334	7.78	7.848	1.537	1.994	1.708	1.826	8.242	10.113	6.968	6.968	1.807	1.971	5.801	4.63	12.466	13.252	10.882	10.921	-0.00299857	0.999329	0.00507196	0.999994	-0.281855	0.614687	1.14781	0.209397	-0.189062	0.880098	4
Solyc01g079660.2.1	LOW QUALITY:cotton fiber protein (AHRD V3.3 *** AT5G38700.1)	0	0	0	0	0	0	0	0	0	0	0	0	0	0	0	0	0	2.541	0	0	NA	NA	NA	NA	NA	NA	NA	NA	-0.0340974	1	NA
Solyc06g062660.3.1	Beta-galactosidase (AHRD V3.3 *** K4C6Z7_SOLLC)	6.913	6.022	5.857	7.367	16.899	14.401	15.942	13.752	10.479	9.969	10.115	10.115	17.633	16.895	16.005	16.241	14.678	15.475	13.299	13.916	0.00818881	0.999329	-0.0436144	0.999994	-0.0190546	0.98875	-0.164003	0.814859	-0.119326	0.948281	NA
Solyc06g073130.3.1	RNA-binding ASCH domain protein (AHRD V3.3 *-* AT2G43465.1)	1.732	1.497	3.54	3.131	2.573	4.219	1.839	1.582	2.524	2.562	2.618	2.618	2.765	4.753	3.433	3.042	3.812	2.094	3.176	3.508	0.128261	0.999329	-0.225621	0.999994	0.00960783	0.996121	-0.228242	0.902522	0.0756978	0.992527	NA
Solyc06g050925.1.1	Retrovirus-related Pol polyprotein from transposon TNT 1-94 (AHRD V3.3 *-* A0A151TMY4_CAJCA)	0	0	0	0	0	0	0	0	0	0	0	0	0	0	0	0	0	0	0	0	NA	NA	NA	NA	NA	NA	NA	NA	NA	NA	NA
Solyc01g067010.3.1	LOW QUALITY:F-box associated interaction domain-containing protein (AHRD V3.3 *** A0A103XHT5_CYNCS)	1.33	1.073	1.017	1.502	15.718	12.375	14.614	10.789	2.073	2.36	1.441	1.441	8.621	6.927	5.787	3.903	2.904	2.807	1.69	2.083	0.00623562	0.999329	-0.084588	0.999994	-0.228428	0.753232	-0.65892	0.462783	-0.313661	0.786765	1
Solyc02g082730.3.1	GDP dissociation inhibitor family protein (AHRD V3.3 *** B9H5A6_POPTR)	16.75	15.038	16.39	14.338	16.008	14.359	14.246	12.488	18.746	19.256	20.493	20.493	17.067	14.057	11.295	13.066	15.767	17.398	15.779	17.998	-0.0473377	0.999329	-0.124301	0.999994	0.0888486	0.895022	-0.404241	0.499179	0.0341663	0.99627	NA
Solyc12g010075.1.1	BTB/POZ domain-containing protein (AHRD V3.3 *-* W9QLB4_9ROSA)	0	0	0	0	0	0	0	1.009	0	0	0	0	0	0	0	0	0	0	0	0	NA	NA	0.0253746	1	NA	NA	NA	NA	NA	NA	NA
Solyc04g077870.3.1	Calcium-transporting ATPase (AHRD V3.3 *** M1BXT8_SOLTU)	15.888	15.911	15.527	15.545	15.574	12.165	13.487	12.233	13.625	12.902	12.247	12.247	11.102	12.16	12.213	12.52	11.658	11.338	11.242	11.703	-0.0393473	0.999329	-0.0697012	0.999994	-0.11006	0.844357	0.0122418	0.987447	0.00931622	0.998634	NA
Solyc08g077685.1.1	Chromatin remodeling 31, putative (AHRD V3.3 *** A0A061FRH7_THECC)	7.439	7.635	7.78	7.924	13.334	12.165	11.921	13.114	8.111	8.132	9.023	9.023	7.641	9.875	9.087	12.593	9.166	8.883	9.403	9.612	0.028675	0.999329	-0.00654545	0.999994	0.116889	0.881111	0.20632	0.806345	0.0767871	0.989313	NA
Solyc01g057907.1.1	Retrovirus-related Pol polyprotein from transposon TNT 1-94 (AHRD V3.3 *-* A0A151TG49_CAJCA)	0	0	0	0	0	0	0	0	0	0	0	0	0.457	0	0	0	0	0	0	0	NA	NA	NA	NA	NA	NA	NA	NA	NA	NA	NA
Solyc01g073750.3.1	Glucan synthase-like protein (AHRD V3.3 *** G7KWP5_MEDTR)	4.146	3.518	3.24	3.705	1.771	1.847	1.257	1.508	5.162	4.677	2.721	2.721	1.241	0.571	1.543	2.17	5.874	5.115	6.634	7.475	-0.102322	0.999329	-0.226685	0.999994	-0.713084	0.000786552	0.888924	0.296977	0.334319	0.31321	NA
Solyc05g044620.2.1	CDP-diacylglycerol-glycerol-3-phosphate 3-phosphatidyltransferase (AHRD V3.3 -** AT1G19020.1)	12.045	9.382	9.448	13.249	32.762	23.396	30.734	23.075	10.496	10.256	14.839	14.839	24.643	23.822	18.373	16.508	5.949	7.347	5.437	6.525	0.0210193	0.999329	-0.0264001	0.999994	0.299032	0.621309	-0.498511	0.558916	-0.0748097	0.992527	NA
Solyc11g020315.1.1	LOW QUALITY:Cytochrome f (AHRD V3.3 *-* CYF_SOLTU)	0	0	0	0	0	0	0	0	0	0	0	0	0	0	0	0	0	0	0	0	NA	NA	NA	NA	NA	NA	NA	NA	NA	NA	NA
Solyc06g069600.2.1	bHLH transcription factor 047	0	0	0	0	0	0	0	0.074	0	0	0	0	0	0	0.106	0	0	0	0	0	NA	NA	NA	NA	NA	NA	NA	NA	NA	NA	NA
Solyc08g068780.2.1	N-hydroxycinnamoyl-CoA:tyramine N-hydroxycinnamoyl transferase THT7-8	2.422	2.47	1.966	2.878	140.552	108.09	208.494	111.424	14.731	11.545	42.3	42.3	487.522	252.905	178.45	170.014	30.007	19.595	8.371	6.104	-0.00692227	0.999329	0.260542	0.999994	1.30061	7.86e-11	-1.11487	0.00362042	-1.20193	3.1e-05	5
Solyc10g085510.2.1	Ubiquitin-conjugating enzyme family protein (AHRD V3.3 --* AT1G45050.1)	0	0	0	0	0	0	0	0	0	0	0	0	0	0	0	0	0	0	0	0	NA	NA	NA	NA	NA	NA	NA	NA	NA	NA	NA
Solyc09g014250.3.1	MYB transcription factor (AHRD V3.3 *** Q66RN1_HEVBR)	6.289	6.363	8.96	7.063	9.09	6.319	6.192	8.899	8.587	8.36	8.673	8.673	1.611	1.382	2.581	3.588	7.054	5.347	7.932	6.977	0.184301	0.999329	-0.00456168	0.999994	0.0202178	0.988085	0.818211	0.435904	0.220464	0.860703	3
Solyc05g009430.3.1	Nuclease S1 (AHRD V3.3 *** A0A0B0MLZ3_GOSAR)	0.263	0.474	1.171	1.055	0.913	1.469	0.308	1.136	1.426	1.753	0.989	0.989	0.392	0.829	0.918	0.824	0.528	0.506	0.493	0.965	0.105921	1	-0.105794	1	-0.171107	0.82204	0.213404	0.921616	0.100225	1	NA
Solyc01g079400.3.1	TRICHOME BIREFRINGENCE-LIKE 6 (AHRD V3.3 *** AT3G62390.1)	4.475	4.558	4.489	5.443	3.42	5.248	5.789	5.033	6.718	5.874	7.548	7.548	4.963	3.408	6.918	5.333	11.188	11.02	11.39	11.381	0.0559487	0.999329	0.193155	0.999994	0.18741	0.791645	0.460775	0.618514	0.0442414	0.993548	NA
Solyc04g064930.3.1	Peroxiredoxin (AHRD V3.3 *** G8JBE2_9ORYZ)	9.943	11.911	10.465	10.481	2.774	2.855	2.574	3.143	6.637	5.899	4.529	4.529	0.653	3.243	4.617	2.824	5.429	5.759	4.529	6.211	-0.0394188	0.999329	0.0172102	0.999994	-0.293963	0.6261	0.610929	0.675155	-0.033393	0.99627	NA
Solyc09g065260.2.1	Early nodulin-like protein (AHRD V3.3 *** A0A0K9P6C2_ZOSMR)	0	0	0	0	0.156	0.262	0	0	0.107	0	0.367	0.367	0	0	0	0	0	0	0	0	NA	NA	-0.0391732	1	0.0659377	1	NA	NA	NA	NA	NA
Solyc02g091730.2.1	Chromatin SPT2 (AHRD V3.3 *** A0A118JSU1_CYNCS)	3.145	2.944	2.326	2.506	4.935	5.122	6.133	5.086	3.654	3.438	3.505	3.505	32.349	21.224	9.1	15.102	4.018	4.961	5.085	5.208	-0.0950699	0.999329	0.0962074	0.999994	-0.0136874	0.995547	-1.15036	0.01817	0.145869	0.969133	4
Solyc06g025410.2.1	ATP-citrate lyase B-1 (AHRD V3.3 --* AT3G06650.2)	0	0	0	0	0	0	0	0	0	0	0	0	0	0	0	0	0	0	0	0	NA	NA	NA	NA	NA	NA	NA	NA	NA	NA	NA
Solyc03g097285.1.1	LOW QUALITY:HAT transposon superfamily, putative (AHRD V3.3 *-* A0A061DKD3_THECC)	0.057	0	0	0	0	0	0	0	0.156	0	0	0	0	0	0	0	0	0	0	0.046	NA	NA	NA	NA	-0.028252	1	NA	NA	NA	NA	NA
Solyc05g024180.3.1	APO protein 1 (AHRD V3.3 *-* W9RCK2_9ROSA)	0	0	0	0	0	0	0	0	0	0	0	0	0	0	0	0	0	0	0	0	NA	NA	NA	NA	NA	NA	NA	NA	NA	NA	NA
Solyc12g055850.2.1	NC domain-containing protein-like protein (AHRD V3.3 *** AT4G00905.1)	10.329	8.6	11.79	9.258	6.851	6.455	3.974	7.423	9.34	10.458	11.692	11.692	10.449	8.88	10.258	7.018	12.343	11.561	11.578	10.546	0.0656054	0.999329	-0.0994242	0.999994	0.169232	0.832984	-0.200198	0.861293	-0.077069	0.989829	NA
Solyc09g074080.2.1	Hexosyltransferase (AHRD V3.3 *** K4CUY5_SOLLC)	0	0	0	0	0	0	0	0	0	0	0	0	0	0	0	0	0	0	0	0	NA	NA	NA	NA	NA	NA	NA	NA	NA	NA	NA
Solyc01g109410.3.1	dolichyl-diphosphooligosaccharide--protein glycosyltransferase subunit	74.019	70.732	66.466	66.55	80.653	89.973	79.901	82.838	59.458	62.04	60.559	60.559	68.029	69.366	67.626	80.819	70.871	78.8	62.396	82.057	-0.123052	0.999329	-0.0437595	0.999994	-0.0114136	0.989556	0.0338281	0.954028	-0.03689	0.994592	NA
Solyc04g049420.1.1	LOW QUALITY:Stilbene synthase 1 (AHRD V3.3 --* THS1_VITVI)	0	0	0	0	0	0	0	0	0	0	0	0	0	0	0	0	0	0	0	0	NA	NA	NA	NA	NA	NA	NA	NA	NA	NA	NA
Solyc02g077520.3.1	O-methyltransferase, putative (AHRD V3.3 *** B9S932_RICCO)	0	0	0	0	7.497	6.35	7.615	3.982	0.066	0.236	0.222	0.222	6.139	7.996	8.129	9.345	2.013	1.416	0.399	0.061	NA	NA	-0.114507	0.999994	0.0249876	1	0.193829	0.874442	-0.527521	0.162471	NA
Solyc03g053000.3.1	Peptide upstream ORF protein (AHRD V3.3 *** G7KWB8_MEDTR)	3.958	2.221	3.728	3.097	1.225	1.816	1.4	1.911	1.884	2.309	2.141	2.141	3.962	4.182	1.543	4.545	3.143	2.094	1.651	3.247	0.0102073	1	0.0142927	1	0.00333457	0.997435	-0.299314	0.882248	-0.0197381	0.998037	NA
Solyc11g019895.1.1	Adenylate isopentenyltransferase (AHRD V3.3 *** F6KQG9_MALDO)	0	0	0	0	0	0	0	0	0	0	0	0	0	0	0	0	0	0	0	0	NA	NA	NA	NA	NA	NA	NA	NA	NA	NA	NA
Solyc10g047702.1.1	Lectin receptor kinase (AHRD V3.3 *-* K4D032_SOLLC)	0	0	0	0	0	0	0	0	0	0	0	0	0	0	0	0	0	0	0	0	NA	NA	NA	NA	NA	NA	NA	NA	NA	NA	NA
Solyc06g061010.3.1	senescence-associated family protein (DUF581) (AHRD V3.3 *-* AT4G17670.1)	10.764	8.359	8.832	9.604	4.712	5.993	2.894	4.513	11.372	9.742	10.319	10.319	1.459	0.387	0.426	0.461	12.541	11.287	11.609	14.82	-0.0246716	0.999329	-0.168648	0.999994	-0.0250348	0.987796	-0.368643	1	0.113503	0.985014	2
Solyc01g010280.3.1	suppressor SRP40-like protein (AHRD V3.3 *-* AT2G03630.1)	0	0	0	0	0	0.126	0	0	0	0	0	0	0	0	0	0	0	0	0.047	0	NA	NA	-0.0246956	1	NA	NA	NA	NA	NA	NA	NA
Solyc02g014030.2.1	Kinase, putative (AHRD V3.3 *-* B9SYC3_RICCO)	0.123	0.324	0.077	0.025	5.525	6.739	7.746	5.055	0.868	1.18	2.755	2.755	5.159	10.594	10.683	10.787	2.533	3.364	1.494	0.766	-0.0648173	1	0.0478614	0.999994	0.750179	0.0132644	0.331143	0.687091	-0.748344	0.0619233	NA
Solyc06g073410.3.1	gamma-secretase subunit APH1-like protein (AHRD V3.3 *** AT2G31440.2)	17.128	17.741	20.101	17.292	18.76	17.749	16.571	18.169	10.143	13.635	14.31	14.31	19.331	16.379	21.726	22.217	16.138	15.784	13.033	15.693	0.0530598	0.999329	-0.0377647	0.999994	0.188499	0.806778	0.222518	0.791875	-0.114583	0.976546	NA
Solyc08g015640.1.1	LOW QUALITY:Protein kinase superfamily protein (AHRD V3.3 --* AT2G31010.2)	1.289	0	0	0.65	0.891	0	0	0	0	0	0	0	0	0	0	2.412	0.578	0	0	0	-0.00477216	1	NA	NA	NA	NA	0.233193	1	NA	NA	NA
Solyc06g053300.3.1	RNA-binding protein, putative (AHRD V3.3 *** B9T1D4_RICCO)	12.316	12.959	14.697	11.595	12.12	11.976	9.466	11.702	13.126	13.298	12.502	12.502	15.238	12.915	16.883	18.314	13.547	12.934	11.687	11.618	0.0284644	0.999329	-0.121421	0.999994	-0.072715	0.942031	0.245658	0.721025	-0.148377	0.920501	NA
Solyc03g078437.1.1	Cinnamyl alcohol dehydrogenase-like protein (AHRD V3.3 --* G7KGH6_MEDTR)	0	0	0	0	0	0	0	0	0	0	0	0	0	0	0	0	0	0	0	0	NA	NA	NA	NA	NA	NA	NA	NA	NA	NA	NA
Solyc08g078320.3.1	E3 ubiquitin-protein ligase HOS1 (AHRD V3.3 *** G7JXE3_MEDTR)	24.895	29.718	23.589	25.064	11.396	12.669	10.166	12.052	35.755	38.529	28.638	28.638	8.599	9.58	12.599	11.951	19.059	19.612	30.729	24.409	-0.155172	0.999329	-0.0793698	0.999994	-0.361037	0.0085029	0.350059	0.445961	0.477382	0.0363286	NA
Solyc12g094400.2.1	Major facilitator superfamily protein (AHRD V3.3 *** AT5G42210.1)	0.279	0.175	0.085	0.118	0	0.231	0.261	0.096	0.262	0.236	0.606	0.606	0	0	0	0.073	0.14	0.446	0.235	0.49	-0.0322428	1	0.0245589	1	0.187288	0.712941	NA	NA	0.0451132	1	NA
Solyc06g084270.3.1	GTP-binding family protein (AHRD V3.3 *** AT4G02790.1)	7.127	8.151	6.464	5.882	6.205	4.125	6.192	4.269	6.038	5.2	6.933	6.933	3.81	3.63	3.566	4.775	6.361	5.991	6.79	7.904	-0.133296	0.999329	0.0173827	0.999994	0.179209	0.839299	0.0745379	0.962236	0.189529	0.930637	NA
Solyc01g006970.3.1	RNA helicase family protein (AHRD V3.3 *** AT2G35920.2)	6.363	7.344	5.694	6.701	6.294	8.082	6.69	7.476	5.244	5.36	5.936	5.936	6.008	6.356	5.628	8.145	8.886	7.304	6.61	7.146	-0.0965446	0.999329	-0.00483345	0.999994	0.12181	0.881111	0.06927	0.944877	-0.18838	0.863712	NA
Solyc04g064840.1.1	LOW QUALITY:Ethylene receptor homolog (AHRD V3.3 *-* Q9XET9_SOLLC)	0	0	0	0	0	0	0	0	0	0	0	0	0	0	0	0	0	0	0	0	NA	NA	NA	NA	NA	NA	NA	NA	NA	NA	NA
Solyc06g032745.1.1	Reverse transcriptase (AHRD V3.3 *** V9LLK9_ZIZJJ)	0	0	0	0	0	0	0	0	0	0	0	0	0	0	0	0	0	0	0	0	NA	NA	NA	NA	NA	NA	NA	NA	NA	NA	NA
Solyc04g078510.3.1	Rer1 family protein (AHRD V3.3 *** AT4G39220.2)	377.914	393.019	419.848	376.129	264.572	270.119	294.706	258.752	356.373	384.495	407.173	407.173	249.497	249.552	286.667	282.456	251.737	255.522	297.045	259.481	0.0297939	0.999329	0.0569968	0.999994	0.12281	0.637666	0.115005	0.802765	0.139791	0.842291	NA
Solyc03g120570.3.1	Major facilitator superfamily protein (AHRD V3.3 *** AT1G52190.1)	0.156	0.116	0.128	0.16	2.206	1.795	2.04	2.442	0.377	0.598	0.665	0.665	2.003	1.548	0.745	0.727	0.842	0.978	0.532	1.019	0.0071905	1	0.0976668	0.999994	0.134525	0.882225	-1.12478	0.228448	-0.0995418	0.989313	1
Solyc10g051360.1.1	Leucine-rich repeat protein kinase family protein (AHRD V3.3 *-* A0A061DZ70_THECC)	0	0	0	0	0	0	0	0	0	0	0	0	0	0	0	0	0	0	0	0	NA	NA	NA	NA	NA	NA	NA	NA	NA	NA	NA
Solyc01g014310.1.1	Leucine-rich repeat receptor-like protein kinase family protein (AHRD V3.3 *-* AT4G08850.2)	0	0	0	0	0	0	0	0	0	0	0	0	0	0	0	0	0	0	0	0	NA	NA	NA	NA	NA	NA	NA	NA	NA	NA	NA
Solyc01g044490.3.1	Elongation factor P (AHRD V3.3 *** B6TAH3_MAIZE)	32.473	30.592	34.644	35.562	50.831	48.891	55.999	49.059	26.333	23.343	29.431	29.431	41.166	46.907	48.707	42.543	26.005	24.401	23.68	24.838	0.104917	0.999329	0.0740869	0.999994	0.199138	0.680954	-0.0222027	0.976875	-0.0365551	0.99627	NA
Solyc07g041300.2.1	Spermidine synthase (AHRD V3.3 *** F8WLB6_CITUN)	0.435	0.125	0.231	0.304	0	0	0	0	0.082	0.101	0.094	0.094	0	0	0.08	0.085	0.157	0.223	0.18	0.23	-0.00431327	1	NA	NA	0.000903213	1	0.232846	1	0.012894	1	NA
Solyc02g086310.1.1	lipid-transfer protein 7k-LTP	0	0.482	0.351	0.675	2.796	6.308	1.601	4.152	0.32	0	0.358	0.358	38.096	20.156	4.098	5.66	0.594	0.292	0	0	0.00847469	1	-0.0827577	1	0.01495	1	-2.0587	0.0149384	-0.0499553	1	5
Solyc06g069790.3.1	Gibberellin-regulated protein (AHRD V3.3 *** B4UW77_ARAHY)	14.147	16.011	14.458	14.279	35.937	28.938	46.557	31.623	14.584	14.04	19.837	19.837	50.744	62.715	31.358	40.204	15.981	15.243	12.806	9.298	-0.0488924	0.999329	0.206526	0.999994	0.372186	0.260387	-0.724911	0.0528645	-0.374958	0.487376	NA
Solyc01g090100.2.1	Bax inhibitor 1-related protein (AHRD V3.3 *** A0A103XDF0_CYNCS)	0	0	0.12	0	0	0	0	0	0	0.067	0.06	0.06	0	0	0	0	0.107	0	0.047	0.054	0.00886931	1	NA	NA	0.0126741	1	NA	NA	-0.00110549	1	NA
Solyc03g007050.3.1	ERECTA-like 1 (AHRD V3.3 *** AT5G62230.1)	4.844	3.793	3.146	3.975	4.211	6.161	3.962	6.478	0.647	0.565	0.443	0.443	0.414	0.258	1.064	1.382	3.68	2.232	2.323	3.577	-0.198079	0.999329	0.0167235	0.999994	-0.219763	0.789423	1.54899	0.0433465	0.00478421	0.998779	3
Solyc02g087310.3.1	E2F transcription factor-like E2FE (AHRD V3.3 *** W9SXR3_9ROSA)	10.616	9.914	8.08	9.612	7.453	8.848	5.943	8.07	7.333	6.919	8.383	8.383	6.052	3.906	7.464	10.06	6.51	6.369	8.128	7.322	-0.132067	0.999329	-0.125069	0.999994	0.16546	0.838193	0.693245	0.382836	0.218452	0.860703	NA
Solyc01g096920.3.1	Nuclear fragile X mental retardation-interacting protein 1 (AHRD V3.3 *-* A0A1D1YNL7_9ARAE)	11.528	11.894	12.226	12.827	16.699	16.248	14.353	16.374	11.339	10.382	10.899	10.899	3.287	5.232	6.053	9.078	9.81	8.128	7.416	8.631	0.0618692	0.999329	-0.065401	0.999994	-0.00245537	0.998349	0.670565	0.351515	-0.124372	0.960499	3
Solyc05g053540.3.1	Dihydroxy-acid dehydratase (AHRD V3.3 *** A0A1D1YZH9_9ARAE)	27.161	29.427	29.779	31.798	38.399	36.233	38.574	36.009	27.202	26.604	28.868	28.868	20.55	28.612	23.455	34.095	24.669	24.152	26.449	24.478	0.0900735	0.999329	0.0135928	0.999994	0.0849141	0.885203	0.134201	0.85817	0.0693356	0.98572	NA
Solyc07g051810.2.1	Cell differentiation protein rcd1, putative (AHRD V3.3 *** B9STZ0_RICCO)	0	0	0.06	0.169	0.156	0	0	0	0	0	0	0	0	0	0	0	0	0.051	0	0.046	0.0194015	1	-0.0252645	1	NA	NA	NA	NA	-0.000102689	1	NA
Solyc03g013370.1.1	LOW QUALITY:Cytochrome c biogenesis FC (AHRD V3.3 *-* A0A0C5B7H6_9SOLA)	0	0	0	0	0	0	0	0	0	0	0	0	0	0	0	0	0	0	0	0	NA	NA	NA	NA	NA	NA	NA	NA	NA	NA	NA
Solyc01g100910.3.1	WAT1-related protein (AHRD V3.3 *** K4B1C2_SOLLC)	2.783	4.625	5.66	3.612	0.067	0.22	0	0	1.213	1.045	0.665	0.665	0	0	0	0	1.097	2.978	3.192	3.117	0.10188	0.999329	-0.0609618	1	-0.186617	0.793589	NA	NA	0.288497	0.833807	NA
Solyc04g076695.1.1	cytidine/deoxycytidylate deaminase family protein (AHRD V3.3 --* AT3G47390.2)	6.191	11.578	7.524	10.515	1.147	3.243	1.222	1.073	3.761	4.93	8.008	8.008	0.566	0	2.9	5.551	6.336	4.721	7.909	5.131	0.0102187	0.999329	-0.255636	0.999994	0.587643	0.0621773	2.70773	0.00270895	0.175038	0.949669	4
Solyc12g096460.2.1	DUF1644 family protein (AHRD V3.3 *** A0A072VDU4_MEDTR)	6.437	6.197	5.857	8.127	14.816	11.357	18.065	15.472	8.84	11.36	11.428	11.428	29.671	21.943	19.012	17.187	15.255	11.759	12.869	9.888	0.0575378	0.999329	0.261216	0.999994	0.127632	0.882386	-0.547553	0.311596	-0.177741	0.928711	4
Solyc08g007290.3.1	LOW QUALITY:Adenine nucleotide alpha hydrolases-like superfamily protein (AHRD V3.3 --* AT2G47710.1)	20.74	25.002	28.659	24.026	11.741	13.561	18.16	19.603	16.944	23.587	28.766	28.766	13.236	7.646	14.794	20.326	18.91	14.934	19.573	13.548	0.08494	0.999329	0.296163	0.999994	0.327087	0.5347	0.566854	0.637005	-0.00809454	0.998711	NA
Solyc02g014570.1.1	LOW QUALITY:heat shock transcription factor A1D (AHRD V3.3 --* AT1G32330.2)	0	0	0	0	0	0	0	0	0	0	0	0	0	0	0	0	0	0	0	0	NA	NA	NA	NA	NA	NA	NA	NA	NA	NA	NA
Solyc10g007250.2.1	TPR repeat thioredoxin TTL1-like protein (AHRD V3.3 *-* A0A072V9X4_MEDTR)	0	0	0	0	0	0	0	0	0	0	0	0	0	0	0	0	0	0	0	0	NA	NA	NA	NA	NA	NA	NA	NA	NA	NA	NA
Solyc07g005110.3.1	Receptor-like kinase CHRK1 (AHRD V3.3 *** Q9SWX8_TOBAC)	0.025	0	0	0	0.323	0.556	0.463	0.074	0.123	0.228	0.418	0.418	0.392	0.129	0.639	0.436	0.206	0.163	0.055	0.077	NA	NA	-0.100619	1	0.224513	0.653412	0.628113	0.7163	-0.207181	1	NA
Solyc11g040105.1.1	BED zinc finger,hAT family dimerization domain (AHRD V3.3 *** A0A061DK10_THECC)	0.263	0.383	0.111	0.11	0	0.063	0.083	0.552	0.213	0.059	0.341	0.341	0	0	0.559	0	1.089	0.043	0.289	0	-0.0416014	1	0.0982155	1	0.0906841	1	0.4038	1	-0.117435	1	NA
Solyc09g092120.3.1	Alkaline ceramidase 3 (AHRD V3.3 *** A0A0B0NPT2_GOSAR)	47.778	43.95	50.718	48.617	52.914	53.09	53.58	48.943	42.138	45.279	45.66	45.66	38.815	39.814	40.618	48.373	37.473	36.452	38.872	38.585	0.0826847	0.999329	-0.0255059	0.999994	0.0506202	0.95072	0.0985232	0.879337	0.075421	0.983003	NA
Solyc08g028857.1.1	Unknown protein (AHRD V3.3 )	0	0	0	0	0	0	0	0	0	0.169	0	0	0	0	0	0	0	0	0	0.123	NA	NA	NA	NA	NA	NA	NA	NA	NA	NA	NA
Solyc03g113000.3.1	RINT-1/TIP-1-like protein (AHRD V3.3 *** A0A103XXR6_CYNCS)	17.727	15.537	17.912	18.473	14.56	14.443	12.052	17.16	17.05	18.472	20.613	20.613	16.349	12.897	12.094	13.672	16.014	15.921	16.162	18.711	0.0871818	0.999329	0.0207331	0.999994	0.184557	0.643245	-0.240782	0.721025	0.125596	0.930199	NA
Solyc07g066650.3.1	Defective in cullin neddylation protein (AHRD V3.3 *** K4CHY8_SOLLC)	77.764	83.4	82.215	86.467	102.398	103.251	127.384	122.84	96.942	105.499	103.849	103.849	198.906	177.348	115.894	137.689	113.031	99.356	105.571	92.825	0.0461262	0.999329	0.252918	0.999994	0.0274849	0.970228	-0.633109	0.0255866	-0.0755276	0.984065	NA
Solyc03g083300.3.1	Mediator of RNA polymerase II transcription subunit 22 (AHRD V3.3 *** G7IT38_MEDTR)	8.244	9.923	9.841	9.004	12.566	13.393	15.919	13.592	7.906	7.374	8.579	8.579	15.369	15.587	13.477	14.387	9.67	9.613	10.154	9.145	0.0234346	0.999329	0.14266	0.999994	0.114162	0.902741	-0.207299	0.795312	0.0122975	0.998711	NA
Solyc03g082680.3.1	Neuroblastoma-amplified protein (AHRD V3.3 *** B2Z6N3_NICBE)	3.21	3.543	3.471	3.393	4.512	3.768	4.104	4.173	3.941	3.607	3.053	3.053	4.746	3.372	3.739	4.679	3.886	4.497	4.232	4.243	0.0067992	0.999329	0.0138473	0.999994	-0.242348	0.659	-0.0102755	0.992019	0.0234765	0.996353	NA
Solyc01g028805.1.1	Cytochrome P450 (AHRD V3.3 *** A0A061GI36_THECC)	0.402	0.532	0.744	0.675	0.724	0.976	0.391	0.69	1.606	2.006	1.356	1.356	0.174	1.363	1.663	1.782	2.112	2.043	1.791	1.302	0.0706288	0.999329	-0.150383	0.999994	-0.188494	0.833313	0.71613	0.625982	-0.234543	0.90416	NA
Solyc06g067940.3.1	Cytochrome c oxidase subunit 5b (AHRD V3.3 *** Q1EMP4_PLAMJ)	67.032	64.311	67.424	69.69	111.61	108.247	111.655	102.005	66.578	58.813	67.484	67.484	70.859	72.793	69.329	79.765	58.281	56.029	51.279	52.808	0.0428123	0.999329	-0.0201173	0.999994	0.0913298	0.83841	-0.0222448	0.967639	-0.114819	0.881609	NA
Solyc06g011377.1.1	Retrovirus-related Pol polyprotein from transposon TNT 1-94 (AHRD V3.3 *** A0A151SHE2_CAJCA)	0	0	0	0.726	0	0	0	0.297	0.557	2.815	0	0	0	0	0	0	0	0	0.602	0.628	0.0122148	1	NA	NA	-0.141709	1	NA	NA	0.0950743	1	NA
Solyc01g065630.1.1	LOW QUALITY:NAD(P)H-quinone oxidoreductase chain 4, chloroplastic (AHRD V3.3 *-* NU4C_SOLLC)	0	0.84	0	0	0	0	0	0	0	0	0	0	0	0	0	0	0	0	0	1.011	NA	NA	NA	NA	NA	NA	NA	NA	0.0285828	1	NA
Solyc06g042950.3.1	SANT domain-containing protein 2 (AHRD V3.3 *** A0A1D1YHB5_9ARAE)	5.214	4.308	4.232	4.549	4.824	4.587	3.464	4.12	4.924	4.77	5.791	5.791	2.547	4.477	4.311	3.66	4.645	3.922	4.921	5.438	-0.0865319	0.999329	-0.209411	0.999994	0.206871	0.677606	0.0837595	0.939874	0.244737	0.730208	NA
Solyc01g067270.3.1	Pyrophosphate--fructose 6-phosphate 1-phosphotransferase subunit alpha (AHRD V3.3 --* PFPA_RICCO)	0	0	0	0	0	0	0	0	0	0	0	0	0	0	0	0	0	0	0	0	NA	NA	NA	NA	NA	NA	NA	NA	NA	NA	NA
Solyc06g071015.1.1	Cysteine/Histidine-rich C1 domain family protein (AHRD V3.3 --* AT2G17590.1)	0.452	0.466	0	0	0	0.189	0	0	0	0.185	0	0	0.98	0	0.12	0	0	0.06	0.227	0.115	-0.0290929	1	NA	NA	NA	NA	NA	NA	0.0485723	1	NA
Solyc02g070055.1.1	Cytochrome c biogenesis protein CcsA (AHRD V3.3 --* CCSA_OENEH)	0	0	0	0	0	0	0	0	0	0	0	0	0	0	0	0	0	0	0	0	NA	NA	NA	NA	NA	NA	NA	NA	NA	NA	NA
Solyc04g009340.3.1	RING/U-box superfamily protein (AHRD V3.3 *** AT3G19895.1)	9.935	9.623	8.806	8.81	7.141	7.967	7.532	7.911	9.824	10.256	10.43	10.43	9.034	9.065	9.406	13.66	7.755	8.961	9.098	9.972	-0.106408	0.999329	0.0300052	0.999994	0.0416107	0.970228	0.243474	0.771134	0.171125	0.91112	NA
Solyc03g033260.3.1	Maltose excess protein 1 (AHRD V3.3 *-* A0A0C5DIX1_CAMSI)	0.246	0	0.684	0	0.167	0.147	0.439	0	0.221	0	0.486	0.486	0	0	0	0	0.512	0.446	0	0.245	0.0154634	1	0.0216495	1	0.0990126	1	NA	NA	-0.11075	1	NA
Solyc01g098640.3.1	Thylakoid lumen 18.3 kDa protein (AHRD V3.3 *** A0A061F263_THECC)	17.448	17.151	18.425	17.663	1.014	1.186	0.605	2.134	9.308	5.511	6.277	6.277	1.546	0	2.342	2.618	3.812	8.557	7.666	8.187	0.0379468	0.999329	0.10594	0.999994	-0.186797	0.80201	0.465565	0.790645	0.246413	0.866425	NA
Solyc11g039650.2.1	Dynamin (AHRD V3.3 *** A0A103XDG1_CYNCS)	100.384	98.055	101.666	98.281	88.629	88.357	79.059	77.189	93.886	96.751	100.864	100.864	68.486	74.948	76.26	81.813	77.958	78.268	82.9	95.758	-0.00327358	0.999329	-0.139667	0.999994	0.0704023	0.856968	0.0638289	0.901033	0.194925	0.535493	NA
Solyc11g011860.1.1	Pentatricopeptide repeat-containing protein family (AHRD V3.3 *** A0A151RGT3_CAJCA)	0.599	1.098	0.761	0.363	1.615	0.567	0.7	0.85	0.229	0.371	0.904	0.904	0	0.129	0.492	0.23	0.536	0.412	0.297	0.521	-0.0591933	0.999329	-0.101265	0.999994	0.299298	0.463299	0.6177	1	-0.0458943	0.99627	NA
Solyc02g085350.3.1	Succinate dehydrogenase [ubiquinone] flavoprotein subunit, mitochondrial (AHRD V3.3 *** K4BB47_SOLLC)	72.459	72.969	77.675	73.724	139.683	131.664	146.113	131.473	70.495	71.453	75.552	75.552	156.303	138.584	121.016	128.38	81.531	82.688	67.888	70.507	0.0406736	0.999329	0.0433963	0.999994	0.0784049	0.838594	-0.311582	0.335696	-0.222939	0.308384	NA
Solyc10g018850.2.1	Endo-1,3-1,4-beta-d-glucanase, putative (AHRD V3.3 *** B9SFP3_RICCO)	2.775	3.061	3.548	2.338	3.554	3.453	2.669	2.708	2.851	2.629	3.053	3.053	1.959	1.824	4.031	4.036	3.416	3.262	3.442	3.561	-0.000864228	0.999329	-0.216841	0.999994	0.0950752	0.938464	0.922641	0.222295	0.0635037	0.992527	NA
Solyc09g083110.2.1	Pentatricopeptide repeat-containing protein (AHRD V3.3 *** A0A103XDL5_CYNCS)	0.681	0.832	0.804	1.215	2.273	1.396	1.72	1.763	1	0.86	0.827	0.827	0.152	0.755	0.466	1.285	0.866	1.322	0.97	0.98	0.0739783	0.999329	-0.0222158	0.999994	-0.0659006	0.961349	0.486721	0.790338	-0.0749533	0.992527	NA
Solyc11g018800.2.1	Peroxidase (AHRD V3.3 *** K4D6T3_SOLLC)	0.312	0	0	0.093	18.147	9.457	22.514	10.311	1.655	2.199	1.33	1.33	15.391	17.503	2.222	7.745	3.152	1.176	0.524	0	-0.0132934	1	0.1315	0.999994	-0.130081	0.881111	-1.58982	0.0276757	-0.398013	0.314221	1
Solyc07g049795.1.1	LOW QUALITY:Cell differentiation protein RCD1 like (AHRD V3.3 *-* A0A0B2PWJ4_GLYSO)	0	0	0	0	0	0	0	0	0	0	0	0	0	0	0	0	0	0	0	0	NA	NA	NA	NA	NA	NA	NA	NA	NA	NA	NA
Solyc10g008580.1.1	F-box family protein (AHRD V3.3 *** S1SIA6_THECC)	3.013	2.462	2.608	2.616	5.726	6.466	4.804	5.278	2.737	3.042	3.846	3.846	7.402	4.993	3.246	6.703	3.795	3.141	2.402	3.041	-0.0185494	0.999329	-0.130443	0.999994	0.182372	0.839619	-0.329892	0.810762	-0.179884	0.952894	NA
Solyc03g119520.3.1	translocase subunit seca (AHRD V3.3 *** AT1G68490.1)	13.646	16.061	14.954	13.595	27.694	21.601	28.919	23.139	19.754	15.717	16.297	16.297	15.63	17.116	14.555	19.138	18.53	17.183	20.035	16.175	-0.0406096	0.999329	0.0704707	0.999994	-0.103916	0.902741	-0.039154	0.967319	0.0308493	0.99627	NA
Solyc03g053070.1.1	LOW QUALITY:Disease resistance protein (AHRD V3.3 *-* A0A068EUU5_SOLHA)	0	0	0	0	0	0	0	0	0	0	0	0	0	0	0	0	0	0	0	0	NA	NA	NA	NA	NA	NA	NA	NA	NA	NA	NA
Solyc02g083540.3.1	MID1-complementing activity-like protein (AHRD V3.3 *** G7JXK8_MEDTR)	44.609	43.6	59.276	54.947	10.215	15.587	7.461	11.224	60.9	63.936	58.939	58.939	3.178	6.19	19.557	16.641	47.861	50.682	64.649	69.052	0.312731	0.0598672	-0.28619	0.999994	-0.0845237	0.855749	1.71825	0.000249791	0.426562	0.012472	4
Solyc12g035555.1.1	myosin XI D (AHRD V3.3 --* AT2G33240.8)	0	0	0	0	0	0	0	0	0	0	0	0	0	0	0	0	0	0	0	0	NA	NA	NA	NA	NA	NA	NA	NA	NA	NA	NA
Solyc09g072630.3.1	Leucine-rich repeat receptor-like protein kinase family protein, putative (AHRD V3.3 *-* A0A061DUC3_THECC)	0	0	0	0	0	0	0	0	0	0	0	0	0	0	0	0	0	0	0	0	NA	NA	NA	NA	NA	NA	NA	NA	NA	NA	NA
Solyc01g109570.3.1	Beta-1,3-glucanase 12 (AHRD V3.3 *** K9MBD2_SOLTU)	45.98	42.245	41.21	41.318	43.39	43.727	41.742	39.683	47.447	41.234	45.413	45.413	36.159	34.95	39.953	39.452	50.286	55.111	50.967	52.624	-0.0983609	0.999329	-0.0675802	0.999994	0.0239754	0.975172	0.0855206	0.882775	-0.0107972	0.998037	NA
Solyc02g083810.3.1	Ferredoxin--NADP reductase (AHRD V3.3 *** A0A0V0I3W8_SOLCH)	108.192	107.72	106.027	95.935	11.708	13.152	9.833	10.672	46.603	30.616	29.84	29.84	11.233	9.138	19.61	9.696	21.798	41.876	35.837	47.638	-0.0998947	0.999329	-0.182739	0.999994	-0.320024	0.323854	0.434951	0.628344	0.201642	0.940945	NA
Solyc03g123820.2.1	Glucose-methanol-choline (GMC) oxidoreductase family protein (AHRD V3.3 *** AT1G73050.1)	0.033	0	0.034	0	0	0.031	0.095	0.032	0.057	0.067	0	0	0.174	0.184	0	0	0	0.103	0.094	0.176	8.13e-06	1	0.0359923	1	-0.0503904	1	-0.760363	1	0.0871471	1	NA
Solyc05g053650.3.1	26S proteasome non-ATPase regulatory subunit 1 (AHRD V3.3 *** A0A151T358_CAJCA)	35.692	32.488	31.694	32.516	58.183	55.241	57.482	55.303	32.912	31.812	34.864	34.864	50.962	51.882	41.19	46.191	29.941	28.916	27.427	34.235	-0.0895424	0.999329	0.00797308	0.999994	0.0926645	0.836505	-0.305622	0.391666	0.0722479	0.984783	NA
Solyc04g080830.3.1	Pentatricopeptide repeat (PPR-like) superfamily protein (AHRD V3.3 *** AT1G19720.1)	0.509	0.541	0.795	0.726	1.415	0.819	1.234	0.828	0.352	0.371	0.52	0.52	0.631	0.516	0.093	0.558	0.858	0.695	0.673	0.743	0.0740394	0.999329	-0.0304519	0.999994	0.109864	0.896895	-0.518472	0.780352	-0.0521798	0.99627	NA
Solyc01g066000.1.1	LOW QUALITY:DUF1677 family protein (DUF1677) (AHRD V3.3 *** AT1G72510.2)	0	0	0	0	0	0.136	0	0.244	0.565	0	0	0	0	0	0	0	0	0	0.164	0	NA	NA	0.000753989	1	-0.028252	1	NA	NA	NA	NA	NA
Solyc05g013560.3.1	serine-rich protein-like protein (AHRD V3.3 *-* AT5G55980.1)	112.873	108.585	162.943	155.945	12.154	13.498	6.5	10.12	101.49	86.024	100.079	100.079	9.295	6.154	18.693	9.115	75.368	72.371	106.635	99.419	0.408829	0.0278112	-0.244665	0.999994	0.0728088	0.931144	0.643344	0.629218	0.439923	0.101226	NA
Solyc05g025520.2.1	calmodulin-binding protein-like protein (AHRD V3.3 --* AT5G10660.3)	0.263	0	0.137	0	0	0	0	0.159	0.246	0	0.145	0.145	0	0	0.226	0	0.116	0.112	0.11	0.115	-0.00461379	1	NA	NA	0.00256605	1	NA	NA	-0.000918746	1	NA
Solyc04g076320.3.1	argininosuccinate lyase	27.826	23.746	22.623	23.764	30.857	30.481	28.243	29.977	19.41	17.453	21.44	21.44	13.497	16.876	18.094	24.629	20.197	17.87	16.522	17.753	-0.135652	0.999329	-0.0476665	0.999994	0.184782	0.651784	0.39293	0.475245	-0.12491	0.931598	NA
Solyc07g020860.3.1	Peroxiredoxin (AHRD V3.3 *** D2D300_GOSHI)	442.557	456.107	459.314	433.675	699.45	738.585	839.375	661.804	451.48	463.701	512.454	512.454	1483.53	1594.24	1493.79	1539.01	724.462	726.483	538.736	455.654	-0.0215178	0.999329	0.0660961	0.999994	0.148886	0.472378	-0.0937715	0.828122	-0.493049	0.00486775	4
Solyc10g074990.2.1	Polynucleotidyl transferase isoform 1 (AHRD V3.3 *** A0A061G6C2_THECC)	4.705	6.147	4.873	4.793	9.179	6.434	9.205	9.43	4.113	6.025	6.388	6.388	14.411	13.965	10.204	13.769	6.534	7.107	5.022	4.411	-0.0829334	0.999329	0.185094	0.999994	0.228625	0.737168	-0.302559	0.659262	-0.406633	0.399627	NA
Solyc00g006483.1.1	BED zinc finger,hAT family dimerization domain, putative (AHRD V3.3 *-* A0A061FD65_THECC)	0	0	0	0	0	0	0	0	0	0	0	0	0	0	0	0	0	0	0	0	NA	NA	NA	NA	NA	NA	NA	NA	NA	NA	NA
Solyc12g088610.1.1	LOW QUALITY:MYB-related transcription factor (AHRD V3.3 *-* A0A059PRP0_SALMI)	0	0	0	0	0	0	0	0	0	0	0	0	0	0	0	0	0	0	0	0	NA	NA	NA	NA	NA	NA	NA	NA	NA	NA	NA
Solyc08g074640.1.1	Polyphenol oxidase (AHRD V3.3 *** Q41428_SOLTU)	0	0	0	0	0.056	0	0	0	0	0	0	0	0	0	0	0	0	0	0	0	NA	NA	NA	NA	NA	NA	NA	NA	NA	NA	NA
Solyc12g096630.2.1	Inosine-uridine preferring nucleoside hydrolase family protein (AHRD V3.3 *** B9HGC2_POPTR)	4.114	3.302	2.941	3.401	1.092	0.976	0.581	0.754	3.785	2.326	2.149	2.149	1.088	0.387	2.328	1.018	4.051	4.334	4.24	3.148	-0.0819804	0.999329	-0.138574	0.999994	-0.244185	0.742536	0.763835	0.619748	-0.112325	0.986945	NA
Solyc09g008800.3.1	60S ribosomal protein L24 (AHRD V3.3 *** RL24_PRUAV)	413.409	428.135	441.462	459.929	688.332	702.929	719.832	696.613	382.69	407.652	488.942	488.942	382.682	474.139	435.715	531.98	400.707	384.652	346.674	346.003	0.0807311	0.999329	0.0373373	0.999994	0.286847	0.0205279	0.0965748	0.850403	-0.15998	0.611386	NA
Solyc08g076335.1.1	40S ribosomal S30-like protein (AHRD V3.3 *** G7JW33_MEDTR)	735.49	726.06	785.251	750.891	1070.05	1068.99	1236.97	1179.08	658.334	679.198	821.45	821.45	404.255	542.123	651.045	780.013	557.936	507.224	529.723	532.557	0.0522434	0.999329	0.165294	0.999994	0.272873	0.0858346	0.503359	0.163435	0.00970878	0.998201	3
Solyc12g098980.2.1	Pto kinase interactor 1	68.641	70.616	65.346	64.618	46.787	44.598	40.947	48.157	70.445	65.192	66.213	66.213	45.803	44.162	55.585	51.597	61.705	57.72	60.01	55.373	-0.0992804	0.999329	-0.0152596	0.999994	-0.0398477	0.954982	0.178254	0.746857	-0.0318727	0.994907	NA
Solyc07g025220.1.1	LOW QUALITY:Zinc finger C-x8-C-x5-C-x3-H type family protein (AHRD V3.3 --* AT2G47850.4)	0	0	0	0	0	0	0	0	0	0	0	0	0	0	0	0	0	0	0	0	NA	NA	NA	NA	NA	NA	NA	NA	NA	NA	NA
Solyc05g032640.1.1	LOW QUALITY:basic helix-loop-helix (bHLH) DNA-binding superfamily protein (AHRD V3.3 --* AT5G50915.4)	0	0	0	0	0.668	1.134	0	0	0	0	0	0	0	0	0.851	0	0.429	0.421	0.806	0	NA	NA	-0.0391732	1	NA	NA	NA	NA	-0.00082367	1	NA
Solyc12g036595.1.1	NADH dehydrogenase subunit 7 (AHRD V3.3 *-* ATMG00510.1)	0	0	0	0	0	0.147	0	0.191	0	0	0.085	0.085	0	0	0	0	0	0	0	0	NA	NA	0.00125286	1	0.0260219	1	NA	NA	NA	NA	NA
Solyc11g008150.2.1	Transcription elongation factor SPT5 (AHRD V3.3 *-* A9SZZ9_PHYPA)	18.926	19.654	20.742	19.435	10.739	12.144	10.237	12.881	21.319	24.169	22.506	22.506	15.064	13.284	18.919	19.781	28.167	25.028	27.834	26.078	0.0391839	0.999329	0.0244348	0.999994	-0.0205708	0.98096	0.370678	0.364355	0.0322878	0.994574	NA
Solyc03g058884.1.1	Nuclear transcription factor Y subunit C-6 (AHRD V3.3 --* NFYC6_ARATH)	0	0	0	0	0	0	0	0	0	0	0	0	0	0	0	0	0	0	0	0	NA	NA	NA	NA	NA	NA	NA	NA	NA	NA	NA
Solyc06g011560.3.1	transmembrane protein (AHRD V3.3 *** AT1G70505.4)	6.429	7.777	7.789	6.895	4.734	3.726	5.99	5.15	5.817	5.73	5.509	5.509	8.359	3.998	5.521	5.648	5.668	6.223	5.437	5.108	0.0214604	0.999329	0.243765	0.999994	-0.0507924	0.970228	-0.167496	0.895366	-0.123433	0.979755	NA
Solyc05g051300.1.1	Auxin-responsive protein (AHRD V3.3 -** K4BKJ3_SOLLC)	0	0.291	0	0.616	0	0.241	0	0	0	0	0	0	0	0	0.718	0.388	0.726	0	0.172	0.176	0.00700243	1	NA	NA	NA	NA	0.293728	1	-0.0309618	1	NA
Solyc06g069140.2.1	Ribosomal RNA small subunit methyltransferase NEP1 (AHRD V3.3 *** A0A0B0N413_GOSAR)	0	0	0	0.152	1.237	0.703	0.949	0.924	0	0.177	0	0	2.678	0.479	1.823	0.836	0	0	0	0	NA	NA	-0.0026409	1	NA	NA	-0.095731	0.96401	NA	NA	NA
Solyc11g017472.1.1	Retrotransposon protein, putative, Ty3-gypsy subclass (AHRD V3.3 *-* Q2QZV5_ORYSJ)	0	0	0	0	0	0	0	0	0	0	0	0	0	0	0	0	0	0	0	0	NA	NA	NA	NA	NA	NA	NA	NA	NA	NA	NA
Solyc05g046360.3.1	Cell differentiation protein rcd1, putative (AHRD V3.3 *** B9STZ0_RICCO)	0.69	0.541	1.394	0.819	0.434	0.808	0.095	0.234	1.729	0.362	1.22	1.22	0.37	0.405	0.106	0.23	0.561	1.837	0.892	1.417	0.0682553	1	-0.144927	1	0.0387523	0.973896	-0.387001	1	-0.0141145	0.998634	NA
Solyc03g095540.1.1	LOW QUALITY:NAC domain containing protein 85 (AHRD V3.3 --* AT5G14490.4)	0	0	0	0	0	0	0	0	0	0	0	0	0	0	0	0	0	0	0	0	NA	NA	NA	NA	NA	NA	NA	NA	NA	NA	NA
Solyc05g010765.1.1	LOW QUALITY:F-box protein (AHRD V3.3 *** W9RLE9_9ROSA)	0	0	0	0	0	0	0	0	0	0	0	0	0	0	0	0	0	0	0	0	NA	NA	NA	NA	NA	NA	NA	NA	NA	NA	NA
Solyc10g047930.2.1	Methionine sulfoxide reductase, putative (AHRD V3.3 *** B9RX37_RICCO)	79.258	80.131	84.703	85.597	53.984	52.302	65.204	55.314	72.436	73.518	78.52	78.52	60.845	56.377	66.974	66.784	54.931	63.239	58.719	51.444	0.0696613	0.999329	0.157166	0.999994	0.0893915	0.870851	0.117106	0.853404	-0.0765736	0.985014	NA
Solyc10g076250.2.1	Alanine-glyoxylate aminotransferase, putative (AHRD V3.3 *** B9SZ94_RICCO)	1.338	1.73	0.752	1.789	1.237	1.522	0.712	1.444	1.991	1.458	1.876	1.876	11.472	2.119	2.887	1.757	6.287	5.004	3.716	2.673	-0.0428373	0.999329	-0.0898609	0.999994	0.0440423	0.975576	-1.26645	0.197701	-0.528842	0.282758	5
Solyc07g041195.1.1	Sucrose synthase (AHRD V3.3 --* A0A0D3B255_BRAOL)	0	0	0.607	0	0	0	0	0	0	0	0	0	0	1.806	0.998	0	0	0	0	0	NA	NA	NA	NA	NA	NA	-0.0888098	1	NA	NA	NA
Solyc08g081440.2.1	LOW QUALITY:Pentatricopeptide repeat-containing protein, mitochondrial (AHRD V3.3 --* A0A0B2R362_GLYSO)	0.197	2.553	1.462	2.574	1.649	3.716	0	3.918	1.499	1.382	0.853	0.853	1.176	0.626	1.038	1.115	0.173	0.506	1.596	0.858	0.0264391	1	-0.0383026	1	-0.0697762	1	0.0729737	1	0.165883	1	NA
Solyc10g055370.2.1	Endo-1,4-beta-xylanase A (AHRD V3.3 *** A0A0B0MVH7_GOSAR)	0	0	0.043	0	0	0.042	0	0	0	0	0.043	0.043	0	0	0	0	0	0.06	0	0.031	NA	NA	NA	NA	0.0260219	1	NA	NA	-0.0136757	1	NA
Solyc00g020010.1.1	LOW QUALITY:Kinesin-like calmodulin-binding protein (AHRD V3.3 --* A0A199VU23_ANACO)	3.58	3.219	4.737	3.603	17.467	11.619	14.993	18.371	2.13	7.315	5.322	5.322	26.863	22.735	6.28	19.356	4.001	1.931	4.858	3.5	0.0154739	1	0.0715646	0.999994	0.026023	0.981973	-0.781069	0.560825	0.0892187	1	NA
Solyc11g039830.2.1	Glycyl-tRNA synthetase family protein (AHRD V3.3 *** B9GMU1_POPTR)	45.175	39.292	37.662	40.744	70.682	69.842	64.267	72.517	34.215	31.012	35.682	35.682	36.072	44.309	39.354	53.997	38.538	37.147	32.121	41.779	-0.104342	0.999329	-0.0185062	0.999994	0.110504	0.824521	0.12897	0.838455	-0.0212331	0.996338	NA
Solyc12g019690.2.1	small basic intrinsic protein 1.1	25.708	30.484	26.299	28.803	20.653	24.047	17.876	20.123	31.134	38.596	31.972	31.972	30.216	27.673	36.919	37.561	37.482	39.129	36.713	33.354	-0.027477	0.999329	-0.160884	0.999994	-0.113606	0.862784	0.284791	0.614185	-0.102786	0.957579	NA
Solyc02g093060.3.1	tRNA-dihydrouridine(16/17) synthase [NAD (P)(+)]-like protein (AHRD V3.3 *** A0A0B0NB62_GOSAR)	12.464	12.393	13.192	10.76	30.891	25.506	32.715	27.896	12.323	13.795	14.285	14.285	25.165	25.407	21.846	25.914	17.903	16.016	12.9	15.18	-0.0434712	0.999329	0.0949454	0.999994	0.100279	0.901255	-0.154501	0.818423	-0.225	0.760639	NA
Solyc01g065573.1.1	Sterile alpha motif (SAM) domain-containing protein (AHRD V3.3 --* AT3G07760.9)	0	0	0	0	0	0	0	0	0	0	0	0	0	0	0	0	0	0	0	0	NA	NA	NA	NA	NA	NA	NA	NA	NA	NA	NA
Solyc04g050820.2.1	myo-inositol-1-phosphate synthase 1 (AHRD V3.3 *** AT4G39800.1)	3.186	3.801	3.386	3.654	1.448	1.679	1.803	1.402	3.531	2.992	3.411	3.411	1.023	0.995	1.982	2.86	3.515	3.15	3.286	3.14	0.000443417	0.999329	0.0108254	0.999994	0.0425211	0.975576	0.986161	0.307651	-0.0278834	0.996353	NA
Solyc02g071970.1.1	LOW QUALITY:F-box and Leucine Rich Repeat domains containing protein (AHRD V3.3 --* AT1G80960.6)	0.14	0	0	0	141.866	105.445	126.482	89.868	3.195	3.758	11.198	11.198	189.937	131.602	100.926	50.554	8.011	8.111	3.16	1.34	NA	NA	-0.126734	0.999994	0.742334	0.0145376	-1.07807	0.0274885	-0.733657	0.0675817	5
Solyc03g025430.1.1	LOW QUALITY:transmembrane protein (AHRD V3.3 *** AT5G52420.1)	0	0	0	0	0	0	0	0	0	0	0	0	0	0	0	0	0	0	0	0	NA	NA	NA	NA	NA	NA	NA	NA	NA	NA	NA
Solyc04g051376.1.1	S-acyltransferase (AHRD V3.3 *-* K4BS98_SOLLC)	0	0	0	0	0	0	0	0	0	0	0	0	0	0	0	0	0	0	0	0	NA	NA	NA	NA	NA	NA	NA	NA	NA	NA	NA
Solyc02g070540.3.1	carbohydrate binding domain-containing protein	325.398	319.692	302.989	295.333	118.963	210.931	68.276	171.326	341.387	336.764	295.513	295.513	26.406	22.164	97.813	83.971	252.1	247.248	278.607	325.163	-0.115716	0.976643	-0.2604	0.999994	-0.197944	0.204384	1.79068	9.56e-10	0.271022	0.211961	3
Solyc12g010780.1.1	LOW QUALITY:RING/U-box superfamily protein (AHRD V3.3 *-* AT1G53190.2)	0	0	0	0	0	0	0	0	0	0	0	0	0	0	0	0	0	0	0	0	NA	NA	NA	NA	NA	NA	NA	NA	NA	NA	NA
Solyc03g113040.3.1	ABC transporter A family member 8 (AHRD V3.3 *** A0A199UWV0_ANACO)	4.467	3.793	4.557	4.312	2.473	3.233	2.266	3.111	4.613	3.607	3.718	3.718	3.44	5.14	4.829	5.272	3.011	2.549	3.606	3.806	0.0566457	0.999329	-0.0433068	0.999994	-0.122812	0.878783	0.138478	0.873646	0.358592	0.424331	NA
Solyc06g009795.1.1	Pectin lyase-like superfamily protein (AHRD V3.3 *-* AT3G16850.1)	2.398	2.953	2.65	2.405	1.27	2.425	0.178	0.988	3.138	1.997	1.356	1.356	0	1.087	0.798	1.503	2.442	3.648	3.998	2.772	-0.0120481	0.999329	-0.178758	1	-0.20298	0.742535	0.318	1	0.0679516	0.992527	NA
Solyc07g044850.3.1	transducin family protein / WD-40 repeat family protein (AHRD V3.3 *** AT5G08560.3)	39.732	38.352	42.741	42.651	34.121	34.239	35.573	33.269	44.162	45.734	45.004	45.004	26.036	30.897	36.959	38.24	44.371	43.567	45.553	44.176	0.0994554	0.999329	0.0222343	0.999994	-0.00530548	0.996121	0.315159	0.481971	0.0409307	0.990499	NA
Solyc01g080910.2.1	LOW QUALITY:polyadenylate-binding protein 1-B-binding protein (AHRD V3.3 *** AT4G19950.1)	12.759	11.678	8.721	10.524	8.878	9.573	7.805	7.008	17.173	15.186	9.364	9.364	20.811	12.97	27.899	21.187	31.764	34.615	30.854	25.458	-0.189438	0.999329	-0.183243	0.999994	-0.599931	0.0286979	0.460068	0.526606	-0.192184	0.842713	4
Solyc02g065060.3.1	3-ketodihydrosphingosine reductase (AHRD V3.3 *** A0A0B0PNI7_GOSAR)	1.765	2.454	1.941	2.228	0.557	0.147	0.107	1.157	0.492	0.725	0.571	0.571	0.37	0.995	0.758	1.103	1.048	0.609	0.383	0.551	-0.0072394	0.999329	0.0697796	1	-0.0194642	0.987406	0.209843	0.921934	-0.198897	0.918302	NA
Solyc08g005940.1.1	Proteinase inhibitor II (AHRD V3.3 *** B3F0C1_TOBAC)	0	0	0	0	0	0	0	0.074	0	0	0	0	0	0.534	0.106	0	0	0	0	0	NA	NA	NA	NA	NA	NA	-0.387253	1	NA	NA	NA
Solyc09g007230.3.1	Zinc finger transcription factor 53	49.461	49.739	51.299	50.972	74.982	73.326	69.142	73.791	44.252	45.886	47.758	47.758	60.257	75.52	54.361	68.166	50.575	47.326	43.151	49.422	0.0265608	0.999329	-0.0305914	0.999994	0.0703928	0.893985	-0.223416	0.648303	-0.0634075	0.985014	NA
Solyc04g049290.2.1	TNF receptor-associated factor family protein (AHRD V3.3 *** A0A0B2QRS0_GLYSO)	0	0	0	0	0	0	0	0	0	0	0	0	0	0	0	0	0	0	0	0	NA	NA	NA	NA	NA	NA	NA	NA	NA	NA	NA
Solyc01g100400.3.1	Pseudouridine synthase family protein (AHRD V3.3 *** AT1G56345.1)	2.586	2.337	2.035	4.085	2.061	1.312	2.36	2.113	2.671	2.587	2.55	2.55	0.435	0.24	1.69	2.497	2.178	2.3	2.034	3.278	0.055569	0.999329	0.116419	0.999994	-0.0184157	0.993862	1.33905	0.303897	0.11302	0.989313	NA
Solyc11g068370.2.1	bZIP transcription factor family protein (AHRD V3.3 *** AT1G08320.4)	0	0.108	0	0.152	4.645	5.594	9.217	5.798	0.32	0.388	0.281	0.281	8.882	10.815	8.182	9.466	1.394	0.893	0.649	0.513	0.00493902	1	0.33146	0.999994	-0.0436248	0.96419	-0.229309	0.791875	-0.343244	0.703518	4
Solyc09g030380.1.1	LOW QUALITY:Pectin lyase-like superfamily protein (AHRD V3.3 --* AT3G26610.1)	0	0	0	0	0	0	0	0	0	0	0	0	0	0	0	0	0	0	0	0	NA	NA	NA	NA	NA	NA	NA	NA	NA	NA	NA
Solyc04g056507.1.1	BZIP transcription factor family protein (AHRD V3.3 --* B9IHM4_POPTR)	7.882	5.157	8.345	9.004	14.972	16.479	17.14	17.808	8.169	11.292	14.703	14.703	19.331	12.51	3.765	12.12	9.282	6.806	10.764	5.913	0.0484165	0.999329	0.0658395	0.999994	0.210429	0.789846	-0.766065	0.597102	0.0256075	0.998037	NA
Solyc10g055070.1.1	Mediator of RNA polymerase II transcription subunit 20-like protein (AHRD V3.3 *** A0A0U3C148_REHGL)	0	0	0	0	0	0	0	0	0	0.194	0	0	0	0	0	0	0	0	0	0	NA	NA	NA	NA	NA	NA	NA	NA	NA	NA	NA
Solyc10g085970.2.1	SAP domain-containing ribonucleoprotein (AHRD V3.3 *** A0A0B0P934_GOSAR)	39.436	35.549	36.371	36.566	34.222	35.949	35.858	36.232	37.836	39.422	37.413	37.413	37.334	37.714	36.307	38.858	40.32	38.915	37.66	43.303	-0.0463855	0.999329	0.0454961	0.999994	-0.0489268	0.950824	-0.070236	0.912637	0.0401068	0.992527	NA
Solyc12g042963.1.1	LOW QUALITY:Retrovirus-related Pol polyprotein from transposon TNT 1-94 (AHRD V3.3 *** A0A151UB77_CAJCA)	0	0	0	0	0	0	0	0	0	0	0	0	0	0	0	0	0	0	0	0	NA	NA	NA	NA	NA	NA	NA	NA	NA	NA	NA
Solyc10g084650.2.1	Acyl-CoA N-acyltransferase with RING/FYVE/PHD-type zinc finger domain-containing protein (AHRD V3.3 *** AT2G37520.1)	4.573	4.367	4.933	4.54	3.999	4.377	3.926	4.248	5.662	6.185	5.543	5.543	4.484	4.459	6.014	6.291	5.916	5.579	5.859	6.717	0.0498498	0.999329	-0.0142067	0.999994	-0.0901799	0.894395	0.373058	0.481831	0.12973	0.923569	NA
Solyc01g005630.2.1	Ethylene-responsive transcription factor (AHRD V3.3 *** W9SBA4_9ROSA)	0	0	0	0	0	0	0	0	0	0	0	0	0	0	0	0	0	0	0	0	NA	NA	NA	NA	NA	NA	NA	NA	NA	NA	NA
Solyc01g067180.3.1	Cullin-1 (AHRD V3.3 *-* A0A0B2STE7_GLYSO)	2.291	3.302	1.761	2.616	1.448	1.228	0.996	2.591	1.983	1.34	2.362	2.362	0	1.658	2.368	3.915	3.069	2.884	2.261	1.723	-0.0484253	0.999329	0.0759449	1	0.12018	0.889585	0.929624	0.541835	-0.216378	0.919469	NA
Solyc06g083340.3.1	Wound-induced basic protein (AHRD V3.3 *** PR4_PHAVU)	248.021	256.953	285.736	275.223	383.245	376.981	427.059	380.891	247.272	244.04	319.81	319.81	268.088	260.993	291.976	355.481	244.865	205.526	215.835	184.218	0.123898	0.999329	0.0890362	0.999994	0.350657	0.0145376	0.2106	0.638836	-0.13964	0.905738	NA
Solyc11g042990.2.1	Protein kinase family protein (AHRD V3.3 *** F4I313_ARATH)	20.74	19.754	20.007	19.95	26.234	23.522	27.033	25.836	19.721	21.354	22.063	22.063	22.727	29.81	19.85	20.968	21.055	21.964	21.693	21.399	-0.0286213	0.999329	0.0869949	0.999994	0.0871548	0.880527	-0.431941	0.303814	0.0151353	0.997861	NA
Solyc04g005530.3.1	Amino acid kinase family protein (AHRD V3.3 *** AT1G26640.1)	26.964	26.15	24.649	25.182	26.947	27.332	25.301	26.346	27.57	28.433	26.395	26.395	35.288	34.066	34.179	31.865	34.85	35.293	34.163	36.157	-0.088137	0.999329	-0.0447301	0.999994	-0.0844963	0.881497	-0.138019	0.809491	0.0160416	0.996353	NA
Solyc11g069200.1.1	LOW QUALITY:Protein kinase superfamily protein (AHRD V3.3 --* AT2G47060.3)	0	0	0	0	0	0	0	0	0	0	0	0	0	0	0	0	0	0	0	0	NA	NA	NA	NA	NA	NA	NA	NA	NA	NA	NA
Solyc09g014629.1.1	LOB domain family protein (AHRD V3.3 --* D7L9U4_ARALL)	0	0	0	0	0	0	0	0	0	0	0	0	0	0	0	0	0	0	0	0	NA	NA	NA	NA	NA	NA	NA	NA	NA	NA	NA
Solyc02g091733.1.1	Chromatin SPT2 (AHRD V3.3 --* A0A118JSU1_CYNCS)	2.701	2.221	1.633	3.494	7.519	7.284	6.156	3.356	0.729	4.5	4.998	4.998	41.645	34.287	10.138	23.199	2.409	6.995	2.574	3.692	0.00186486	1	-0.115349	1	0.115725	0.852079	-1.05689	0.268753	-0.110361	0.982797	5
Solyc01g110510.3.1	ENTH/VHS family protein (AHRD V3.3 *** A0A061GXX0_THECC)	7.135	6.271	5.19	7.502	8.956	9.447	6.951	9.419	7.661	8.587	7.94	7.94	4.898	7.259	6.014	8.702	8.085	5.742	6.274	6.25	-0.0547575	0.999329	-0.109245	0.999994	-0.0307934	0.980625	0.168603	0.861267	-0.102389	0.984783	NA
Solyc04g080925.1.1	Purple acid phosphatase (AHRD V3.3 *-* K4BVH1_SOLLC)	0	0	0	0	0	0	0	0	0	0	0	0	0	0	0	0	0	0	0	0	NA	NA	NA	NA	NA	NA	NA	NA	NA	NA	NA
Solyc10g080430.1.1	C2 calcium/lipid-binding and GRAM domain protein (AHRD V3.3 *** A0A072TGP1_MEDTR)	2.077	2.046	2.095	2.219	0.568	0.766	0.38	0.255	2.466	2.326	1.91	1.91	0	0	0.173	0.509	1.733	2.283	2.128	2.757	0.0126917	0.999329	-0.18917	1	-0.175449	0.850763	0.899539	1	0.179327	0.951943	NA
Solyc04g064943.1.1	Filament-plant-like protein (AHRD V3.3 *-* A0A072V4F5_MEDTR)	0	0	0.188	0.363	0.746	0	0.285	0	0.344	0.211	0.384	0.384	0	1.142	0	0	0	0	0.446	0.153	0.0148291	1	-0.0210237	1	0.0158025	1	-0.315646	1	0.0626226	1	NA
Solyc02g084080.1.1	LOW QUALITY:Zinc finger CCCH domain-containing protein 6 (AHRD V3.3 --* A0A151QRI9_CAJCA)	0	0	0	0	0	0	0	0	0	0	0	0	0	0	0	0	0	0	0	0	NA	NA	NA	NA	NA	NA	NA	NA	NA	NA	NA
Solyc07g008990.1.1	LOW QUALITY:Photosystem II D2 protein (AHRD V3.3 *-* PSBD_LOLPR)	0	0	0	0	0	0	0	0	0	0	0	0	0	0	0	0	0	0	0	0	NA	NA	NA	NA	NA	NA	NA	NA	NA	NA	NA
Solyc09g007720.3.1	Ribosomal protein S7, mitochondrial (AHRD V3.3 --* RT07_BETVU)	0.567	0.416	0.299	0.397	0.223	0.22	0.095	0.212	0.508	0.312	0.401	0.401	0.131	0.258	0.532	0.182	0.363	0.36	0.289	0.391	-0.0643651	0.999329	-0.0640977	1	-0.0123951	0.995296	0.432741	0.822655	-0.0213798	0.998037	NA
Solyc12g026370.2.1	LOW QUALITY:NAD(P)H-quinone oxidoreductase subunit 2, chloroplastic (AHRD V3.3 --* NU2C_MESVI)	0	0	0	0	0	0	0	0	0	0	0	0	0	0	0	0	0	0	0	0	NA	NA	NA	NA	NA	NA	NA	NA	NA	NA	NA
Solyc01g107625.1.1	AAA-type ATPase family protein / ankyrin repeat family protein (AHRD V3.3 --* AT3G24530.2)	3.095	3.568	3.275	3.114	4.311	3.653	1.981	4.619	1.467	4.702	4.008	4.008	9.295	1.971	2.169	1.745	1.939	4.549	1.291	2.42	-0.00489948	1	-0.0350887	1	0.0579431	0.95282	-0.759783	0.648303	-0.13302	1	NA
Solyc03g119240.3.1	Protein kinase family protein (AHRD V3.3 *** AT5G38210.2)	0.181	0.258	0.12	0.093	32.528	21.118	38.527	23.967	0.696	0.598	1.39	1.39	46.804	61.038	28.937	27.404	1.625	2.086	0.555	0.368	-0.0502852	1	0.166619	0.999994	0.462441	0.263913	-0.987991	0.000449406	-1.01793	0.00279863	4
Solyc11g012905.1.1	Small glutamine-rich tetratricopeptide repeat-containing beta (AHRD V3.3 *-* A0A0B0N1L7_GOSAR)	4.943	7.735	6.37	3.46	10.182	6.844	16.796	10.959	6.53	6.775	3.48	3.48	10.319	9.544	5.654	10.508	7.871	8.171	8.433	7.843	-0.0530273	0.999329	0.276182	0.999994	-0.263099	0.648786	-0.293335	0.859849	0.017752	0.998634	NA
Solyc12g039100.1.1	ACT domain-containing protein (AHRD V3.3 *-* A0A103XT27_CYNCS)	0	0	0	0	0	0	0	0	0	0	0	0	0	0	0	0	0	0	0	0	NA	NA	NA	NA	NA	NA	NA	NA	NA	NA	NA
Solyc08g016340.1.1	LOW QUALITY:Protein kinase (AHRD V3.3 *-* C6ZRX8_SOYBN)	0	0	0	0	0	0	0	0	0	0	0	0	0	0	0	0	0	0	0	0	NA	NA	NA	NA	NA	NA	NA	NA	NA	NA	NA
Solyc01g104790.3.1	NADPH-dependent 7-cyano-7-deazaguanine reductase (AHRD V3.3 *-* A0A1D1YW23_9ARAE)	4.023	4.067	4.138	3.528	6.116	4.408	5.101	4.757	5.473	5.065	4.963	4.963	8.381	7.701	4.204	3.963	4.307	4.832	3.927	4.511	-0.0440357	0.999329	-0.0479079	0.999994	-0.0703375	0.95331	-0.980613	0.0657367	-0.0797709	0.989829	NA
Solyc07g055320.3.1	ATP-dependent zinc metalloprotease FTSH protein (AHRD V3.3 *** A0A072UQU8_MEDTR)	40.191	44.54	42.202	38.685	12.354	12.805	11.826	13.603	20.958	20.916	17.517	17.517	23.032	14.242	21.327	16.557	14.661	26.118	23.203	29.395	-0.0707492	0.999329	0.0248952	0.999994	-0.24183	0.343841	-0.0362145	0.9663	0.29728	0.686719	NA
Solyc05g010030.3.1	MIZU-KUSSEI-like protein (Protein of unknown function, DUF617) (AHRD V3.3 *** AT3G25640.2)	7.39	3.651	2.804	4.329	4.612	9.95	3.428	10.29	2.933	2.899	2.32	2.32	1.328	1.4	9.672	4.048	14.488	9.767	9.434	9.397	-0.190175	0.999329	-0.0294064	0.999994	-0.148027	0.881111	1.80072	0.0354916	-0.264653	0.799456	3
Solyc01g096060.3.1	Exportin-2-like protein (AHRD V3.3 *** A0A0B0N8Q4_GOSAR)	20.092	19.962	18.049	18.929	20.341	20.489	16.595	18.296	17.673	16.188	15.607	15.607	8.904	10.133	9.646	12.375	14.438	14.291	14.496	19.331	-0.106591	0.999329	-0.1705	0.999994	-0.113174	0.838719	0.123608	0.874389	0.217236	0.745745	NA
Solyc01g094090.3.1	3-hydroxyisobutyryl-CoA hydrolase-like protein (AHRD V3.3 *** A0A072TX02_MEDTR)	0.123	0.116	1.06	0.363	0	0.042	0	0.096	0.377	0	0.043	0.043	0	0.387	0	0.145	0.14	0.069	0	0.038	0.127818	1	0.0121865	1	-0.0721361	1	-0.274311	1	-0.0836046	1	NA
Solyc01g065740.3.1	F-box family protein (AHRD V3.3 *** B9GFH4_POPTR)	0.936	0.632	0.333	0.726	0.958	0.924	0.652	0.627	0.655	1.062	0.674	0.674	0.762	0.7	1.37	1.467	1.122	1.596	1.306	1.578	-0.0688245	0.999329	-0.146903	0.999994	-0.0974302	0.927979	0.668017	0.648017	0.0505095	0.99627	NA
Solyc01g011410.1.1	LOW QUALITY:NAD(P)H-quinone oxidoreductase subunit H, chloroplastic (AHRD V3.3 *-* NDHH_SOLLC)	1.396	6.014	3.933	2.802	1.938	5.479	1.483	1.731	6.571	3.253	3.454	3.454	2.786	2.948	3.26	3.491	3.317	5.218	3.489	1.21	-0.00559896	1	-0.0912158	1	-0.06654	0.939661	0.0622624	1	-0.124121	1	NA
Solyc02g021700.3.1	Alpha N-terminal protein methyltransferase 1 (AHRD V3.3 *** W9QEM5_9ROSA)	10.846	14.78	11.123	9.907	13.502	16.668	15.717	13.475	11.938	11.697	12.238	12.238	15.282	16.416	12.24	14.508	14.975	12.557	13.706	15.701	-0.135238	0.999329	-0.0215108	0.999994	0.02952	0.984414	-0.301286	0.745194	0.0852008	0.989313	NA
Solyc01g098480.2.1	Pentatricopeptide repeat-containing protein, putative (AHRD V3.3 *** B9SQL4_RICCO)	0	0	0	0	0	0	0	0	0	0	0	0	0	0	0	0	0	0	0	0	NA	NA	NA	NA	NA	NA	NA	NA	NA	NA	NA
Solyc02g083450.3.1	Eukaryotic aspartyl protease family protein (AHRD V3.3 *** AT4G35880.1)	4.894	7.353	5.703	5.629	3.286	3.285	1.684	3.419	5.457	4.441	5.364	5.364	1.894	1.898	1.916	3.248	5.256	6.789	6.235	7.621	-0.0567033	0.999329	-0.155158	0.999994	0.0728656	0.954124	0.295854	0.841218	0.164173	0.944304	NA
Solyc08g068017.1.1	Zinc finger FYVE domain-containing protein 26 (AHRD V3.3 *-* A0A151SQY5_CAJCA)	0.402	0.291	0.214	0.304	0	0	0	0.127	0.287	0.118	0	0	0	0	0	0	0.091	0.257	0.25	0	-0.0096126	1	NA	NA	-0.0473289	1	NA	NA	-0.0153246	1	NA
Solyc02g090545.1.1	Calcium-transporting ATPase (AHRD V3.3 *** M5X6S2_PRUPE)	0	0	0	0	0	0	0	0	0	0	0	0	0	0	0	0.133	0	0.043	0.039	0.061	NA	NA	NA	NA	NA	NA	0.260002	1	0.0461102	1	NA
Solyc06g051160.3.1	DnaJ/Hsp40 cysteine-rich domain superfamily protein, putative (AHRD V3.3 *** A0A061FJK4_THECC)	3.227	3.319	2.522	3.629	1.716	1.9	2.574	2.772	2.917	2.958	2.576	2.576	1.393	0.479	2.554	2.024	2.681	2.652	3.591	3.738	-0.0216829	0.999329	0.170977	0.999994	-0.075258	0.954762	0.798126	0.607921	0.247199	0.890003	NA
Solyc09g082480.2.1	RNA-directed DNA methylation protein (AHRD V3.3 *** G7K3Q7_MEDTR)	0	0	0.145	0	52.391	24.32	64.896	48.146	0	0.817	0.298	0.298	19.222	15.918	5.375	9.43	6.097	1.202	3.951	0	NA	NA	0.339634	0.999994	-0.0150304	1	-1.14973	0.153569	-0.0255726	0.992527	1
Solyc01g103560.3.1	tRNA pseudouridine synthase (AHRD V3.3 *** K4B1T1_SOLLC)	5.682	5.589	4.728	5.241	4.578	5.469	5.373	5.628	4.424	5.427	5.236	5.236	4.528	3.851	5.441	5.175	5.586	4.892	4.256	4.519	-0.117286	0.999329	0.0988168	0.999994	0.0656435	0.954762	0.256434	0.775926	-0.198884	0.865832	NA
Solyc02g071950.1.1	LOW QUALITY:asparagine synthetase 2 (AHRD V3.3 --* AT5G65010.1)	0	0	0	0	0	0	0	0	0	0.725	0	0	0	0	0	1.164	0.833	0	0	0.268	NA	NA	NA	NA	-0.0232258	1	0.233193	1	-0.0265334	1	NA
Solyc03g095960.1.1	Pentatricopeptide repeat-containing protein, putative (AHRD V3.3 *** B9RF13_RICCO)	12.784	12.925	12.927	14.397	7.319	9.352	7.354	9.355	10.913	11.52	9.961	9.961	3.396	3.851	6.812	8.06	9.546	9.501	8.167	10.408	0.0387596	0.999329	0.00996604	0.999994	-0.120596	0.901656	0.799491	0.444652	-0.0183219	0.998037	NA
Solyc12g021267.1.1	NAD(P)H-quinone oxidoreductase subunit 6, chloroplastic (AHRD V3.3 --* NU6C_PHAVU)	0	0	0	0	0	0	0	0	0	0	0	0	0	0	0	0	0	0	0	0	NA	NA	NA	NA	NA	NA	NA	NA	NA	NA	NA
Solyc06g007800.3.1	Mitochondrial import inner membrane translocase subunit Tim17/Tim22/Tim23 family protein (AHRD V3.3 *** B9GQL5_POPTR)	26.906	25.701	27.958	32.6	31.715	30.733	37.875	33.821	29.709	34.458	38.164	38.164	65.199	58.975	40.551	49.076	34.668	30.22	33.498	30.398	0.136993	0.999329	0.169104	0.999994	0.212685	0.588491	-0.530606	0.166039	-0.00588587	0.998711	4
Solyc04g049250.1.1	Transport membrane protein (AHRD V3.3 *-* A0A1C9ZQ53_HORVS)	0	0	0	0	0	0.367	0	0.393	0	0.362	0	0	0	0.995	0	0	0	0	0	0	NA	NA	0.000753989	1	NA	NA	NA	NA	NA	NA	NA
Solyc04g054990.3.1	PLAT domain-containing protein 1 (AHRD V3.3 *** PLAT1_ARATH)	72.032	108.585	106.976	101.513	45.473	38.962	39.998	31.878	105.807	111.701	75.518	75.518	22.139	24.025	39.474	38.773	54.799	61.565	87.273	66.532	0.148492	0.999329	-0.157563	0.999994	-0.486974	0.00265067	0.653051	0.208274	0.361694	0.340165	NA
Solyc11g039865.1.1	Retrovirus-related Pol polyprotein from transposon 17.6 (AHRD V3.3 *-* A0A151S3L5_CAJCA)	0	0	0	0	0	0	0	0	0	0	0	0	0	0	0	0	0	0	0	0	NA	NA	NA	NA	NA	NA	NA	NA	NA	NA	NA
Solyc11g039780.1.1	LOW QUALITY:RING/U-box superfamily protein (AHRD V3.3 --* AT3G09760.1)	0	0	0	0	0	0	0	0	0	0	0	0	0	0	0	0	0	0	0	0	NA	NA	NA	NA	NA	NA	NA	NA	NA	NA	NA
Solyc08g015780.3.1	Ankyrin repeat family protein (AHRD V3.3 *** AT3G59910.2)	28.368	28.371	29.198	27.52	16.186	16.783	13.57	19.252	29.733	31.576	23.896	23.896	12.387	12.547	16.91	16.326	23.629	27.972	27.646	28.292	-0.0124982	0.999329	0.00776808	0.999994	-0.333084	0.102475	0.329562	0.567149	0.117894	0.935597	NA
Solyc01g060281.1.1	MADS-box transcription factor family protein (AHRD V3.3 *** G7J813_MEDTR)	0	0	0	0	0	0	0	0	0	0	0	0	0	0	0	0	0	0	0	0	NA	NA	NA	NA	NA	NA	NA	NA	NA	NA	NA
Solyc07g017560.3.1	Pectinesterase (AHRD V3.3 *** K4CCH0_SOLLC)	0	0	0	0	0	0	0	0	0	0	0	0	0	0	0	0	0	0	0	0	NA	NA	NA	NA	NA	NA	NA	NA	NA	NA	NA
Solyc12g017390.2.1	serine/threonine-protein kinase	0	0	0	0	0	0	0	0	0	0	0	0	0	0	0	0	0	0	0	0	NA	NA	NA	NA	NA	NA	NA	NA	NA	NA	NA
Solyc09g007560.3.1	50S ribosomal protein L5 (AHRD V3.3 *** B5TV71_CAMSI)	46.982	55.91	56.549	55.318	20.987	21.853	18.813	21.981	45.776	44.461	37.686	37.686	12.909	14.26	20.169	23.562	41.31	43.738	45.217	48.794	0.0839535	0.999329	-0.036499	0.999994	-0.229551	0.565713	0.563435	0.439498	0.141098	0.912722	NA
Solyc02g079260.2.1	Pentatricopeptide repeat-containing protein (AHRD V3.3 *** A0A103YG02_CYNCS)	0.509	0.233	0.385	0.776	0.646	0.472	0.403	0.478	0.434	0.742	0.58	0.58	0.348	0.166	0.506	0.655	0.776	0.73	0.861	0.743	0.0822281	0.999329	-0.0942388	0.999994	0.000861503	0.999215	0.760813	0.625117	0.0599419	0.995974	NA
Solyc04g026020.3.1	Sieve element occlusion c (AHRD V3.3 *** E2FKK0_9SOLN)	35.331	40.273	42.176	44.769	20.742	29.305	17.733	16.417	45.268	36.928	29.218	29.218	0	0	1.357	1.345	17.293	22.461	23.43	34.649	0.164073	0.999329	-0.401824	0.999994	-0.454981	0.0085029	2.58343	0.0106769	0.463188	0.186445	2
Solyc01g103710.3.1	NIFU-like protein 2 (AHRD V3.3 *** AT5G49940.1)	22.44	24.562	23.469	21.528	56.078	36.632	46.261	49.304	20.336	26.486	27.077	27.077	107.453	112.073	61.745	59.96	20.123	24.169	19.862	21.644	-0.0472439	0.999329	0.0467029	0.999994	0.161602	0.820726	-0.902596	0.00215	-0.0674288	0.990209	4
Solyc11g044535.1.1	TBC1 domain family member 13 (AHRD V3.3 *-* A0A0B0MMD4_GOSAR)	1.864	0.907	3.292	1.764	1.738	1.344	1.388	2.039	2.417	3.413	3.565	3.565	1.459	2.045	2.914	1.648	1.799	3.27	1.69	2.589	0.077656	1	0.0294492	1	0.0846884	0.945815	0.209992	0.921692	-0.0688335	0.992527	NA
Solyc08g065625.1.1	cytochrome b (AHRD V3.3 *-* AT2G07727.1)	2.069	2.978	2.924	2.084	2.885	3.254	11.008	6	7.866	3.219	5.219	5.219	28.975	13.136	22.976	18.156	5.553	1.785	4.608	6.594	-0.000491443	1	0.157082	1	-0.0122603	1	-0.0406219	0.983844	0.0896672	1	4
Solyc02g070850.1.1	Galactose oxidase/kelch repeat superfamily protein (AHRD V3.3 --* AT1G80440.1)	2.184	1.572	1.154	0	1.515	0	0	0	0	1.272	0	0	0	0	0	0	1.947	0	0	1.892	-0.0124511	1	NA	NA	NA	NA	NA	NA	-0.000771641	1	NA
Solyc01g094720.3.1	Phosphate transporter (AHRD V3.3 *** A0A0B5WYA8_MANES)	21.594	25.468	22.221	20.988	5.024	6.781	4.318	5.405	10.127	12.034	10.097	10.097	3.048	6.798	8.568	7.842	9.051	9.493	9.223	11.672	-0.106558	0.999329	-0.16399	0.999994	-0.115363	0.879437	0.580801	0.472479	0.155668	0.923569	NA
Solyc07g020900.1.1	LOW QUALITY:Kinase family protein (AHRD V3.3 *-* U5GGQ9_POPTR)	0	0	0	0	0	0	0	0	0	0	0	0	0	0	0	0	0	0	0	0	NA	NA	NA	NA	NA	NA	NA	NA	NA	NA	NA
Solyc10g080970.2.1	Methylenetetrahydrofolate dehydrogenase, putative (AHRD V3.3 *** B9T0V4_RICCO)	79.373	86.153	79.847	71.757	116.568	99.829	119.923	108.897	80.441	84.305	80.285	80.285	122.691	123.035	113.033	108.066	77.067	78.885	66.401	62.389	-0.121545	0.999329	0.0822831	0.999994	-0.0416996	0.951968	-0.220451	0.598838	-0.243908	0.407014	NA
Solyc01g102265.1.1	RING/U-box superfamily protein (AHRD V3.3 *** AT3G42830.1)	6.183	3.577	5.515	7.089	4.133	4.062	6.05	2.899	4.088	2.385	4.656	4.656	6.008	5.048	7.889	6.048	2.541	2.798	3.974	3.362	0.155942	0.999329	0.0690193	0.999994	0.313202	0.583624	0.257137	0.798035	0.321141	0.725901	NA
Solyc05g021370.2.1	Lectin alpha chain (AHRD V3.3 --* LECA_DIOGU)	1.035	0.69	0.342	0	0.189	0.325	0	0.085	0	0	0	0	0.414	0.221	0.279	0.133	0	0.18	0.336	0.414	-0.0812658	1	-0.0661616	1	NA	NA	-0.213838	1	0.132486	1	NA
Solyc08g005165.1.1	Retrovirus-related Pol polyprotein from transposon TNT 1-94 (AHRD V3.3 *-* A0A151RDV9_CAJCA)	0	0	0	0	0	0	0	0	0	0	0	0	0	0	0	0	0	0	0	0	NA	NA	NA	NA	NA	NA	NA	NA	NA	NA	NA
Solyc05g009020.3.1	Mitochondrial substrate carrier family protein (AHRD V3.3 *** B9HJ54_POPTR)	6.002	3.901	5.626	7.781	9.77	8.67	10.154	9.1	5.072	5.275	5.253	5.253	17.089	17.282	12.227	13.211	6.46	5.751	5.546	6.173	0.153504	0.999329	0.0542272	0.999994	0.011087	0.996121	-0.48609	0.43018	-0.0313512	0.996353	NA
Solyc11g044255.1.1	Eukaryotic aspartyl protease family protein (AHRD V3.3 --* AT4G30040.1)	2.931	3.826	3.334	3.156	3.643	4.398	5.611	2.973	2.925	2.73	4.494	4.494	5.704	5.546	5.747	6.836	2.813	3.656	2.003	5.2	-0.0185924	0.999329	0.0461744	0.999994	0.346476	0.524641	0.0717787	0.955783	0.0809234	0.991387	NA
Solyc05g053040.3.1	RING/U-box superfamily protein (AHRD V3.3 *** AT3G55530.1)	22.62	23.555	23.486	19.57	26.145	25.422	31.73	32.908	24.481	23.225	23.384	23.384	34.004	36.664	33.367	39.501	30.386	30.581	28.249	26.905	-0.0813726	0.999329	0.270767	0.999994	-0.0317514	0.975576	-0.0332626	0.963094	-0.117318	0.943584	NA
Solyc08g074460.2.1	Importin 5 (AHRD V3.3 *** A0A0U3C0Z7_HEVBR)	0	0	0.051	0	0	0	0	0	0	0	0	0	0	0	0	0	0	0.017	0	0	0.00886931	1	NA	NA	NA	NA	NA	NA	NA	NA	NA
Solyc04g014993.1.1	Octicosapeptide/Phox/Bem1p (PB1) domain-containing protein / tetratricopeptide repeat (TPR)-containing protein (AHRD V3.3 --* AT4G32070.2)	0.443	0.632	1.163	1.106	0	0	0	0.276	0.631	1.02	0.947	0.947	0	0.7	0	0.824	1.757	1.142	0.391	2.106	0.0276816	1	NA	NA	0.0133298	1	0.00336508	1	-0.0289224	1	NA
Solyc01g057780.3.1	Zinc finger protein (AHRD V3.3 *** W9QKV5_9ROSA)	5.715	5.431	6.096	4.616	6.327	5.857	5.421	5.681	4.891	4.34	4.162	4.162	4.615	3.63	3.539	4.836	4.175	4.472	4.037	5.514	-0.040015	0.999329	-0.0801212	0.999994	-0.114937	0.902741	-0.04002	0.973794	0.117034	0.984065	NA
Solyc12g099040.1.1	LOW QUALITY:NBS-LRR resistance protein (AHRD V3.3 *** M9SZF2_COCNU)	0.041	0.058	0.128	0.042	0.111	0.094	0.071	0.106	0.082	0	0	0	1.981	0.774	0.652	0.776	0	0.034	0	0.038	0.00914987	1	-0.0118846	1	-0.021161	1	-0.667551	0.674487	-0.000102689	1	NA
Solyc10g050090.1.1	30S ribosomal protein S4, chloroplastic (AHRD V3.3 --* RR4_PLETE)	0	0	0	0	0	0	0	0	0	0	0	0	0	0	0	0	0	0	0	0	NA	NA	NA	NA	NA	NA	NA	NA	NA	NA	NA
Solyc01g096350.3.1	CDPK-related protein kinase (AHRD V3.3 *** A0A0B0NV52_GOSAR)	15.83	15.163	16.27	14.954	15.484	14.138	12.49	11.447	15.035	12.666	15.172	15.172	12.06	13.099	15.034	14.375	13.522	14.042	13.847	16.375	-0.00361385	0.999329	-0.224641	0.999994	0.105873	0.874389	0.144609	0.838647	0.129448	0.930873	NA
Solyc12g056330.1.1	LOW QUALITY:UPSTREAM OF FLC protein (DUF966) (AHRD V3.3 --* AT5G10150.4)	0	0	0	0	0.958	0	0	0	0	0	0	0	0	0	0	0	0.611	0	0.861	0	NA	NA	-0.0252645	1	NA	NA	NA	NA	0.0108112	1	NA
Solyc01g008115.1.1	phosphoinositide 4-kinase gamma 7 (AHRD V3.3 --* AT2G03890.2)	35.306	25.069	27.659	35.773	33.486	46.425	27.982	40.033	29.594	22.551	0	0	0	45.01	31.85	81.425	88.131	91.863	74.983	69.289	0.0222527	0.999329	-0.117155	0.999994	-1.56469	2.19e-11	0.345397	0.845731	-0.26168	0.674129	NA
Solyc02g069440.3.1	LOB domain protein (AHRD V3.3 *** G7JIR8_MEDTR)	3.719	2.587	2.847	4.38	4.111	1.963	2.657	4.779	5.842	6.885	6.507	6.507	0	1.216	4.271	1.685	6.411	4.429	4.49	7.797	0.0261481	0.999329	0.0794497	0.999994	0.0116744	0.996121	0.970376	0.520088	0.0908917	0.990116	NA
Solyc03g034110.3.1	Homeobox-leucine zipper family protein (AHRD V3.3 *** B9MXR7_POPTR)	0.099	0	0.051	0.051	0	0.063	0	0	0.09	0	0.264	0.264	0	0	0	0	0.182	0.172	0.688	0.046	-0.000186908	1	NA	NA	0.0990126	1	NA	NA	0.103332	1	NA
Solyc03g111730.3.1	KDEL-tailed cysteine endopeptidase	1.076	1.639	1.505	1.452	17.969	12.973	18.991	13.083	1.925	2.149	1.672	1.672	29.28	16.729	6.506	3.721	1.807	1.202	0.829	1.156	0.0272852	0.999329	0.0508071	0.999994	-0.158907	0.870851	-2.08438	2.84e-06	-0.296184	0.820972	1
Solyc10g084340.2.1	AP2-like ethylene-responsive transcription factor (AHRD V3.3 *** A0A072VME8_MEDTR)	3.432	5.323	4.446	4.641	0.78	1.155	0.142	0.52	4.924	7.053	5.143	5.143	0.174	0.368	2.022	2	6.955	6.652	8.175	6.686	0.0229886	0.999329	-0.29731	0.999994	-0.157964	0.852112	1.89576	0.0541441	0.117822	0.973783	4
Solyc09g061770.1.1	LOW QUALITY:cellulose synthase, putative (DUF1644) (AHRD V3.3 *-* AT3G24740.6)	0	0	0	0	0	0	0	0	0	0	0	0	0	0	0	0	0	0	0	0	NA	NA	NA	NA	NA	NA	NA	NA	NA	NA	NA
Solyc10g047970.1.1	Paired amphipathic helix protein Sin3 (AHRD V3.3 *-* A0A151RMF2_CAJCA)	0	0	0	0	0	0	0	0	0	0	0	0	0	0	0	0	0	0	0	0	NA	NA	NA	NA	NA	NA	NA	NA	NA	NA	NA
Solyc05g046287.1.1	At2g11520-like protein (AHRD V3.3 -** B3SKN4_ARALL)	1.519	0.241	1.077	1.021	0.702	0.997	0.807	1.051	0.803	0.194	0.546	0.546	3.048	0	1.184	1.273	0.149	1.167	1.127	1.026	0.00691417	1	0.0111567	1	0.00542133	1	-0.101868	1	0.0750267	1	NA
Solyc11g028208.1.1	Transposon Ty3-I Gag-Pol polyprotein (AHRD V3.3 --* A0A151UF43_CAJCA)	0	0	0	0	0	0	0	0	0	0	0	0	0	0	0	0	0	0	0	0.015	NA	NA	NA	NA	NA	NA	NA	NA	NA	NA	NA
Solyc07g064377.1.1	LOW QUALITY:Serine/threonine protein phosphatase 7 long form, putative (AHRD V3.3 *-* A0A061F6V8_THECC)	0	0	0	0	0	0	0	0	0	0	0	0	0	0	0	0	0	0	0	0	NA	NA	NA	NA	NA	NA	NA	NA	NA	NA	NA
Solyc06g070970.3.1	Serine/threonine-protein kinase atr (AHRD V3.3 *** A0A0B0N9L0_GOSAR)	30.667	29.918	38.893	38.018	7.943	10.055	3.713	7.582	23.4	24.59	25.67	25.67	1.001	1.824	14.595	7.054	22.969	24.727	27.646	30.674	0.293318	0.0637473	-0.399524	0.999994	0.0818921	0.876568	2.56532	2.32e-06	0.282335	0.282342	4
Solyc09g056340.3.1	Ras family (AHRD V3.3 *** A0A191UMR0_SOLDE)	20.124	22.141	16.168	16.186	24.151	29.946	27.816	26.431	16.96	18.674	14.268	14.268	16.719	16.71	33.833	25.017	36.516	29.156	21.529	20.985	-0.215457	0.999329	0.0126864	0.999994	-0.231187	0.723514	0.698856	0.286901	-0.504664	0.135014	NA
Solyc02g092090.2.1	BZIP transcription factor family protein (AHRD V3.3 *** B9HFY8_POPTR)	4.836	4.175	2.744	2.878	24.508	13.897	15.029	11.999	6.358	7.711	6.464	6.464	8.403	3.316	17.575	13.636	14.834	16.771	11.922	15.501	-0.10899	0.999329	-0.242136	0.999994	-0.0626097	0.964443	1.20107	0.20096	-0.137973	0.976546	3
Solyc03g032030.3.1	Phosphate carrier protein, mitochondrial (AHRD V3.3 *** A0A0B2RN43_GLYSO)	5.386	7.236	5.369	5.958	9.012	7.904	8.019	8.155	5.244	4.542	6.302	6.302	1.35	4.459	3.566	4.254	3.317	3.364	3.364	3.224	-0.0728388	0.999329	-0.0305647	0.999994	0.233982	0.737168	0.250671	0.870277	-0.00359735	0.998779	3
Solyc11g010510.2.1	IMPACT family member in pol 5'region (AHRD V3.3 *** A0A0B0MZ52_GOSAR)	4.647	4.608	5.446	5.241	10.238	6.959	11.625	6.478	5.604	5.132	4.818	4.818	12.43	13.357	8.036	10.86	5.165	5.21	4.138	3.768	0.0677328	0.999329	0.0483299	0.999994	-0.0945186	0.943052	-0.491782	0.535899	-0.243825	0.879024	NA
Solyc06g009765.1.1	LOW QUALITY:Histone H1, putative (AHRD V3.3 *-* A0A061DR07_THECC)	0	0	0	0	0	0	0	0	0	0	0	0	0	0	0	0	0	0	0	0	NA	NA	NA	NA	NA	NA	NA	NA	NA	NA	NA
Solyc02g077810.1.1	LOW QUALITY:Ethylene-responsive transcription factor (AHRD V3.3 *-* A0A087HKS2_ARAAL)	0	0	0	0	0	0	0	0	0	0	0	0	0	0	0	0	0.281	0	0	0	NA	NA	NA	NA	NA	NA	NA	NA	-0.0288166	1	NA
Solyc12g014180.2.1	Malate dehydrogenase (AHRD V3.3 *** K4DCV3_SOLLC)	14.007	14.248	15.732	14.743	11.63	17.571	16.939	14.41	10.577	10.416	10.72	10.72	17.568	22.311	23.243	25.405	10.668	10.686	9.098	10.102	0.0718372	0.999329	0.0819393	0.999994	0.0186969	0.987758	0.199003	0.740486	-0.122959	0.950096	NA
Solyc02g062965.1.1	Quinone reductase family protein (AHRD V3.3 *** AT4G36750.1)	0	0	0	0	0	0	0	0	0	0	0	0	0	0	0	0	0	0	0	0	NA	NA	NA	NA	NA	NA	NA	NA	NA	NA	NA
Solyc04g072345.1.1	F-box/RNI-like superfamily protein (AHRD V3.3 *-* AT3G59170.1)	0	0	0	0	0	0	0	0	0	0	0	0	0	0	0	0	0	0	0	0	NA	NA	NA	NA	NA	NA	NA	NA	NA	NA	NA
Solyc10g076830.2.1	Laccase (AHRD V3.3 *** P93366_TOBAC)	51.727	42.935	62.14	48.052	22.636	26.01	16.002	23.744	58.483	42.051	29.627	29.627	0	0	6.04	3.357	53.092	83.074	43.449	56.392	0.164073	0.999329	-0.202568	0.999994	-0.679995	7.68e-05	4.02718	1.72e-06	-0.364364	0.411608	2
Solyc02g078250.3.1	CASP-like protein (AHRD V3.3 *** K4B950_SOLLC)	0	0.083	0	0	0	0.136	0	0.287	0	0	0	0	0	0	0	0	0.05	0.051	0.047	0.345	NA	NA	0.021053	1	NA	NA	NA	NA	0.0945167	1	NA
Solyc01g111330.3.1	Pathogenesis-related thaumatin family protein (AHRD V3.3 *** A0A072UXB7_MEDTR)	49.355	50.695	46.049	48.415	10.939	16.689	7.936	13.921	35.526	36.413	43.767	43.767	4.245	3.906	20.249	18.508	36.228	33.345	34.929	38.486	-0.086892	0.999329	-0.207789	0.999994	0.257621	0.156398	2.09198	1.68e-09	0.085094	0.956607	4
Solyc09g058991.1.1	LOW QUALITY:Transposon protein, putative, Mutator sub-class (AHRD V3.3 *-* Q2R3A0_ORYSJ)	0	0	0	0	0	0	0	0	0	0	0	0	0	0	0	0	0	0	0	0	NA	NA	NA	NA	NA	NA	NA	NA	NA	NA	NA
Solyc03g097830.3.1	Poly (A) polymerase (AHRD V3.3 *** A0A0B0NTQ5_GOSAR)	5.148	4.874	4.395	4.54	6.606	8.25	11.031	8.166	3.302	3.287	2.303	2.303	73.449	49.229	14.342	10.921	2.987	3.27	2.981	3.385	-0.101936	0.999329	0.266283	0.999994	-0.341645	0.499618	-2.26598	1.15e-12	0.0324697	0.99627	5
Solyc01g067510.3.1	Kinase family protein (AHRD V3.3 *** B9GNF8_POPTR)	45.569	41.38	41.569	39.782	4.712	8.701	1.649	5.086	35.78	26.073	25.542	25.542	0.196	0.111	5.761	3.333	24.355	28.478	34.499	32.175	-0.0966594	0.999329	-0.412325	0.999994	-0.248802	0.468907	3.39262	2.69e-05	0.31739	0.304842	3
Solyc09g082860.3.1	ATP-sulfurylase (AHRD V3.3 *** Q1W2K0_CAMSI)	31.644	33.653	44.818	39.123	203.224	142.538	185.684	157.819	53.592	46.585	72.072	72.072	333.527	171.213	117.317	168.559	62.571	63.925	49.011	38.286	0.307814	0.0537742	0.00837465	0.999994	0.486488	0.000101925	-0.868777	0.0380524	-0.469211	0.0388586	NA
Solyc09g065640.3.1	ethylene overproducer-like 1	33.212	30.209	30.993	30.06	20.431	18.809	18.742	19.21	30.766	28.534	26.011	26.011	17.611	15.734	22.551	19.914	28.258	28.418	31.394	32.221	-0.0631958	0.999329	-0.0251656	0.999994	-0.185198	0.43904	0.274831	0.559615	0.171347	0.629349	NA
Solyc08g082100.3.1	WD40 repeat nucleoporin similar to SEH1 (AHRD V3.3 *** D7UPM8_LOTJA)	8.613	9.041	9.593	9.418	12.499	13.698	14.566	14.219	7.988	8.722	11.266	11.266	7.119	11.644	9.619	13.09	7.722	8.42	7.846	8.141	0.0657272	0.999329	0.118289	0.999994	0.356754	0.228378	0.170284	0.845199	-0.000628895	0.999112	NA
Solyc12g017820.2.1	Golgi to ER traffic 4 (AHRD V3.3 *** A0A0B0NU26_GOSAR)	0	0	0.051	0	0	0	0	0	0.09	0	0	0	0	0	0	0	0.132	0	0.039	0.084	NA	NA	NA	NA	-0.021161	1	NA	NA	-0.00145508	1	NA
Solyc12g088500.2.1	cyclin A3_5	2.636	2.445	2.24	3.384	1.749	1.774	1.352	2.549	2.483	1.357	2.354	2.354	0.588	1.603	2.342	3.515	2.599	0.936	1.408	2.673	0.0324091	0.999329	0.0476178	0.999994	0.117594	0.913546	0.957875	0.443474	0.0808955	0.990599	NA
Solyc04g080480.1.1	4-coumarate--CoA ligase-like 4 (AHRD V3.3 *** 4CLL4_ARATH)	0	0.233	0	0.042	0.056	0.052	0	0	0.156	0.051	0	0	0	0.129	0	0	0.074	0	0.133	0	-0.0192465	1	-0.0272213	1	-0.0575568	1	NA	NA	0.0213713	1	NA
Solyc07g039553.1.1	Retrovirus-related Pol polyprotein from transposon TNT 1-94 (AHRD V3.3 *-* A0A151RLA4_CAJCA)	0	0	0	0	0	0	0	0	0	0	0	0	0	0	0	0	0	0	0	0	NA	NA	NA	NA	NA	NA	NA	NA	NA	NA	NA
Solyc05g051992.1.1	RNA-binding family protein (AHRD V3.3 *-* B9I063_POPTR)	0	0	0	0	4.501	5.51	0	0.828	4.064	1.399	0	0	0	0	2.541	0	4.059	5.081	0	6.349	NA	NA	-0.522909	0.622613	-0.451801	0.0471044	0.697387	1	-0.0160274	0.99627	3
Solyc01g080410.3.1	Methionine sulfoxide reductase, putative (AHRD V3.3 *** B9RX37_RICCO)	31.784	25.019	22.366	20.043	99.568	114.786	94.728	94.477	32.699	37.307	41.95	41.95	234.607	168.192	78.402	140.452	17.59	23.483	16.068	18.289	-0.275755	0.75423	-0.134202	0.999994	0.217297	0.615022	-0.927674	0.0207211	-0.194342	0.902745	4
Solyc02g086540.2.1	Core-2/I-branching beta-1,6-N-acetylglucosaminyltransferase family protein (AHRD V3.3 *** AT5G14550.1)	4.853	4.566	4.266	5.426	3.008	3.317	2.633	3.738	4.85	4.938	3.3	3.3	2.177	1.879	2.954	2.921	4.851	4.824	5.171	5.422	0.0169423	0.999329	0.0179935	0.999994	-0.452489	0.132318	0.427725	0.640362	0.124682	0.951943	NA
Solyc06g082915.1.1	CLAVATA3/ESR-RELATED 9 (AHRD V3.3 --* AT1G26600.2)	9.779	19.297	12.423	12.194	1.114	0	0	0	2.384	3.236	7.607	7.607	0	0	0	0	3.993	1.665	0.43	2.497	-0.0594321	0.999329	-0.0313227	1	0.363396	0.379809	NA	NA	-0.140303	1	NA
Solyc03g095783.1.1	LOW QUALITY:Pentatricopeptide repeat protein (AHRD V3.3 --* B3U1L2_9MARC)	0	0	0	0	0	0	0	0	0	0	0	0	0	0	0	0	0	0	0	0	NA	NA	NA	NA	NA	NA	NA	NA	NA	NA	NA
Solyc05g006980.3.1	Homeobox leucine zipper family protein (AHRD V3.3 *** G7K9R5_MEDTR)	3.736	4.034	4.07	3.755	9.034	7.326	9.122	9.43	4.334	6.733	6.234	6.234	5.595	6.798	6.359	7.03	4.711	4.034	4.678	4.68	-0.000635957	0.999329	0.126692	0.999994	0.100415	0.934073	0.0219591	0.987447	0.0750136	0.991839	NA
Solyc11g008260.2.1	Papain family cysteine protease (AHRD V3.3 *** AT3G54940.2)	1.01	0.765	0.333	0.911	0.813	0.63	0.593	0.658	0.86	0.497	0.861	0.861	0	0	0.279	0.303	0.668	1.425	1.15	1.984	-0.0437136	1	-0.0288806	1	0.0639058	0.95282	0.552664	1	0.197784	0.931598	NA
Solyc05g048820.3.1	Remorin (AHRD V3.3 *** A0A0B2NVY4_GLYSO)	0	0	0	0	0.089	0	0	0	0	0	0	0	0	0	0	0	0	0.112	0	0	NA	NA	NA	NA	NA	NA	NA	NA	-0.0287052	1	NA
Solyc08g074970.1.1	LOW QUALITY:Glycosyltransferase family protein (AHRD V3.3 *** G7L745_MEDTR)	0.057	0	0	0	3.932	3.779	5.978	2.835	0.156	0	0.29	0.29	7.162	7.406	5.229	3.369	0.099	0	0	0	NA	NA	0.0873602	0.999994	0.0848855	1	-0.730544	0.414838	-0.0288166	1	NA
Solyc08g063135.1.1	LOW QUALITY:ubiquitin-specific protease 13 (AHRD V3.3 --* AT3G11910.4)	0	0	0	0	0	0	0	0	0	0	0	0	0	0	0	0	0	0	0	0	NA	NA	NA	NA	NA	NA	NA	NA	NA	NA	NA
Solyc03g081335.1.1	delta 1-pyrroline-5-carboxylate synthase 2 (AHRD V3.3 --* AT3G55610.1)	0.115	1.306	0.359	0.338	0	0.262	0	0.138	0	0.135	0	0	0	0	0	0	0.099	0.489	0.759	0.299	-0.0269486	1	-0.0101757	1	NA	NA	NA	NA	0.0697409	1	NA
Solyc01g017083.1.1	50S ribosomal protein L20, chloroplastic (AHRD V3.3 *** RK20_PANGI)	0	0	0	0	0	0	0	0	0	0	0	0	0	0	0	0.57	0	0	0.25	0	NA	NA	NA	NA	NA	NA	NA	NA	NA	NA	NA
Solyc03g033680.1.1	LOW QUALITY:Protein LATERAL ROOT PRIMORDIUM 1 (AHRD V3.3 --* LRP1_ARATH)	0.517	0.74	0.274	1.561	0	0.913	0.83	0.966	0	0.902	0	0	0	0	0	0.485	1.155	0.446	0.43	1.126	0.0109224	1	0.0326627	1	-0.0341388	1	NA	NA	-0.00284524	1	NA
Solyc03g032090.1.1	Amino acid transporter, putative (AHRD V3.3 *** B9S6V9_RICCO)	7.193	7.611	7.874	8.65	17.724	14.863	12.063	18.721	8.988	7.753	6.106	6.106	22.858	12.491	13.677	7.393	11.427	10.411	12.055	10.577	0.067323	0.999329	-0.0402742	0.999994	-0.300644	0.596814	-0.719389	0.363267	0.0538666	0.993762	NA
Solyc00g028550.2.1	LOW QUALITY:transcription factor jumonji (jmjC) domain-containing protein (AHRD V3.3 --* AT1G63490.4)	0	0	0.051	0	0	0	0.071	0.064	0	0.11	0.154	0.154	0	0	0	0	0	0	0	0	NA	NA	0.0307767	1	0.0471112	1	NA	NA	NA	NA	NA
Solyc05g016530.1.1	DNAJ heat shock family protein (AHRD V3.3 --* AT3G08910.1)	0	0	0	0	0	0	0	0	0	0	0	0	0	0	0	0	0	0	0	0	NA	NA	NA	NA	NA	NA	NA	NA	NA	NA	NA
Solyc08g014485.1.1	glycoside hydrolase family 2 protein (AHRD V3.3 *-* AT3G54440.2)	1.79	1.763	1.701	1.612	1.838	0.777	1.056	1.296	1.794	2.865	1.629	1.629	0.566	1.806	0.825	1.236	1.774	1.305	2.128	1.807	-0.0134986	0.999329	-0.0201146	1	-0.13111	0.880487	-0.168601	0.938022	0.122587	0.984783	NA
Solyc11g017010.2.1	SlSUT1	23.392	26.566	23.17	25.056	39.591	28.077	29.216	28.438	27.587	23.09	28.229	28.229	72.492	56.838	53.284	46.579	34.132	38.031	30.572	35.093	-0.0488774	0.999329	-0.162554	0.999994	0.130615	0.806778	-0.429762	0.286834	-0.113825	0.934425	4
Solyc04g054840.1.1	Ethylene insensitive 3 family protein (AHRD V3.3 *** AT5G10120.1),Pfam:PF04873	0.673	0	0	0.211	1.727	2.509	1.898	3.674	0.688	0.118	0.171	0.171	0.305	0	0.732	0.776	5	2.42	1.604	1.44	-0.00661082	1	0.144095	0.999994	-0.0974451	1	0.851058	1	-0.593315	0.225167	3
Solyc11g020135.1.1	PCI domain-containing protein 2 (AHRD V3.3 *-* A0A0B2PGA1_GLYSO)	0	0	0	0	0	0	0	0	0	0	0	0	0	0	0	0	0	0	0	0	NA	NA	NA	NA	NA	NA	NA	NA	NA	NA	NA
Solyc01g008472.1.1	CCCH-type zinc fingerfamily protein with RNA-binding domain-containing protein (AHRD V3.3 --* AT2G05160.3)	0	0	0	0	0	0	0	0	0	0	0	0	0	0	0	0	0	0	0	0	NA	NA	NA	NA	NA	NA	NA	NA	NA	NA	NA
Solyc10g050735.1.1	Sodium channel modifier 1 (AHRD V3.3 *** A0A0B0PQ63_GOSAR)	2.2	1.672	0.735	1.57	1.047	1.847	1.661	1.444	2.089	1.626	0.81	0.81	0.697	2.579	1.823	2.073	3.053	1.957	2.222	3.171	-0.107596	0.999329	0.0280832	0.999994	-0.3231	0.488979	0.0829237	0.966343	0.0590367	0.99627	NA
Solyc05g009520.1.1	LOW QUALITY:BnaA06g07410D protein (AHRD V3.3 *** A0A078E7A2_BRANA)	45.66	42.81	63.799	55.917	217.183	135.023	233.345	185.651	52.224	50.672	54.504	54.504	220.827	215.283	104.532	110.89	64.205	69.307	54.737	45.547	0.278682	0.695852	0.196859	0.999994	0.0618705	0.95282	-1.06644	0.0001334	-0.338295	0.431787	1
Solyc06g036040.1.1	LOW QUALITY:Oxidoreductase/transition metal ion-binding protein, putative (AHRD V3.3 *-* A0A072UAG3_MEDTR)	0	0	0	0	0	0	0	0	0	0	0	0	0	0	0	0	0	0	0	0	NA	NA	NA	NA	NA	NA	NA	NA	NA	NA	NA
Solyc07g052510.4.1	peroxidase (TPX1)	314.191	320.008	331.7	350.786	483.637	462.304	227.675	480.539	541.483	540.851	543.054	543.054	23.903	26.346	216.54	246.652	410.088	359.521	457.267	317.803	0.0864687	0.999329	-0.276214	0.999994	-0.00281301	0.997211	3.05775	5.99e-37	0.0252114	0.99627	2
Solyc10g079230.3.1	Unknown function	0.049	0	0	0	0	0	0	0	0	0	0	0	0	0	0	0	0	0	0	0	NA	NA	NA	NA	NA	NA	NA	NA	NA	NA	NA
Solyc03g007520.3.1	Proline-rich cell wall-like protein (AHRD V3.3 *** G7J680_MEDTR)	64.569	61.267	62.85	60.128	100.515	76.612	111.014	92.395	73.469	73.804	73.786	73.786	225.834	173.424	114.018	113.157	78.981	82.671	77.228	78.273	-0.0408013	0.999329	0.172821	0.999994	-0.00464727	0.997194	-0.865783	0.00242021	-0.0394999	0.991387	4
Solyc04g025470.1.1	LOW QUALITY:Protein Ycf2 (AHRD V3.3 --* YCF2_LOBMA)	0	0	0	0	0	0	0	0	0	0	0	0	0	0	0	0	0	0	0	0	NA	NA	NA	NA	NA	NA	NA	NA	NA	NA	NA
Solyc09g098210.2.1	LOW QUALITY:NBS-LRR resistance protein-like protein (AHRD V3.3 *** A1Y9Q9_SOLLC)	0	0	0	0	0	0	0	0	0	0	0	0	0	0	0	0	0	0	0	0	NA	NA	NA	NA	NA	NA	NA	NA	NA	NA	NA
Solyc12g094680.2.1	Protein kinase (AHRD V3.3 *** S8D6E4_9LAMI)	0	0	0	0.051	0	0	0	0	0	0	0	0	0	0	0.093	0	0.05	0.18	0	0	NA	NA	NA	NA	NA	NA	NA	NA	-0.0770669	1	NA
Solyc02g091920.3.1	xyloglucan endotransglucosylase-hydrolase 7	99.391	115.505	101.649	74.323	1.548	1.375	0.569	1.062	34.633	28.416	13.961	13.961	0.914	0.792	0.439	0	7.087	22.856	33.498	33.699	-0.175207	0.999329	-0.189064	0.999994	-0.996292	4.22e-08	-0.815973	0.606553	0.331428	0.683007	NA
Solyc01g104437.1.1	gibberellin 2-oxidase 7 (AHRD V3.3 --* AT1G50960.1)	0	0	0	0	0	0	0	0	0.918	1.129	0	0	0	0	0	0	0	0.421	0	0	NA	NA	NA	NA	-0.0503904	1	NA	NA	NA	NA	NA
Solyc07g008825.1.1	AGAMOUS-like 39 (AHRD V3.3 --* AT5G27130.1)	0	0	0	0.405	0	0	0	0	0	0	0	0	0	0	0	0	0.198	0.172	0	0.184	0.00881204	1	NA	NA	NA	NA	NA	NA	-0.0188782	1	NA
Solyc01g086953.1.1	LOW QUALITY:RNA-directed DNA polymerase (reverse transcriptase)-related family protein (AHRD V3.3 *-* AT3G24255.5)	0	0.091	0	0	0	0	0	0	0	0	0	0	0	0.405	0	0.121	0.058	0	0	0.054	NA	NA	NA	NA	NA	NA	-0.245848	1	-0.000445735	1	NA
Solyc12g036910.2.1	LOW QUALITY:Phosphatidylinositol-4-phosphate 5-kinase family protein (AHRD V3.3 --* AT1G60890.2)	0	0	0	0	0.49	0.21	0.285	0	0	0	0	0	0	0	0	0	0	0	0	0	NA	NA	-0.0257263	1	NA	NA	NA	NA	NA	NA	NA
Solyc06g066500.1.1	LOW QUALITY:Avr9/Cf-9 rapidly elicited protein (AHRD V3.3 *** G7LFZ0_MEDTR)	0.78	3.102	1.864	2.363	7.096	4.849	3.736	6.329	2.794	2.275	1.68	1.68	1.176	5.601	5.841	5.515	1.576	1.691	2.777	0.513	0.0086852	1	-0.0589133	0.999994	-0.0924049	0.902974	0.380741	0.840278	0.00608879	1	NA
Solyc04g009830.3.1	Vacuolar protein sorting-associated protein 72 like (AHRD V3.3 *** A0A0B2R1L5_GLYSO)	6.183	8.068	5.164	5.342	15.819	10.087	13.641	10.449	5.965	6.548	8.503	8.503	12.757	11.036	8.475	11.26	5.66	5.133	6.657	7.475	-0.199805	0.999329	-0.0534049	0.999994	0.306394	0.552459	-0.321219	0.702097	0.302563	0.715857	NA
Solyc01g110930.1.1	SAUR-like auxin-responsive protein family (AHRD V3.3 *** AT5G18030.1)	1.962	1.131	0.419	0.397	0	2.309	1.245	1.943	1.491	4.576	1.271	1.271	2.351	0	0.692	0.739	1.749	4.403	2.941	3.745	-0.0312419	1	0.0196077	1	-0.0993071	1	-0.117505	1	0.0222396	1	NA
Solyc02g090760.3.1	TUDOR-SN protein 1 isoform 2 (AHRD V3.3 *** A0A061DN41_THECC)	13.498	13.133	12.192	12.321	15.741	14.138	11.198	12.414	14.559	13.584	12.562	12.562	10.188	10.225	9.646	11.963	12.169	12.866	12.994	14.368	-0.117646	0.999329	-0.267327	0.999994	-0.159818	0.600975	0.00524556	0.993501	0.131878	0.857327	NA
Solyc01g010820.3.1	Cullin family protein (AHRD V3.3 *** B9HJT6_POPTR)	13.154	11.603	13.201	13.334	12.477	11.525	10.937	11.214	12.888	11.68	11.701	11.701	8.773	8.936	9.193	11.502	11.163	11.493	11.453	13.594	0.0638222	0.999329	-0.0761769	0.999994	-0.0690562	0.931605	0.139494	0.854313	0.139608	0.917052	NA
Solyc04g051730.1.1	Cytochrome P450 (AHRD V3.3 *** A0A061DIB1_THECC)	0	0	0	0	0	0	0	0	0	0	0	0	0	0	0	0	0	0	0	0	NA	NA	NA	NA	NA	NA	NA	NA	NA	NA	NA
Solyc06g083930.2.1	LOB domain-containing protein, putative (AHRD V3.3 *** B9S4L6_RICCO)	0.082	0.116	0.043	0.076	0.056	0.504	0.688	0.053	0	0.042	0	0	0	0	0	0.218	0.066	0	0	0.237	-0.00972372	1	0.0273469	1	NA	NA	0.260002	1	0.0485915	1	NA
Solyc08g016510.3.1	Proteasome subunit alpha type (AHRD V3.3 *** M1AKV3_SOLTU)	130.238	122.134	127.923	138.367	159.668	160.518	183.644	169.924	124.168	129.027	138.721	138.721	183.21	174.677	146.946	169.299	119.697	113.526	106.854	112.409	0.0560234	0.999329	0.136177	0.999994	0.11696	0.731288	-0.249839	0.517306	-0.0713244	0.969709	NA
Solyc10g052710.1.1	LOW QUALITY:F-box family protein (AHRD V3.3 *** B9HMA7_POPTR)	0	0	0	0	0	0	0	0	0	0	0	0	0	0	0	0	0	0	0	0	NA	NA	NA	NA	NA	NA	NA	NA	NA	NA	NA
Solyc06g036190.1.1	LOW QUALITY:Fertilization-related kinase 2 (AHRD V3.3 *-* Q6EE08_SOLCH)	0	0.524	2.762	0	1.493	0.031	0	0	0	2.124	0	0	0	0	4.044	0.145	0	0	0	0.199	0.015493	1	-0.0252645	1	-0.0341388	1	0.283778	1	NA	NA	NA
Solyc01g110320.3.1	Coiled-coil domain-containing 90B, mitochondrial (AHRD V3.3 *** A0A0B0NYS6_GOSAR)	0	0	0.077	0	0	0	0	0.085	0	0	0	0	0	0	0	0	0.033	0.034	0.031	0.061	0.00886931	1	0.0253746	1	NA	NA	NA	NA	0.0191955	1	NA
Solyc01g067025.1.1	LOW QUALITY:F-box/RNI superfamily protein, putative (AHRD V3.3 *** G7KI75_MEDTR)	0	0	0	0	0	0	0	0	0	0	0	0	0	0	0	0	0	0	0	0	NA	NA	NA	NA	NA	NA	NA	NA	NA	NA	NA
Solyc00g318835.1.1	LOW QUALITY:Ribonuclease H (AHRD V3.3 --* A2Q624_MEDTR),Pfam:PF13456	0	0	0	0	0	0	0	0	0	0	0	0	0	0	0	0	0	0	0	0	NA	NA	NA	NA	NA	NA	NA	NA	NA	NA	NA
Solyc01g060070.3.1	Mitochondrial import inner membrane translocase subunit Tim17/Tim22/Tim23 family protein (AHRD V3.3 *** B9HWY0_POPTR)	4.155	3.369	3.753	4.439	18.448	13.792	18.504	11.946	3.04	4.146	5.143	5.143	18.7	19.787	27.766	22.459	7.582	6.66	3.466	2.405	0.0245901	0.999329	-0.0381127	0.999994	0.228451	0.770538	0.29552	0.72161	-0.705831	0.0904597	NA
Solyc08g082930.2.1	Bhlh transcription factor, putative (AHRD V3.3 *-* B9RYR7_RICCO)	2.833	2.828	2.736	2.608	0.869	1.05	0.937	0.871	2.31	2.107	1.851	1.851	0.522	0.571	1.051	0.873	2.12	1.648	1.948	2.022	-0.0640096	0.999329	-0.0400606	0.999994	-0.203613	0.751084	0.643334	0.550293	0.0713008	0.990415	NA
Solyc12g099320.2.1	Serine/threonine-protein phosphatase 4 regulatory subunit 3 (AHRD V3.3 *** A0A0B2PYQ7_GLYSO)	12.3	12.984	13.227	11.317	17.935	15.944	18.35	15.652	13.519	12.91	12.758	12.758	13.954	17.153	14.688	16.157	13.11	12.617	11.484	13.441	-0.0427988	0.999329	0.0180141	0.999994	-0.0522402	0.95282	-0.0909614	0.897818	-0.0298835	0.99627	NA
Solyc03g082560.3.1	NAD(P)-linked oxidoreductase superfamily protein (AHRD V3.3 *** AT5G53580.1)	2.274	1.439	1.12	1.671	1.058	1.165	0.854	0.701	1.909	1.433	1.527	1.527	4.332	2.727	1.996	1.127	1.873	1.442	2.394	1.777	-0.11261	0.999329	-0.168308	0.999994	-0.0632365	0.964443	-1.0423	0.228649	0.212401	0.924829	4
Solyc07g054750.1.1	LOW QUALITY:Wound-responsive family protein (AHRD V3.3 *** A0A061E3U8_THECC)	0	0	0	0	0	0	0	0	0	0	0	0	0	0	0.652	0	0	0.326	0	0	NA	NA	NA	NA	NA	NA	NA	NA	NA	NA	NA
Solyc02g085070.1.1	LOW QUALITY:alpha/beta-Hydrolases superfamily protein (AHRD V3.3 *** AT4G36530.2)	0.074	0	0.077	0	0	0.084	0.119	0	0	0	0.077	0.077	0	0	0	0	0	0.129	0.063	0	8.13e-06	1	0.00367135	1	0.0260219	1	NA	NA	-0.013779	1	NA
Solyc08g041740.1.1	LOW QUALITY:4-hydroxy-3-methylbut-2-enyl diphosphate synthase (AHRD V3.3 --* AT5G60600.5)	0	0	0	0	0	0	0	0	0	0	0	0	0	0	0	0	0	0	0	0	NA	NA	NA	NA	NA	NA	NA	NA	NA	NA	NA
Solyc04g079820.3.1	Inositol polyphosphate 5-phosphatase I (AHRD V3.3 *** G7I5A8_MEDTR)	0	0	0	0.068	0.267	0.22	0.605	0.701	0.238	0.076	0	0	2.264	0.405	0.665	0.824	0.165	0.112	0.266	0.161	NA	NA	0.138233	1	-0.0575568	1	-0.473606	0.801666	0.0493873	1	NA
Solyc06g009693.1.1	pre-mRNA-splicing factor of RES complex protein (AHRD V3.3 --* AT1G31870.2)	0	0	0	0	0.869	0	0	0	0	0	0	0	0	0	0	0	0	0	0	0	NA	NA	-0.0406491	1	NA	NA	NA	NA	NA	NA	NA
Solyc03g115920.3.1	RING/U-box superfamily protein (AHRD V3.3 *** AT3G14250.1)	1.905	0.948	2.454	0.996	34.088	31.499	28.089	38.844	4.474	5.023	10.711	10.711	12.887	27.286	15.22	15.696	3.696	4.429	2.417	1.654	0.0242781	0.999329	0.0348341	0.999994	0.689968	0.0261338	-0.434893	0.626691	-0.454266	0.481876	3
Solyc04g071760.3.1	Like-COV protein (AHRD V3.3 *** G7L895_MEDTR)	0	0	0	0	0	0	0	0	0	0	0	0	0.261	0	0	0	0	0	0	0	NA	NA	NA	NA	NA	NA	NA	NA	NA	NA	NA
Solyc11g066260.2.1	Vacuolar protein sorting-associated protein 24 like 1 (AHRD V3.3 *** A0A0B2QEZ9_GLYSO)	10.075	10.322	11.132	12.27	12.165	9.656	11.281	12.084	11.716	11.941	12.664	12.664	12.038	8.291	10.058	13.357	11.361	10.875	11.914	11.327	0.126291	0.999329	0.0865339	0.999994	0.0763499	0.931144	0.131096	0.888106	0.068696	0.989313	NA
Solyc01g017500.2.1	Flowering time control FCA-like protein (AHRD V3.3 --* A0A072UF76_MEDTR)	2.529	4.716	3.001	2.211	2.74	2.635	3.025	2.326	2.687	2.587	2.499	2.499	1.067	0.7	1.237	2.109	1.469	2.807	2.05	1.861	-0.133072	0.999329	-0.00430732	0.999994	-0.0326815	0.984389	0.596226	0.712298	-0.0508011	0.99627	NA
Solyc01g108240.3.1	Ethylene Response Factor D.3	0	0	0.581	0.557	0.089	0	0.095	0	0	0	0	0	0	0.203	0.319	0.121	0	0	1.173	0	0.0859964	1	0.0021181	1	NA	NA	0.182261	1	0.0338863	1	NA
Solyc12g089320.2.1	Transcription elongation factor family protein, putative isoform 1 (AHRD V3.3 *** A0A061FCJ0_THECC)	5.69	5.149	5.797	5.899	10.661	9.279	10.237	8.092	5.899	5.781	6.481	6.481	18.83	17.245	8.515	13.611	6.716	6.952	6.829	6.755	0.0576184	0.999329	-0.0762868	0.999994	0.114023	0.886936	-0.755403	0.082227	0.00419766	0.998711	4
Solyc06g071160.3.1	Galactosyltransferase family protein (AHRD V3.3 *** AT5G62620.1)	10.329	9.873	9.909	9.41	6.517	7.694	6.844	9.122	9.643	7.972	9.62	9.62	6.531	8.622	10.111	10.678	7.343	8.746	9.982	9.106	-0.053784	0.999329	0.123929	0.999994	0.0949592	0.914412	0.350292	0.628906	0.219364	0.819455	NA
Solyc02g090060.1.1	LOW QUALITY:Unknown protein (AHRD V3.3 )	0	0	0	0	0	0	0	0	0	0	0	0	0	0	0	0	0	0	0	3.109	NA	NA	NA	NA	NA	NA	NA	NA	NA	NA	NA
Solyc04g008660.3.1	ADP-ribosylation factor GTPase-activating protein (AHRD V3.3 *-* G5DWI4_SILLA)	2.504	2.146	1.453	2.16	2.406	2.11	2.1	2.007	2.04	1.466	2.388	2.388	0.718	0.94	1.357	1.236	2.129	1.802	3.035	2.336	-0.0711915	0.999329	-0.0421197	0.999994	0.155627	0.867997	0.336144	0.862493	0.229113	0.914949	NA
Solyc11g007130.2.1	Hippocampus abundant transcript-like protein 1 (AHRD V3.3 *** W9QGN7_9ROSA)	6.749	4.808	5.378	7.215	3.453	2.729	6.239	5.543	4.416	4.146	3.224	3.224	25.187	6.669	7.437	4.666	9.719	6.386	6.071	7.689	0.0577787	0.999329	0.614204	0.697349	-0.298197	0.565187	-1.29706	0.0571303	-0.167117	0.940945	5
Solyc02g014255.1.1	Myb/SANT-like DNA-binding domain protein (AHRD V3.3 --* AT1G30140.2)	0	0	0	0	0	0	0	0	0	0	0	0	0	0	0	0	0	0	0	0	NA	NA	NA	NA	NA	NA	NA	NA	NA	NA	NA
Solyc07g066485.1.1	cysteine-rich RLK (RECEPTOR-like protein kinase) 41 (AHRD V3.3 --* AT4G00970.2)	0	0	0	0	0	0	0	0	0.5	0	0	0	0	0	0	0	0	0	0	0	NA	NA	NA	NA	-0.021161	1	NA	NA	NA	NA	NA
Solyc09g059994.1.1	Retrovirus-related Pol polyprotein from transposon 17.6 (AHRD V3.3 *-* A0A151UCZ5_CAJCA)	0	0	0	0	0	0	0	0	0	0	0	0	0	0	0	0	0	0	0	0	NA	NA	NA	NA	NA	NA	NA	NA	NA	NA	NA
Solyc09g018810.2.1	Unknown protein (AHRD V3.3 )	0	0	0	0	0	0	0	0	0	0	0	0	0	0	0	0	0	0	0	0	NA	NA	NA	NA	NA	NA	NA	NA	NA	NA	NA
Solyc03g006950.2.1	Protein phosphatase 2C family protein (AHRD V3.3 *** AT5G51760.2)	0	0	0	0	0	0	0	0	0	0	0	0	0	0	0	0	0	0.026	0	0	NA	NA	NA	NA	NA	NA	NA	NA	NA	NA	NA
Solyc03g059380.1.1	LOW QUALITY:Protein Ycf2 (AHRD V3.3 *-* YCF2_SOLLC)	0.681	0	0	0.684	0	0	1.079	1.688	0	0	0	0	0	0	0	0	1.815	0	0	0.59	-0.000153131	1	0.0435305	1	NA	NA	NA	NA	-0.0265334	1	NA
Solyc04g080145.1.1	COP9 signalosome complex subunit 4 (AHRD V3.3 *-* S5QCB8_TOBAC)	0	0	0	0	0	0	0	0	0	0	0	0	0	0	0	0	0	0	0	0	NA	NA	NA	NA	NA	NA	NA	NA	NA	NA	NA
Solyc09g009730.1.1	regulatory-associated protein of TOR 2 (RAPTOR2) (AHRD V3.3 --* AT5G01770.5)	0	0.665	0.983	0	0.646	0	0.735	0	0	0	0	0	0	0	0	0	0	0.403	0.391	0	0.00308844	1	0.0021181	1	NA	NA	NA	NA	-0.000189588	1	NA
Solyc05g054480.3.1	Actin (AHRD V3.3 *** ACT1_TOBAC)	49.749	51.444	70.664	64.905	11.329	15.345	6.026	9.408	53.764	58.172	69.429	69.429	0.98	1.455	4.497	3.721	21.509	22.015	31.777	33.898	0.36264	0.00652566	-0.503368	0.999994	0.283878	0.0995497	1.38971	0.0868252	0.559975	0.00155155	3
Solyc01g087420.3.1	PHD finger family protein (AHRD V3.3 *** AT3G08020.1)	1.962	1.589	1.171	1.452	2.596	1.921	2.384	2.357	1.065	0.75	1.45	1.45	2.612	2.782	2.781	4.097	2.236	1.614	1.846	2.068	-0.140986	0.999329	0.0524749	0.999994	0.303237	0.621047	0.23948	0.831427	0.0245285	0.998037	NA
Solyc09g018530.2.1	LOW QUALITY:Transducin/WD40 repeat-like superfamily protein (AHRD V3.3 --* AT2G43770.1)	0	0	0	0	0	0	0	0	0	0	0	0	0	0	0	0	0	0	0	0	NA	NA	NA	NA	NA	NA	NA	NA	NA	NA	NA
Solyc02g069810.2.1	Bromo-adjacent-like (BAH) domain protein (AHRD V3.3 *-* A0A072VCT6_MEDTR)	0.025	0.033	0.077	0.262	0.033	0	0	0	0.049	0.059	0.102	0.102	0	0.074	0.08	0.085	0.041	0.017	0	0.061	0.0560644	1	NA	NA	0.0541864	1	0.186413	1	-0.00101981	1	NA
Solyc09g091350.1.1	LOW QUALITY:Plant self-incompatibility protein S1 family (AHRD V3.3 *** AT3G17080.1)	0	0	0	0	0	0	0	0	0	0	0	0	0	0	0	0	0	0	0	0	NA	NA	NA	NA	NA	NA	NA	NA	NA	NA	NA
Solyc03g112060.3.1	Quinolinate synthase A (AHRD V3.3 *** W9RJG8_9ROSA)	9.089	7.269	11.217	11.308	56.423	42.688	44.268	39.556	10.135	7.913	13.534	13.534	17.633	24.062	17.256	25.538	7.087	7.879	6.415	6.173	0.302612	0.522772	-0.178116	0.999994	0.481055	0.0463248	-0.0477803	0.95347	-0.199359	0.850696	3
Solyc08g077360.3.1	Dynamin, putative (AHRD V3.3 *** B9SKH8_RICCO)	1.108	0.399	1.035	1.097	0.223	0.042	0.047	0.117	0.606	0.699	1.126	1.126	0.392	0	0	0	0.338	0.412	0.376	0.72	0.0648319	0.999329	-0.0267075	1	0.248332	0.69986	-0.546021	1	0.14274	0.965871	NA
Solyc01g010315.1.1	LOW QUALITY:Serine/threonine protein phosphatase 7 long form isogeny (AHRD V3.3 *** A0A151SGZ7_CAJCA)	0.279	0.158	0.171	0.684	0.613	0.651	0.225	0.733	1.065	0.801	0.179	0.179	0	0.645	0.679	0.63	0.239	0.669	0.352	0.751	0.0359432	1	-0.0464399	1	-0.34022	0.26104	0.386124	0.842298	0.0535053	0.992527	NA
Solyc01g097950.3.1	Cysteine synthase (AHRD V3.3 *** F6HTU8_VITVI)	2.521	3.418	2.941	3.359	27.215	21.727	29.963	27.981	4.097	3.826	4.008	4.008	15.913	19.714	15.566	17.344	7.731	6.54	4.968	3.707	0.0375002	0.999329	0.211972	0.999994	0.00512822	0.997322	-0.189089	0.752158	-0.556366	0.109965	NA
Solyc03g031580.2.1	Stigma-specific protein Stig1 (AHRD V3.3 *-* A0A118K5P0_CYNCS)	0	0	0	0	0	0	0	0	0.205	1.003	0	0	0	0	0.373	0	0.767	0.189	0	0.184	NA	NA	NA	NA	-0.0637498	1	NA	NA	-0.0655665	1	NA
Solyc08g075570.3.1	Sodium:solute symporter family protein (AHRD V3.3 *** G7K6S1_MEDTR)	0.115	0.125	0.034	0.034	0.078	0.073	0.142	0.032	0.279	0.312	0.068	0.068	0	0	0.16	0	0.215	0.438	0.72	0.23	-0.0334479	1	0.010096	1	-0.182083	1	0.259351	1	0.121377	0.976546	NA
Solyc05g041510.1.1	LOW QUALITY:zinc finger MYM-type-like protein (AHRD V3.3 *-* AT3G29794.1)	0	0	0	0	0	0	0	0	0	0	0	0	0	0	0	0	0	0	0	0	NA	NA	NA	NA	NA	NA	NA	NA	NA	NA	NA
Solyc01g087750.3.1	Protein RETICULATA-RELATED 4, chloroplastic (AHRD V3.3 *** A0A199V226_ANACO)	7.726	9.648	8.225	4.717	0.267	0.514	0.7	0.552	0.787	1.087	0.529	0.529	1.459	0.147	0.253	0.545	0.173	0.463	0.649	0.72	-0.19021	0.999329	0.0881705	1	-0.164792	0.809918	-0.485673	0.797545	0.219734	0.854402	NA
Solyc03g115930.2.1	Calcium-binding EF-hand family protein (AHRD V3.3 *-* AT5G39670.1)	0.936	0.225	0.333	0.473	15.184	14.884	19.631	15.875	3.253	2.183	40.705	40.705	22.422	14.334	19.664	13.466	1.114	4.034	0.907	0.674	-0.0125176	1	0.141475	0.999994	2.27176	1.31e-24	-0.172078	0.898177	-0.291326	0.662697	NA
Solyc04g053000.1.1	SAUR-like auxin-responsive protein family (AHRD V3.3 *** AT2G21210.2)	2.783	7.02	2.214	1.401	0	1.648	0	0	8.267	6.506	1.876	1.876	0	0	0	0	1.246	2.103	3.2	1.815	-0.0802886	1	-0.0358034	1	-0.327816	0.344721	NA	NA	0.0837777	1	NA
Solyc08g014243.1.1	Serine/threonine protein phosphatase 7 long form isogeny (AHRD V3.3 *** A0A151TLC3_CAJCA)	0	0	0	0	0	0	0	0	0	0	0	0	0	0	0	0	0	0	0	0	NA	NA	NA	NA	NA	NA	NA	NA	NA	NA	NA
Solyc00g157083.1.1	Protein kinase family protein (AHRD V3.3 *-* F4KI00_ARATH)	0	0	0.59	0.11	0.156	0.136	0	0.138	0.639	0.514	0	0	0	0	0	0.206	1.097	1.253	2.237	1.156	0.0286844	1	-0.0148211	1	-0.119693	1	NA	NA	0.135103	0.969269	NA
Solyc01g067980.1.1	LOW QUALITY:Protein phosphatase 2C-like protein (AHRD V3.3 *-* G7IBT6_MEDTR)	0	0	0	0	0	0	0	0	0	0	0	0	0	0	0	0	0	0	0	0	NA	NA	NA	NA	NA	NA	NA	NA	NA	NA	NA
Solyc10g074860.2.1	Transmembrane protein 97, Putative (AHRD V3.3 --* AT1G05210.1)	235.836	254.499	256.589	244.243	282.874	284.94	322.937	292.637	218.89	247.403	233.231	233.231	322.577	355.102	328.443	352.669	247.563	234.837	223.643	204.36	0.0158463	0.999329	0.112869	0.999994	-0.00635247	0.995948	-0.0672286	0.898967	-0.146869	0.823399	NA
Solyc04g072640.3.1	Membrane-anchored ubiquitin-fold protein (AHRD V3.3 *** A0A0K9NMY0_ZOSMR)	13.03	14.289	11.688	12.946	42.822	33.504	35.728	33.662	14.166	14.798	13.628	13.628	24.12	29.57	25.079	32.628	22.375	16.711	12.36	11.588	-0.0987617	0.999329	-0.092293	0.999994	-0.0760147	0.943156	0.0184102	0.981887	-0.567103	0.069973	NA
Solyc05g044635.1.1	Retrovirus-related Pol polyprotein from transposon 17.6 (AHRD V3.3 --* A0A151QRK4_CAJCA)	0	0	0	0	0	0	0	0	0	0	0	0	0	0	0	0	0	0.326	0.321	0.659	NA	NA	NA	NA	NA	NA	NA	NA	0.0346286	1	NA
Solyc06g050110.2.1	Gibberellin 20-oxidase (AHRD V3.3 *** Q9M4A0_SOLDU)	0	0	0	0	0	0	0	0	0	0	0.136	0.136	0	0	0	0	0	0	0	0	NA	NA	NA	NA	0.0759178	1	NA	NA	NA	NA	NA
Solyc11g008000.2.1	NAC domain protein, (AHRD V3.3 *** A0A061FNG1_THECC)	34.313	32.214	30.916	30.668	65.547	63.523	82.25	66.475	33.568	33.944	36.799	36.799	244.904	170.476	52.845	64.966	31.335	30.375	29.015	31.432	-0.111054	0.999329	0.183986	0.999994	0.109194	0.7875	-1.85136	3.36e-12	-0.0157838	0.996353	1
Solyc00g021630.1.1	NADH-ubiquinone oxidoreductase chain 6 (AHRD V3.3 *** A0A075VXD0_CAPAN)	2.406	3.285	2.548	4.329	3.877	2.991	6.666	3.621	4.695	3.994	3.966	3.966	29.628	20.506	9.992	11.902	2.945	4.051	3.7	5.285	0.0376928	0.999329	0.178379	0.999994	-0.0497645	0.971777	-1.14406	0.0736563	0.16034	0.965663	4
Solyc02g087890.3.1	Drought induced 1 protein (AHRD V3.3 --* A0A075M2J2_GOSHI)	55.291	52.492	63.517	66.373	14.37	29.106	14.922	25.071	29.569	34.222	57.208	57.208	16.131	8.309	60.894	48.191	49.734	35.799	36.338	30.972	0.21776	0.595154	-0.0643094	0.999994	0.753094	7.5e-07	2.00925	6.33e-07	-0.280064	0.622903	4
Solyc08g082480.3.1	Phosphatidylinositol 3-and 4-kinase family protein (AHRD V3.3 *** B9GL47_POPTR)	7.39	8.376	5.574	7.274	8.255	7.452	3.725	4.269	8.988	8.233	9.313	9.313	3.461	1.99	8.728	6.4	10.305	9.965	5.578	6.924	-0.18425	0.999329	-0.653223	0.441793	0.0861466	0.920895	1.31241	0.0291021	-0.582689	0.0336308	3
Solyc09g065390.1.1	LOW QUALITY:Pre-mRNA cleavage complex 2 protein Pcf11, putative isoform 2 (AHRD V3.3 *-* A0A061GBF7_THECC)	1.371	1.53	1.291	1.831	0.635	0.535	0.486	1.136	1.876	1.601	1.151	1.151	8.207	0	0.266	0.57	2.442	2.36	2.409	2.374	0.00634383	1	0.0336785	1	-0.0845618	0.911211	-1.27297	0.334521	0.00249633	0.998779	NA
Solyc03g116460.3.1	Aspartate racemase (AHRD V3.3 *** A0A0B2QLV5_GLYSO)	14.049	13.217	15.21	13.452	5.492	5.29	2.384	3.61	11.995	10.669	8.75	8.75	1.742	1.179	3.06	2.497	5.94	7.107	8.042	6.571	0.0377414	0.999329	-0.433232	0.999994	-0.298105	0.493058	0.703521	0.576409	0.136837	0.966583	3
Solyc04g045590.3.1	Alpha-ketoglutarate-dependent dioxygenase alkB (AHRD V3.3 *** G5DX61_SILLA)	10.674	10.43	10.397	9.73	14.783	13.225	13.914	13.189	10.127	9.91	10.012	10.012	7.924	9.562	9.127	11.369	8.465	6.746	7.807	7.85	-0.0558787	0.999329	-0.0232282	0.999994	-0.00939154	0.996065	0.131905	0.883667	0.0465421	0.995466	NA
Solyc07g019670.3.1	Fatty acid beta-oxidation multifunctional protein (AHRD V3.3 *** A0A077DAS1_9ERIC)	7.718	6.421	8.524	7.502	33.431	32.097	53.627	36.54	7.866	6.826	19.41	19.41	41.231	72.59	25.132	33.792	6.831	9.038	7.893	8.379	0.102013	0.999329	0.367143	0.999994	1.19947	2.53e-13	-0.993303	0.00909131	0.0406915	0.99627	NA
Solyc01g016520.1.1	LOW QUALITY:DNA-directed RNA polymerase subunit beta'' (AHRD V3.3 *-* RPOC2_WHEAT)	0.837	0	0	0	0	0	0	0	0	0	0.861	0.861	0	0	0	0	0	0	0	0.237	NA	NA	NA	NA	0.0260219	1	NA	NA	NA	NA	NA
Solyc03g059300.1.1	LOW QUALITY:NAC transcription factor (AHRD V3.3 *** B3VK72_TOBAC)	0	0	0	0	0	0	0	0	0	0	0	0	0	0	0	0	0	0	0	0	NA	NA	NA	NA	NA	NA	NA	NA	NA	NA	NA
Solyc06g053455.1.1	Protein IQ-DOMAIN 14-like protein (AHRD V3.3 *** A0A0B0PMG6_GOSAR)	52.721	52.924	53.744	51.056	94.577	80.674	121.714	91.461	65.882	73.156	71.416	71.416	190.982	200.562	124.927	133.762	102.71	87.837	92.311	90.681	-0.0216762	0.999329	0.238312	0.999994	0.029175	0.970228	-0.662467	0.00771459	-0.0405631	0.992465	4
Solyc06g011297.1.1	Retrovirus-related Pol polyprotein from transposon TNT 1-94 (AHRD V3.3 *-* A0A151QZ65_CAJCA)	0	0	0	0	0	0	0	0	0	0	0	0	0	0	0	0	0	0	0	0	NA	NA	NA	NA	NA	NA	NA	NA	NA	NA	NA
Solyc11g006690.1.1	40S ribosomal protein S17 (AHRD V3.3 *** RS17_SOLLC)	904.557	941.533	921.732	970.331	1482.92	1475.35	1522.6	1427.75	803.265	820.942	979.155	979.155	891.734	1168.92	981.43	1158.72	800.771	735.77	644.431	660.084	0.0207186	0.999329	0.0117249	0.999994	0.250303	0.0772318	-0.0220467	0.969608	-0.21118	0.414288	NA
Solyc09g061570.1.1	LOW QUALITY:Kinase, putative (AHRD V3.3 *-* B9S9R7_RICCO)	0	0	0	0	0	0	0	0.435	0	0	0	0	0	0	0	0	0	0	0	0	NA	NA	NA	NA	NA	NA	NA	NA	NA	NA	NA
Solyc01g102960.3.1	Heat-shock protein, putative (AHRD V3.3 *** B9S5K5_RICCO)	0.296	0.848	0.624	0.152	12.12	31.153	56.474	106.731	1.122	0.169	0.478	0.478	969.842	871.229	372.586	324.392	0.792	8.154	0.493	0.896	-0.0121172	1	0.958011	0.030463	-0.0269253	1	-1.44497	7.69e-10	-0.396444	0.342368	6
Solyc10g045555.1.1	Glutamyl-tRNA(Gln) amidotransferase subunit B, chloroplastic/mitochondrial (AHRD V3.3 --* GATB_OSTTA)	0	0	0	0	0	0	0	0	0	0	0	0	0	0	0	0	0	0	0	0	NA	NA	NA	NA	NA	NA	NA	NA	NA	NA	NA
Solyc05g043300.1.1	LOW QUALITY:acyl-CoA binding protein 5 (AHRD V3.3 --* AT5G27630.2)	0	0	0	0	0	0	0	0	0	0	0	0	0	0	0	0	0	0	0	0	NA	NA	NA	NA	NA	NA	NA	NA	NA	NA	NA
Solyc00g021500.2.1	LOW QUALITY:Terpene cyclase/mutase family member (AHRD V3.3 --* D7SRW0_VITVI)	0	0	0	0	0	0	0	0	0	0	0	0	0	0	0	0	0	0	0	0	NA	NA	NA	NA	NA	NA	NA	NA	NA	NA	NA
Solyc09g074360.3.1	RNA-binding (RRM/RBD/RNP motifs) family protein (AHRD V3.3 *** AT1G03457.2)	33.738	33.644	38.979	35.351	23.316	26.135	22.929	22.778	33.584	34.391	36.262	36.262	15.913	13.689	23.003	29.659	35.609	27.74	34.859	31.623	0.106199	0.999329	-0.0772491	0.999994	0.0783978	0.890758	0.7318	0.0816579	0.0755701	0.987504	NA
Solyc04g008280.2.1	4-hydroxy-4-methyl-2-oxoglutarate aldolase (AHRD V3.3 *** K4BNY4_SOLLC)	217.666	225.147	257.863	237.458	147.38	176.945	156.777	167.354	242.839	254.818	270.593	270.593	139.236	158.998	186.725	176.014	157.13	169.624	187.634	181.269	0.135063	0.999329	0.0122309	0.999994	0.107514	0.739374	0.20469	0.655186	0.178133	0.656257	NA
Solyc08g061748.1.1	Adenylate isopentenyltransferase (AHRD V3.3 *-* F6KQG8_MALDO)	0	0	0	0	0	0	0	0	0	0	0	0	0	0	0	0	0	0	0	0	NA	NA	NA	NA	NA	NA	NA	NA	NA	NA	NA
Solyc04g074260.1.1	LOW QUALITY:Methyl-CpG-binding domain-containing protein 8 (AHRD V3.3 *-* A0A199UGF7_ANACO)	0	0	0	0	0	0	0	0	0	0	0	0	0	0	0	0	0	0	0	0	NA	NA	NA	NA	NA	NA	NA	NA	NA	NA	NA
Solyc06g066110.1.1	LOW QUALITY:DUF1677 family protein (DUF1677) (AHRD V3.3 *** AT1G72510.2)	0	0	0.205	0	0	0	0	0.478	0	0	0	0	0	0.608	0	0	0	0.163	0.156	0	NA	NA	0.0253746	1	NA	NA	NA	NA	-0.000189588	1	NA
Solyc02g087700.3.1	FACT complex subunit SSRP1 (AHRD V3.3 *-* SSRP1_CATRO)	0	0	0	0	0	0	0	0	0	0	0	0	0	0	0	0	0	0	0	0	NA	NA	NA	NA	NA	NA	NA	NA	NA	NA	NA
Solyc01g098730.2.1	LOW QUALITY:diacylglycerol kinase 5 (AHRD V3.3 --* AT2G20900.4)	14.032	12.925	14.928	15.646	97.273	78.113	124.786	81.203	20.647	14.377	25.619	25.619	169.691	188.126	74.424	63.014	22.301	22.298	21.662	18.825	0.0881482	0.999329	0.1846	0.999994	0.407668	0.248865	-1.41803	1.18e-07	-0.102571	0.984065	1
Solyc08g016730.1.1	LOW QUALITY:Protein kinase (AHRD V3.3 *-* A0A0K9PQE0_ZOSMR)	0	0	0	0	0	0	0	0	0	0	0	0	0	0	0	0	0	0	0	0	NA	NA	NA	NA	NA	NA	NA	NA	NA	NA	NA
Solyc03g065180.1.1	LOW QUALITY:LRR receptor-like kinase (AHRD V3.3 *-* A7UE73_SOLTU)	0	0	0	0	0	0	0	0	0	0	0	0	0	0	0	0	0	0	0	0	NA	NA	NA	NA	NA	NA	NA	NA	NA	NA	NA
Solyc08g074605.1.1	DNA helicase family protein (AHRD V3.3 *-* B9GZY0_POPTR)	0	0	0	0	0	0	0	0	0	0	0	0	0	0	0	0	0	0	0	0	NA	NA	NA	NA	NA	NA	NA	NA	NA	NA	NA
Solyc12g038255.1.1	Retrovirus-related Pol polyprotein from transposon 17.6 (AHRD V3.3 --* A0A151SER9_CAJCA)	0	0	0	0	0	0	0	0	0	0	0	0	0	0	0	0	0	0	0	0	NA	NA	NA	NA	NA	NA	NA	NA	NA	NA	NA
Solyc02g070840.1.1	secretory carrier 3 (AHRD V3.3 --* AT1G61250.2)	0	0	0	0.616	0.847	0	0	0	0	0	0	0	0	0	0	0	0	0.532	0.508	0	NA	NA	NA	NA	NA	NA	NA	NA	-0.000189588	1	NA
Solyc09g008495.1.1	LOW QUALITY:Retrovirus-related Pol polyprotein from transposon TNT 1-94 (AHRD V3.3 *-* A0A151U4X0_CAJCA)	0	0	0	0	0	0	0	0	0	0	0	0	1.306	0	0	0	0	0	0	0	NA	NA	NA	NA	NA	NA	NA	NA	NA	NA	NA
Solyc09g063010.3.1	bHLH transcription factor 058	7.004	7.103	8.935	5.123	1.326	2.351	0.89	1.487	4.842	7.433	4.128	4.128	4.289	1.769	1.956	1.648	4.554	7.845	9.036	8.302	-0.0077423	0.999329	-0.125307	0.999994	-0.282067	0.667211	-0.553302	0.732097	0.309029	0.778855	NA
Solyc10g018470.1.1	LOW QUALITY:Methyl-CpG-binding domain protein (AHRD V3.3 *-* A0A072UCD8_MEDTR)	0	0	0	0	0	0	0	0	0	0	0	0	0	0	0	0	0	0	0	0	NA	NA	NA	NA	NA	NA	NA	NA	NA	NA	NA
Solyc03g120910.3.1	Homeobox leucine-zipper protein (AHRD V3.3 *** Q76CL1_ZINVI)	25.839	22.965	23.666	27.233	12.276	13.519	8.303	12.36	28.062	27.632	28.459	28.459	9.753	8.972	12.054	13.369	34.784	29.568	32.395	42.491	0.0381267	0.999329	-0.223679	0.999994	0.0217863	0.978048	0.359005	0.481971	0.206977	0.730611	NA
Solyc01g094560.3.1	60S ribosomal protein L36 (AHRD V3.3 *** K4AZJ7_SOLLC)	81.393	85.729	92.817	97.842	151.045	146.516	126.66	127.767	83.423	76.931	99.832	99.832	77.629	91.125	94.075	111.714	98.857	79.366	77.275	77.638	0.133798	0.999329	-0.169227	0.999994	0.266756	0.416289	0.198825	0.767895	-0.163303	0.89447	NA
Solyc10g047820.1.1	LOW QUALITY:Mg2+ transporter protein, CorA-like/Zinc transport protein ZntB (AHRD V3.3 *** A0A118JVW7_CYNCS)	0	0	0	0	0	0	0	0	0	0	0	0	0	0	0	0	0	0	0	0	NA	NA	NA	NA	NA	NA	NA	NA	NA	NA	NA
Solyc11g008280.2.1	Carboxypeptidase (AHRD V3.3 *** K4D588_SOLLC)	50.332	50.254	55.283	50.558	71.718	76.717	102.379	92.778	46.021	48.742	49.285	49.285	107.78	115.278	84.482	80.868	58.553	53.798	48.745	51.245	0.0516004	0.999329	0.345927	0.999994	0.0458335	0.950202	-0.496299	0.0857639	-0.14487	0.81283	NA
Solyc03g114597.1.1	kinesin 3 (AHRD V3.3 --* AT5G54670.3)	0	0	0.351	0	0	0	0	0	0	0	0	0	0	1.05	0	0	0	0	0	0	NA	NA	NA	NA	NA	NA	NA	NA	NA	NA	NA
Solyc05g052500.3.1	S-adenosyl-L-methionine-dependent methyltransferases superfamily protein (AHRD V3.3 *** AT2G40280.1)	19.574	19.554	19.194	17.553	8.99	13.278	8.007	12.52	20.499	17.242	19.973	19.973	7.097	9.894	12	12.06	18.093	16.943	19.268	21.652	-0.0800053	0.999329	-0.0648791	0.999994	0.0626681	0.946089	0.390957	0.585325	0.21261	0.713535	NA
Solyc12g094480.2.1	Pantothenate synthetase (AHRD V3.3 *** A0A1D1ZM39_9ARAE)	3.12	4.292	3.377	3.637	2.373	3.684	5.658	4.853	3.843	4.888	3.983	3.983	3.831	4.274	4.484	7.733	5.264	4.909	4.146	6.288	-0.0211709	0.999329	0.332854	0.999994	-0.0663477	0.962707	0.420637	0.752003	0.0286857	0.997436	NA
Solyc12g088960.2.1	Lipid transfer-like protein (AHRD V3.3 -** J9U4R0_ARALP)	45.619	45.264	47.392	39.174	58.752	62.683	67.707	58.436	41.695	44.099	48.517	48.517	56.339	58.459	46.751	50.324	41.632	44.108	38.02	40.898	-0.0687759	0.999329	0.0582706	0.999994	0.154426	0.69986	-0.310057	0.475772	-0.0982222	0.952732	NA
Solyc12g089090.2.1	Protein phosphatase 2c, putative (AHRD V3.3 *** B9R7R1_RICCO)	10.066	11.062	10.038	9.848	14.738	11.693	12.396	13.231	11.954	13.205	13.338	13.338	13.736	15.458	10.776	14.605	12.59	13.029	12.313	13.074	-0.0679247	0.999329	-0.0193308	0.999994	0.0663931	0.944262	-0.274043	0.678047	0.000508194	0.999112	NA
Solyc04g074040.3.1	Serine/arginine rich splicing factor, putative (AHRD V3.3 *** B9SZR9_RICCO)	154.025	137.222	147.391	149.38	170.54	161.431	150.894	166.632	123.185	127.342	129.954	129.954	179.901	153.729	144.897	165.057	169.414	161.659	137.113	152.977	0.0101622	0.999329	-0.0397738	0.999994	0.0425965	0.948225	-0.177077	0.708848	-0.168017	0.677868	NA
Solyc03g111710.3.1	BTB/POZ and TAZ domain protein (AHRD V3.3 *** G7JMM8_MEDTR)	45.52	51.386	44.263	41.402	53.984	40.61	53.603	55.93	57.811	63.692	48.099	48.099	62.5	29.386	16.95	12.908	29.957	27.809	29.821	26.967	-0.161758	0.999329	0.184425	0.999994	-0.318944	0.0737536	-1.58868	0.000315655	-0.00837539	0.998711	1
Solyc05g055120.3.1	Phosphatidylinositol-4-phosphate 5-kinase family protein (AHRD V3.3 --* AT1G10900.3)	17.004	22.632	14.971	16.406	18.292	21.139	20.26	21.132	22.884	13.643	18.472	18.472	8.055	22.882	20.648	24.508	25.387	20.419	18.994	17.332	-0.187548	0.999329	0.058168	0.999994	0.00339319	0.998255	0.383964	0.706917	-0.258369	0.757226	NA
Solyc03g082950.3.1	BSD domain-containing protein (AHRD V3.3 --* AT2G10950.3)	4.229	2.254	5.352	3.418	1.794	1.952	1.91	3.196	2.712	2.469	2.584	2.584	0	0	0.812	0.691	1.394	1.588	2.996	3.117	0.0798343	0.999329	0.117261	0.999994	-0.00416609	0.997435	0.778625	1	0.412012	0.561828	3
Solyc06g064760.1.1	NBS-LRR resistance protein-like protein (AHRD V3.3 *** A1Y9R1_SOLLC)	0	0	0	0	0	0	0	0	0	0	0	0	0	0	0	0	0	0	0	0	NA	NA	NA	NA	NA	NA	NA	NA	NA	NA	NA
Solyc10g074645.1.1	ZIP metal ion transporter family (AHRD V3.3 --* AT1G68100.2)	32.498	31.257	28.522	27.57	11.842	14.222	15.835	15.705	25.678	31.972	30.872	30.872	12.539	7.425	23.123	10.824	18.052	18.968	21.411	25.282	-0.085547	0.999329	0.125668	0.999994	0.0571741	0.967919	0.56371	0.69488	0.226604	0.899914	NA
Solyc10g007950.3.1	Trehalose-6-phosphate synthase, putative (AHRD V3.3 *** B9S8D6_RICCO)	4.081	2.811	2.847	2.253	3.944	2.74	2.752	4.152	2.958	3.11	3.062	3.062	2.721	1.529	2.328	3.248	3.548	3.768	4.756	4.381	-0.177589	0.999329	0.0384677	0.999994	0.00270931	0.998635	0.297732	0.825254	0.258621	0.800273	NA
Solyc07g018130.2.1	ABC transporter B family protein (AHRD V3.3 *** G7JF16_MEDTR)	0	0	0.094	0	0	0	0	0	0	0	0	0	0	0	0	0	0	0	0	0	0.0204475	1	NA	NA	NA	NA	NA	NA	NA	NA	NA
Solyc04g082190.1.1	Neutral ceramidase (AHRD V3.3 *** A0A0B2S6C2_GLYSO)	0	0	0	0	0	0.042	0.059	0	0	0	0	0	0.631	0.111	0	0.073	0	0.06	0	0	NA	NA	0.00367135	1	NA	NA	-0.931125	1	-0.0287052	1	NA
Solyc10g050140.1.1	LOW QUALITY:SER/ARG-rich protein 34A (AHRD V3.3 --* AT3G49430.2)	0	0	0	0	0	0	0	0	0	0	0	0	0	0	0	0	0	0	0	0	NA	NA	NA	NA	NA	NA	NA	NA	NA	NA	NA
Solyc04g078940.3.1	Protein CYPRO4 (AHRD V3.3 *** A0A0B0NUW9_GOSAR)	23.351	24.462	23.478	23.511	11.296	13.698	6.726	11.373	15.338	12	14.498	14.498	5.834	7.204	18.812	20.181	21.847	15.355	15.427	18.266	-0.0308926	0.999329	-0.292712	0.999994	0.0622885	0.950887	1.42631	0.000239989	-0.109151	0.976546	4
Solyc02g093700.3.1	Cystinosin like (AHRD V3.3 *** A0A0B2R1J2_GLYSO)	0.255	1.181	0.932	0.76	25.956	26.587	23.996	21.992	0.893	1.18	1.023	1.023	34.374	39.556	12.586	23.308	2.591	5.055	1.737	0.766	0.0180498	1	-0.132869	0.999994	-0.00604758	0.997211	-1.07104	0.0221882	-0.601067	0.194565	1
Solyc12g010900.1.1	F-box protein (AHRD V3.3 *** T1RVG4_STRHE)	2.644	2.57	1.966	1.646	1.593	2.278	1.079	2.75	1.966	1.753	1.927	1.927	3.004	1.253	1.756	1.539	4.208	3.39	2.887	2.979	-0.159969	0.999329	0.00231855	0.999994	0.0200377	0.992889	-0.313984	0.842736	-0.247748	0.860105	NA
Solyc07g064880.3.1	Small ubiquitin-related modifier (AHRD V3.3 *** A0A0V0GSM0_SOLCH)	54.076	51.194	51.333	54.719	60.144	51.935	60.578	61.048	43.318	44.343	68.175	68.175	37.008	49.523	53.43	66.832	42.696	39.816	38.661	40.469	-0.00309284	0.999329	0.105315	0.999994	0.541898	0.00869037	0.369501	0.556434	-0.0405302	0.995519	NA
Solyc08g078380.3.1	O-fucosyltransferase family protein (AHRD V3.3 *** AT4G17430.1)	7.464	6.621	5.403	5.477	2.562	3.096	3.155	3.133	6.792	4.888	5.586	5.586	3.069	3.132	3.818	3.2	4.843	4.532	5.546	6.456	-0.211089	0.999329	0.0866192	0.999994	-0.0523629	0.968792	0.0972229	0.944794	0.288068	0.720907	NA
Solyc02g077090.3.1	Protein CHUP1, chloroplastic-like protein (AHRD V3.3 *-* A0A0B0P0R5_GOSAR)	21.914	22.091	22.683	22.963	5.124	6.529	2.42	4.789	20.131	18.995	18.131	18.131	2.264	1.75	7.956	9.381	19.092	18.428	19.956	21.797	0.0311091	0.999329	-0.351421	0.999994	-0.103699	0.874313	1.85906	0.0010571	0.151738	0.866425	4
Solyc02g085700.2.1	geranylgeranyl pyrophosphate synthetase	4.787	5.697	5.395	4.886	3.955	4.135	3.855	3.802	5.932	4.964	3.957	3.957	3.657	2.874	4.284	2.994	3.82	4.291	4.389	4.848	-0.0204741	0.999329	-0.0407407	0.999994	-0.339995	0.448031	0.0932687	0.943877	0.157082	0.947254	NA
Solyc04g007730.3.1	fold protein (AHRD V3.3 *** AT1G23110.7)	20.929	21.326	19.964	21.258	13.346	15.041	17.982	15.387	22.327	20.478	17.509	17.509	15.913	14.039	15.499	13.017	20.28	19.93	20.05	21.774	-0.0313167	0.999329	0.16629	0.999994	-0.237135	0.646616	-0.124103	0.90631	0.0598264	0.990499	NA
Solyc07g023990.2.1	AAA-type ATPase family protein (AHRD V3.3 *** B9ILM7_POPTR)	0.057	0.083	0.239	0	0	0	0	0	0.057	0.067	0.119	0.119	0	0	0	0	0	0	0.336	0.544	0.00802968	1	NA	NA	0.0289802	1	NA	NA	0.261977	1	NA
Solyc05g008870.3.1	Nucleotidylyl transferase superfamily protein (AHRD V3.3 *** AT2G01220.2)	14.697	15.961	15.432	16.718	11.196	11.777	10.972	12.265	16.378	17.158	14.49	14.49	7.314	11.791	13.118	10.521	21.006	18.968	18.971	20.48	0.0368329	0.999329	0.0228377	0.999994	-0.1754	0.787223	0.201714	0.849257	-0.00491776	0.998711	NA
Solyc05g012205.1.1	ARM repeat superfamily protein (AHRD V3.3 --* AT4G30990.3)	0	0	0	0	0	0	0	0	0	0	0	0	0	0	0	0	0	0	0	0	NA	NA	NA	NA	NA	NA	NA	NA	NA	NA	NA
Solyc12g036710.2.1	RNA polymerase subunit (AHRD V3.3 --* D3W5Z6_9SPER)	0.337	0.724	0.18	0.084	1.047	0.588	1.601	1.073	1.237	1.315	1.083	1.083	0	1.971	1.61	1.151	0.314	0.936	0.282	0.62	-0.0476487	1	0.109674	1	-0.04603	0.968734	0.186055	0.930917	-0.0542969	1	NA
Solyc02g083440.3.1	F-box (AHRD V3.3 *** A0A0B0N0V1_GOSAR)	0	0	0	0	0	0	0	0	0	0	0	0	0	0	0	0	0	0	0	0	NA	NA	NA	NA	NA	NA	NA	NA	NA	NA	NA
Solyc10g011947.1.1	Retrovirus-related Pol polyprotein from transposon TNT 1-94 (AHRD V3.3 *-* A0A151STD9_CAJCA)	0	0	0	0.312	0	0	0	0	0	0	0	0	0	0	0	0	0	0	0	0	NA	NA	NA	NA	NA	NA	NA	NA	NA	NA	NA
Solyc02g043810.3.1	ENTH/ANTH/VHS superfamily protein (AHRD V3.3 *** AT5G57200.1)	0.23	0.067	0.188	0.093	0.123	0.157	0.142	0.053	0.09	0.051	0.196	0.196	0	0.295	0.718	0.848	0.363	0.154	0.117	0.391	-0.00208032	1	-0.0221396	1	0.0685283	1	0.899466	0.559307	-0.00426323	1	NA
Solyc03g093160.3.1	Luc7-like protein 3 (AHRD V3.3 *** A0A1D1Z0B4_9ARAE)	15.74	15.737	17.467	17.325	21.032	19.659	21.541	21.344	16.878	17.629	19.939	19.939	36.398	29.736	25.238	26.374	26.154	23.963	22.702	23.582	0.0982137	0.999329	0.0741549	0.999994	0.176636	0.694981	-0.41484	0.340218	-0.092411	0.962746	NA
Solyc02g065250.2.1	Methyl esterase (AHRD V3.3 *** A0A072UEL6_MEDTR)	5.575	5.706	2.924	4.844	50.129	53.52	36.831	39.492	10.586	16.231	17.125	17.125	46.369	46.834	24.453	35.561	14.306	21.423	9.051	7.506	-0.195506	0.999329	-0.346013	0.999994	0.266367	0.599297	-0.692795	0.079408	-0.831169	0.00531958	NA
Solyc05g039965.1.1	Thioredoxin-like protein CITRX2, chloroplastic (AHRD V3.3 --* CITX2_NICBE)	0	0	0	0	0	0	0	0	0	0	0	0	0	0	0	0	0	0	0	0	NA	NA	NA	NA	NA	NA	NA	NA	NA	NA	NA
Solyc12g040285.1.1	Retrotransposon protein, putative, Ty3-gypsy subclass (AHRD V3.3 *-* Q2QTW2_ORYSJ)	0	0	0	0	0	0	0	0	0	0	0	0	0	0	0	0	0	0	0	0	NA	NA	NA	NA	NA	NA	NA	NA	NA	NA	NA
Solyc06g073790.3.1	40s ribosomal protein S11 (AHRD V3.3 *** K7XKQ3_SOLTU)	407.456	423.378	427.62	444.055	637.289	654.983	679.763	655.539	362.239	355.008	424.187	424.187	324.471	431.893	430.127	479.389	387.044	335.823	291.687	307.456	0.0524228	0.999329	0.0557213	0.999994	0.224137	0.124769	0.186946	0.686361	-0.242339	0.344335	NA
Solyc07g053850.3.1	RING/U-box superfamily protein (AHRD V3.3 *** AT4G28370.4)	7.956	6.263	8.199	6.988	8.243	7.4	6.761	7.391	7.825	6.506	6.771	6.771	6.748	5.048	6.439	5.672	8.49	9.081	7.268	8.34	0.0468903	0.999329	-0.0929104	0.999994	-0.0728753	0.946308	-0.0169863	0.987529	-0.13817	0.936123	NA
Solyc02g090750.3.1	Eukaryotic initiation factor 4A (ATP-dependent RNA helicase eIF4A) (AHRD V3.3 *-* E1ZM95_CHLVA)	1.297	0.932	0.684	1.392	2.061	1.963	1.767	1.954	1.319	1.618	1.902	1.902	1.654	0.59	2.102	1.915	1.485	1.279	2.089	1.126	-0.00853514	1	-0.0220818	0.999994	0.0855919	0.936245	0.484569	0.795274	0.0676186	0.992527	NA
Solyc03g051727.1.1	Transposon Ty3-I Gag-Pol polyprotein (AHRD V3.3 *-* A0A151R7X5_CAJCA)	0	0	0	0	0	0	0	0	0	0	0	0	0	0	0	0	0	0	0	0	NA	NA	NA	NA	NA	NA	NA	NA	NA	NA	NA
Solyc04g082270.3.1	DUF241 domain protein (DUF241) (AHRD V3.3 *** AT1G76240.1)	7.661	8.126	7.635	9.713	2.796	3.107	1.803	2.57	11.561	9.009	9.014	9.014	3.766	1.4	5.175	5.66	11.047	7.424	7.275	8.019	0.0571639	0.999329	-0.146338	0.999994	-0.139529	0.879437	0.854962	0.448087	-0.183332	0.940945	NA
Solyc01g081130.3.1	MLP-like protein (AHRD V3.3 *** G8DRW0_GOSBA)	0	0	0	0	0	0	0	0	0	0	0	0	0	0	0	0	0	0	0	0	NA	NA	NA	NA	NA	NA	NA	NA	NA	NA	NA
Solyc04g008520.3.1	Outer envelope pore protein 37, chloroplastic (AHRD V3.3 *** OEP37_PEA)	31.899	36.605	33.627	33.385	43.691	40.694	45.703	47.732	27.013	26.823	25.491	25.491	45.062	41.527	31.944	40.882	23.654	24.865	21.31	21.46	-0.0360035	0.999329	0.137712	0.999994	-0.0786655	0.895022	-0.318559	0.470217	-0.15417	0.846822	NA
Solyc10g045585.1.1	Cell-wall invertase (AHRD V3.3 *** Q8LRN9_SOLLC)	0	0	0	0	0	0	0	0	0	0	0	0	0	0	0	0	0	0	0	0	NA	NA	NA	NA	NA	NA	NA	NA	NA	NA	NA
Solyc02g084820.3.1	UDP-Glycosyltransferase superfamily protein (AHRD V3.3 *** AT1G75420.1)	21.323	20.536	19.938	19.098	10.538	13.341	9.3	11.606	16.698	19.323	16.639	16.639	5.442	9.765	12.573	10.218	16.517	15.87	18.681	22.226	-0.0878984	0.999329	-0.121166	0.999994	-0.102527	0.885702	0.457194	0.574261	0.308979	0.418745	NA
Solyc01g057250.2.1	50S ribosomal protein l3 (AHRD V3.3 *-* E5GC40_CUCME)	0	0	0	0	0	0	0	0	0	0	0	0	0	0	0	0	0	0	0	0	NA	NA	NA	NA	NA	NA	NA	NA	NA	NA	NA
Solyc10g081530.2.1	V-type proton ATPase subunit d2 (AHRD V3.3 *** VA0D2_ARATH)	87.879	82.535	90.466	86.433	116.69	111.343	113.968	110.086	90.101	88.156	85.607	85.607	107.083	113.657	95.165	98.709	76.729	80.379	80.24	76.581	0.0359428	0.999329	-0.00661117	0.999994	-0.0632297	0.87858	-0.257497	0.446623	0.0112716	0.998037	NA
Solyc07g009350.3.1	U3 small nucleolar RNA-associated protein (AHRD V3.3 *** AT1G17690.1)	9.771	9.873	8.208	8.785	11.63	12.406	11.921	12.69	7.71	7.525	8.852	8.852	3.548	6.209	7.45	11.478	8.473	7.682	6.603	9.298	-0.153249	0.999329	0.0391395	0.999994	0.170948	0.783376	0.788867	0.211497	-0.01069	0.998711	3
Solyc07g032075.1.1	50S ribosomal protein L20, chloroplastic (AHRD V3.3 *** RK20_VITVI)	0	0	0	0	0	0	0	0	0	0	0	0	0	0	0	0	0	0	0	0	NA	NA	NA	NA	NA	NA	NA	NA	NA	NA	NA
Solyc01g091660.3.1	NAD(P)-binding Rossmann-fold superfamily protein (AHRD V3.3 *** AT2G47140.1),Pfam:PF13561	24.189	8.268	1.753	17.452	43.646	64.363	50.697	74.492	3.392	1.188	2.823	2.823	17.219	2.229	29.642	20.629	57.704	36.941	25.722	48.473	-0.0261339	0.999329	0.160231	0.999994	0.0970097	0.934417	1.11748	0.220608	-0.163797	0.964392	2
Solyc00g096465.1.1	LOW QUALITY:Retrovirus-related Pol polyprotein from transposon TNT 1-94 (AHRD V3.3 --* A0A0B2QKP1_GLYSO)	0	0	0	0	0	0	0	0	0	0	0	0	0	0	0	0	0	0	0	0	NA	NA	NA	NA	NA	NA	NA	NA	NA	NA	NA
Solyc10g076480.2.1	Ammonium transporter (AHRD V3.3 *** K4D1Z0_SOLLC)	0.131	0.183	0.41	0.304	43.535	28.896	55.81	28.48	1.827	1.854	7.445	7.445	46.499	52.6	34.298	30.18	3.523	4.369	1.612	0.819	0.0452339	1	0.152772	0.999994	1.22156	7.11e-07	-0.67432	0.0525622	-0.85525	0.0220477	NA
Solyc12g035250.2.1	Zinc finger transcription factor 77	4.951	4.874	3.89	4.481	5.603	3.968	5.397	3.239	5.047	4.719	5.228	5.228	7.38	4.624	5.149	4.666	4.876	4.841	4.983	5.277	-0.143305	0.999329	-0.076786	0.999994	0.0705058	0.950824	-0.324478	0.70174	0.0776694	0.989313	NA
Solyc06g060735.1.1	Retrovirus-related Pol polyprotein from transposon TNT 1-94 (AHRD V3.3 *-* A0A151RAD3_CAJCA)	0.361	0.299	0.872	0.101	1.069	0.787	0.818	1.019	2.491	1.921	0.614	0.614	0.914	0.976	0.625	0.291	3.119	1.287	6.219	3.347	0.0237586	1	0.00185275	0.999994	-0.53864	0.0968842	-0.611098	0.729855	0.513594	0.357164	NA
Solyc05g025760.1.1	LOW QUALITY:beta-hydroxylase 1 (AHRD V3.3 --* AT4G25700.1)	0	0	0	0	0	0	0	0	0	0	0	0	0	0	0	0	0	0	0	0	NA	NA	NA	NA	NA	NA	NA	NA	NA	NA	NA
Solyc05g005780.3.1	AP-1 complex subunit gamma-2 (AHRD V3.3 *** AP1G2_ARATH)	33.245	33.02	36.115	32.296	34.389	30.964	34.031	31.007	40.393	38.402	38.983	38.983	30.368	35.816	33.46	34.022	32.614	32.255	33.607	36.655	0.0271093	0.999329	0.00893786	0.999994	-0.021908	0.977272	-0.0475314	0.940095	0.120444	0.884422	NA
Solyc12g017635.1.1	Peroxidase (AHRD V3.3 *-* K4DD95_SOLLC)	0	0	0	0	0	0	0	0	0	0	0	0	0	0	0	0	0	0	0	0	NA	NA	NA	NA	NA	NA	NA	NA	NA	NA	NA
Solyc06g069450.3.1	Haloacid dehalogenase-like hydrolase (HAD) superfamily protein (AHRD V3.3 *-* AT4G26190.5)	2.972	3.102	3.497	2.439	1.56	2.509	0.818	1.019	2.417	2.368	2.158	2.158	1.459	1.916	2.714	3.757	2.516	2.807	2.433	3.715	-0.0181336	0.999329	-0.413475	0.999994	-0.086445	0.950824	0.719382	0.485213	0.141243	0.976546	4
Solyc11g069780.2.1	P-loop containing nucleoside triphosphate hydrolases superfamily protein (AHRD V3.3 *** AT5G60760.1)	15.962	15.886	13.021	12.591	18.793	16.689	18.291	16.608	15.469	14.714	15.095	15.095	17.198	24.891	23.801	21.659	13.39	12.428	13.362	14.552	-0.250921	0.695852	-0.0047177	0.999994	-0.00667091	0.996121	0.0306809	0.967639	0.112696	0.950756	NA
Solyc12g042113.1.1	Cytochrome P450 family protein, expressed (AHRD V3.3 --* Q851G2_ORYSJ)	0	0	0	0	0	0	0.225	0	0	0	0	0	0	0	0	0	0.124	0	0	0	NA	NA	NA	NA	NA	NA	NA	NA	NA	NA	NA
Solyc07g007830.3.1	BSD domain-containing family protein (AHRD V3.3 *-* B9IMU0_POPTR)	8.285	8.517	6.763	4.515	10.215	10.885	11.316	8.527	11.012	6.902	6.899	6.899	24.12	9.765	8.714	8.896	13.531	14.917	10.663	12.951	-0.0977436	0.999329	-0.0279487	0.999994	-0.135278	0.886936	-0.782957	0.517844	-0.150232	0.973783	NA
Solyc10g008450.1.1	F-box associated interaction domain-containing protein (AHRD V3.3 *** A0A103XHT5_CYNCS)	7.447	6.787	7.558	6.11	4.768	3.674	4.247	3.589	7.292	8.343	6.234	6.234	4.55	3.611	3.193	4.145	5.165	4.927	7.995	7.728	-0.0285416	0.999329	-0.036768	0.999994	-0.197597	0.81539	-0.17871	0.914708	0.445451	0.430364	NA
Solyc06g062340.3.1	Unknown protein (AHRD V3.3 )	1.108	0.657	0.966	0.802	5.938	3.936	9.833	7.285	1.221	1.433	1.731	1.731	8.316	8.862	4.231	4.921	2.285	0.987	0.43	1.7	-0.000867114	1	0.28114	0.999994	0.0490997	0.960961	-0.791827	0.528212	-0.0970759	1	NA
Solyc12g056980.1.1	Ethylene-responsive element binding-factor (AHRD V3.3 *** K9UTK3_JATCU)	1.659	1.88	1.847	1.046	2.785	1.029	2.088	2.485	3.802	3.86	2.354	2.354	5.225	6.633	13.278	7.042	7.467	7.896	5.234	5.376	-0.0334288	0.999329	0.0668125	0.999994	-0.263584	0.687627	0.602188	0.590744	-0.341934	0.693949	4
Solyc08g077170.3.1	Peptide transporter, putative (AHRD V3.3 *** B9S1I2_RICCO)	0.599	0.108	0.487	0.295	0.067	0	0	0.117	0.369	0.371	0.213	0.213	0	0	0	0	0.107	0.017	0.117	0.207	0.0101808	1	0.01813	1	-0.13442	0.852079	NA	NA	0.13655	1	NA
Solyc12g006970.1.1	50S ribosomal protein L22, chloroplastic (AHRD V3.3 --* RK22_OENPA)	361.919	412.64	432.93	353.892	93.129	151.953	94.111	117.339	427.793	355.876	362.587	362.587	50.135	74.893	160.29	105.339	226.689	231.498	317.987	261.488	0.00798693	0.999329	-0.123364	0.999994	-0.107541	0.857334	0.91682	0.173905	0.31056	0.452124	NA
Solyc10g084300.1.1	LOW QUALITY:DnaJ like protein (AHRD V3.3 *** Q9FEW7_SOLLC)	14.443	11.744	14.954	17.444	20.787	20.027	28.919	34.904	14.469	21.439	12.571	12.571	68.312	76.349	24.32	45.052	18.283	15.707	18.689	16.834	0.13436	0.999329	0.462279	0.999994	-0.341611	0.487722	-1.08946	0.0137305	0.0607943	0.992527	4
Solyc04g077760.1.1	LOW QUALITY:Exocyst complex component 7 (AHRD V3.3 *** W9RYK4_9ROSA)	0.074	0	0	0	0	0	0	0	0.033	0.042	0.043	0.043	0	0	0	0	0.033	0	0.031	0.031	-0.00908744	1	NA	NA	0.000485375	1	NA	NA	0.0175198	1	NA
Solyc11g006670.1.1	ovate family protein 29	1.338	1.93	1.3	1.013	0.156	0.399	0.534	0.828	0.533	1.694	0.844	0.844	0.675	0	0	0	1.097	0.772	0.555	0.873	-0.0401641	1	0.079756	1	-0.0479478	0.959691	NA	NA	-0.0634478	1	NA
Solyc09g082920.1.1	LOW QUALITY:histone-lysine N-methyltransferase, H3 lysine-9 specific SUVH3-like protein (AHRD V3.3 --* AT1G17770.1)	0	0	0	0.228	0	0	0	0	0	0	0	0	0	0	0	0	0	0	0.383	0	NA	NA	NA	NA	NA	NA	NA	NA	0.0285534	1	NA
Solyc07g039650.1.1	LOW QUALITY:AGC (cAMP-dependent, cGMP-dependent and protein kinase C) kinase family protein (AHRD V3.3 --* AT5G62310.1)	0	0	0	0	0	0	0	0	0	0	0	0	0	0	0	0	0	0	0	0	NA	NA	NA	NA	NA	NA	NA	NA	NA	NA	NA
Solyc12g027550.1.1	LOW QUALITY:Photosystem II CP43 reaction center protein (AHRD V3.3 *-* PSBC_LACSA)	9.935	18.731	6.267	7.992	4.2	3.338	4.531	4.704	5.842	4.972	1.023	1.023	0	12.012	11.255	3.551	1.271	4.386	3.552	8.157	-0.124644	0.999329	0.0432857	1	-0.212627	1	0.0956431	0.964331	0.167125	1	NA
Solyc08g077190.1.1	LOW QUALITY:MATE efflux family protein (AHRD V3.3 --* AT4G38380.5)	0	0.449	0.992	0.633	1.315	2.96	0	0.393	0.893	0.362	0	0	0	0	0	1.77	0.561	0.275	1.048	1.088	0.0185802	1	-0.122361	1	-0.0473289	1	0.260002	1	0.0869033	1	NA
Solyc10g005170.1.1	Purine permease-related family protein (AHRD V3.3 *** B9GYR4_POPTR)	0	0	0	0	0	0	0	0	0	0	0	0	0	0	0	0	0	0	0	0	NA	NA	NA	NA	NA	NA	NA	NA	NA	NA	NA
Solyc12g019830.1.1	MYB-related transcription factor (AHRD V3.3 *** A0A059PRP0_SALMI)	0	0	0	0	0	0	0	0	0	0	0	0	0	0	0	0	0	0	0	0	NA	NA	NA	NA	NA	NA	NA	NA	NA	NA	NA
Solyc08g081050.3.1	Bromo-adjacent-like (BAH) domain protein (AHRD V3.3 *** G7KC24_MEDTR)	5.69	6.987	5.138	7.148	5.949	5.972	6.002	4.842	5.76	5.52	7.138	7.138	18.83	11.423	9.1	10.23	6.807	8.317	6.845	8.295	-0.0241921	0.999329	-0.0728743	0.999994	0.233102	0.720617	-0.665036	0.277433	0.00975465	0.998711	4
Solyc02g086750.2.1	Serine/threonine-protein kinase ATM (AHRD V3.3 *** A0A151R6X6_CAJCA)	8.909	9.74	8.977	8.937	7.531	7.253	7.912	7.019	9.226	8.865	8.247	8.247	9.295	6.393	7.85	8.812	13.118	10.282	12.955	12.737	-0.0506508	0.999329	0.0225932	0.999994	-0.120627	0.860197	0.0240369	0.979007	0.131716	0.941039	NA
Solyc11g008330.2.1	Coatomer subunit zeta-3 (AHRD V3.3 *-* A0A1D1YYD5_9ARAE)	0	0	0	0	0	0	0	0	0	0	0	0	0	0	0	0	0	0	0	0	NA	NA	NA	NA	NA	NA	NA	NA	NA	NA	NA
Solyc12g057060.2.1	Glycosyltransferase (AHRD V3.3 *** M1AG38_SOLTU)	17.612	23.439	13.013	12.886	888.46	674.642	985.63	847.274	52.166	55.181	76.925	76.925	937.079	814.52	496.449	435.428	172.987	139.429	78.824	49.874	-0.445614	0.0593197	0.203565	0.999994	0.475743	0.000850226	-0.965122	5.61e-05	-1.04463	5.03e-06	NA
Solyc03g094145.1.1	Lysine--tRNA ligase (AHRD V3.3 --* SYK_SOLLC)	0.517	0	0.547	0.262	1.081	0.913	1.245	0.966	0.737	0.91	0	0	0	2.469	0.905	0.485	0.924	0.223	0.43	0.222	0.00491752	1	0.00999982	1	-0.0746442	1	-0.238778	1	-0.037392	1	NA
Solyc12g040450.2.1	Ubiquitin-protein ligase, putative (AHRD V3.3 --* G7JLF9_MEDTR)	3.112	2.029	3.531	1.789	2.161	2.099	0.949	2.028	1.196	2.68	3.036	3.036	4.006	1.419	2.342	2.509	4.496	2.944	2.965	3.217	0.00357614	0.999329	-0.120356	0.999994	0.212563	0.776725	-0.132134	0.945428	-0.130669	0.984783	NA
Solyc03g119180.1.1	LOW QUALITY:Lysine--tRNA ligase (AHRD V3.3 --* V7B2W1_PHAVU)	7.299	7.877	11.098	16.498	1.905	4.303	0.724	5.671	11.258	13.837	5.91	5.91	0	0	3.193	2.57	7.335	7.484	6.47	7.529	0.113819	0.999329	0.00528295	1	-0.269679	0.607483	0.62992	1	-0.0214038	0.998037	NA
Solyc01g104130.3.1	2-oxoglutarate (2OG) and Fe(II)-dependent oxygenase-like protein (AHRD V3.3 *** G5DX62_SILLA)	7.529	6.679	5.797	6.473	15.083	10.16	13.748	12.785	9.496	8.545	8.042	8.042	11.298	9.562	9.752	12.811	11.955	12.282	9.7	10.791	-0.115475	0.999329	0.063052	0.999994	-0.132087	0.876733	0.0410277	0.967136	-0.19509	0.854402	NA
Solyc07g066080.3.1	Ubiquitin-conjugating enzyme (AHRD V3.3 *-* A0A023Q2X8_9POAL)	47.072	44.815	46.007	46.077	169.939	149.571	209.645	165.708	54.878	56.563	60.303	60.303	345.064	320.502	163.869	179.516	50.303	54.604	46.938	46.259	-0.0101481	0.999329	0.205182	0.999994	0.0981254	0.839565	-1.01474	3.53e-06	-0.144962	0.85167	4
Solyc05g009405.1.1	transcription factor (AHRD V3.3 --* AT4G26170.1)	0	2.37	1.744	0	0	0.483	1.969	0.51	0	0	0.887	0.887	0	0	0	0	1.106	0	0	0	-0.00531571	1	0.0513368	1	0.0512424	1	NA	NA	-0.0344135	1	NA
Solyc09g010420.3.1	Arginine biosynthesis bifunctional protein ArgJ, chloroplastic (AHRD V3.3 *** K4CR69_SOLLC)	25.847	25.601	27.898	27.123	29.454	29.337	29.619	27.8	25.178	23.276	23.095	23.095	25.252	39.667	34.751	44.373	25.774	23.757	23.195	21.56	0.0696614	0.999329	-0.014432	0.999994	-0.0698331	0.913546	0.195407	0.761717	-0.120469	0.923569	NA
Solyc03g005800.3.1	UDP-N-acetylglucosamine transferase subunit ALG14 (AHRD V3.3 *** A0A0B0PIX5_GOSAR)	8.473	10.347	12.132	7.224	9.124	10.16	9.418	9.026	9.267	9.969	11.684	11.684	16.218	16.71	13.477	9.902	10.305	10.025	10.929	8.785	0.011672	0.999329	-0.0293984	0.999994	0.191383	0.806778	-0.522174	0.4928	-0.0204821	0.998037	NA
Solyc02g092537.1.1	Acetyl-coenzyme A carboxylase carboxyl transferase subunit beta, chloroplastic (AHRD V3.3 --* ACCD_CITSI)	3.251	3.335	1.966	3.359	0.902	1.637	1.186	1.731	5.375	4.551	4.111	4.111	2.22	2.063	3.246	3.491	5.553	6.008	6.501	6.288	-0.0549427	0.999329	0.0359913	1	-0.125855	0.904162	0.418518	0.807314	0.100262	0.989313	NA
Solyc12g042290.2.1	Peptide transporter (AHRD V3.3 *-* W9SG60_9ROSA)	0	0	0	0	0	0	0	0	0	0	0	0	0	0	0	0	0	0	0	0	NA	NA	NA	NA	NA	NA	NA	NA	NA	NA	NA
Solyc03g116900.3.1	Metal transporter (AHRD V3.3 *** C4TNX3_TOBAC)	5.099	4.724	7.113	7.933	2.317	2.32	2.289	3.844	5.596	5.376	6.806	6.806	5.203	7.314	5.229	7.951	4.959	3.656	4.85	3.868	0.308047	0.623802	0.192128	0.999994	0.217091	0.747478	-0.0202445	0.987447	0.0251083	0.998037	4
Solyc06g009400.3.1	PII-like protein	58.23	63.429	65.603	58.44	34.333	35.593	35.431	39.704	45.923	50.141	47.272	47.272	36.812	49.726	63.9	67.438	46.004	52.63	45.217	42.805	0.0130208	0.999329	0.0982529	0.999994	-0.0283008	0.971805	0.508175	0.17671	-0.137488	0.885528	NA
Solyc01g112240.3.1	Ribonuclease S-5 (AHRD V3.3 --* RNS5_PYRPY)	46.76	47.277	59.943	56.094	56.011	56.532	59.866	57.491	45.997	45.97	62.06	62.06	40.208	51.587	64.313	70.541	49.255	41.112	40.554	38.731	0.19256	0.999329	0.0574851	0.999994	0.348922	0.285593	0.446778	0.469411	-0.143994	0.947254	NA
Solyc01g011233.1.1	Retrovirus-related Pol polyprotein from transposon TNT 1-94 (AHRD V3.3 *-* A0A151SR20_CAJCA)	0.049	0.225	0.333	0.262	0.067	0.063	0.415	0.191	0.098	0.548	0.171	0.171	0.631	0.166	0.093	0.194	0.091	0.086	0.172	0.452	0.0298123	1	0.103331	1	-0.0634116	1	-0.476625	1	0.156065	1	NA
Solyc05g013120.3.1	LOW QUALITY:Ninja-family protein AFP1 (AHRD V3.3 --* AFP1_ARATH)	0.755	0.374	0.693	0.996	1.459	2.141	2.728	2.963	0.623	0.489	1.006	1.006	10.95	6.467	4.377	2.848	0.949	0.283	0.203	0.345	0.0296279	1	0.205751	0.999994	0.130035	0.844561	-1.10085	0.202614	-0.152125	1	4
Solyc07g066480.3.1	flacca	3.432	2.77	2.744	2.911	5.949	4.545	5.112	5.288	3.679	3.742	3.377	3.377	8.011	6.043	6.12	6.921	4.851	4.266	4.803	4.358	-0.0756505	0.999329	0.00466063	0.999994	-0.105841	0.913197	-0.165719	0.841218	0.0183842	0.998037	NA
Solyc03g115025.1.1	Mitochondrial import receptor subunit TOM5 (AHRD V3.3 *-* A0A061G4X4_THECC)	30.076	28.263	32.677	42.01	77.355	71.259	68.668	47.753	23.326	28.214	30.378	30.378	22.553	38.395	40.512	37.392	31.525	30.607	19.894	33.477	0.168557	0.999329	-0.232837	0.999994	0.157094	0.861186	0.240388	0.824506	-0.148206	0.966183	3
Solyc05g010394.1.1	Retrovirus-related Pol polyprotein from transposon TNT 1-94 (AHRD V3.3 *-* A0A151TC71_CAJCA)	0	0	0	0	0	0	0	0	0	0	0	0	0	0	0	0	0	0	0	0	NA	NA	NA	NA	NA	NA	NA	NA	NA	NA	NA
Solyc01g106830.3.1	Phytosulfokines 3 (AHRD V3.3 *** W9QZQ5_9ROSA)	12.341	16.036	15.415	14.642	6.205	10.717	6.832	10.014	13.511	14.208	15.172	15.172	3.091	3.261	3.911	5.151	15.923	12.291	15.732	12.507	0.0272996	0.999329	0.00254852	0.999994	0.0715097	0.96003	0.285032	0.883354	0.0123469	0.998711	NA
Solyc04g050970.3.1	Kinase family protein (AHRD V3.3 *** D7L628_ARALL)	0	0	0	0	0	0	0	0	0	0	0	0	0	0	0	0	0	0	0	0	NA	NA	NA	NA	NA	NA	NA	NA	NA	NA	NA
Solyc05g007730.3.1	Mitochondrial uncoupling protein 3 (AHRD V3.3 *** PUMP3_ARATH)	6.174	5.248	7.592	5.03	6.472	4.86	5.35	6.945	4.809	5.292	5.143	5.143	3.875	3.169	6.08	7.854	6.147	6.609	5.648	7.054	0.0465798	0.999329	0.0746752	0.999994	0.0123021	0.995948	0.797571	0.395394	0.00331917	0.998779	NA
Solyc11g072390.2.1	Something about silencing protein sas10, putative (AHRD V3.3 *** B9SX55_RICCO)	10.928	9.748	8.815	9.367	22.703	21.444	20.129	23.924	9.348	8.166	10.584	10.584	7.619	11.091	9.819	15.89	10.94	9.003	7.979	11.611	-0.124686	0.999329	0.0119943	0.999994	0.210291	0.722854	0.335792	0.695138	-0.0112991	0.998711	3
Solyc08g065470.3.1	Mitochondrial ATP synthase subunit G protein (AHRD V3.3 *** AT4G29480.1)	34.148	33.436	42.407	33.672	27.003	21.927	22.241	27.301	24.145	31.526	28.826	28.826	9.034	14.794	21.473	39.695	23.588	19.809	19.401	22.624	0.0990041	0.999329	0.0264093	0.999994	0.0333803	0.980925	1.13765	0.0884594	-0.0282782	0.996353	NA
Solyc03g026120.3.1	S-adenosyl-L-methionine-dependent methyltransferases superfamily protein (AHRD V3.3 *** AT4G00750.1)	2.857	1.664	0.214	0.684	0.045	0.084	0.439	0	0.614	0	0.256	0.256	0.414	0.111	2.807	8.121	5.66	3.622	0.962	3.76	-0.361464	0.0539916	0.0685336	1	-0.0239238	1	3.15732	9.94e-05	-0.426085	0.545063	4
Solyc05g041880.1.1	LOW QUALITY:Maturase K (AHRD V3.3 --* A0A0Y0UAP7_9FABA)	0	0	0	0	0	0	0	0	0	0	0	0	0	0	0	0	0	0	0	0	NA	NA	NA	NA	NA	NA	NA	NA	NA	NA	NA
Solyc01g079520.3.1	DNA mismatch repair protein (AHRD V3.3 *-* Q6DQL6_PETHY)	4.146	4.175	3.411	3.755	4.456	4.828	4.401	4.46	4.621	4.601	4.196	4.196	3.069	3.556	4.324	6.048	5.165	4.764	4.936	5.499	-0.17581	0.999329	-0.0411662	0.999994	-0.130116	0.803811	0.546126	0.234304	0.0775664	0.982858	NA
Solyc04g064670.3.1	Photosystem II reaction center PsbP family protein (AHRD V3.3 *-* A0A0F7GXL4_9ROSI)	6.692	6.87	5.993	6.304	3.654	4.965	3.487	4.757	6.956	5.832	5.057	5.057	3.048	3.556	3.672	3.915	5.841	6.163	7.369	6.548	-0.107627	0.999329	-0.0320298	0.999994	-0.283556	0.481712	0.113497	0.91319	0.198085	0.830243	NA
Solyc10g076570.2.1	trichome birefringence-like protein (DUF828) (AHRD V3.3 *** AT5G01360.1)	8.547	9.374	11.106	10.186	5.035	5.605	3.677	4.885	9.447	9.927	5.953	5.953	0	0.147	2.222	1.273	11.229	15.114	13.205	13.28	0.137605	0.999329	-0.16142	0.999994	-0.513898	0.105166	1.99216	0.0719734	0.0168872	0.998037	3
Solyc07g014755.1.1	HAT family dimerisation domain containing protein (AHRD V3.3 *-* Q2QRD1_ORYSJ)	0.066	0	0.265	0	0	0	0	0.234	0	0	0	0	0	0	0	0	0	0.051	0.156	0	0.0131733	1	0.0293053	1	NA	NA	NA	NA	0.0251228	1	NA
Solyc02g079950.3.1	photosystem II oxygen-evolving complex protein 3	220.671	243.52	257.248	243.171	33.642	41.355	27.721	37.888	155.499	130.443	110.978	110.978	23.576	22.367	44.21	17.369	59.156	126.418	113.018	128.385	0.0885647	0.999329	-0.134924	0.999994	-0.350199	0.0210881	0.344514	0.698249	0.180708	0.952732	NA
Solyc01g096040.3.1	Eukaryotic aspartyl protease family protein (AHRD V3.3 *** AT1G01300.1)	267.825	279.535	270.32	272.598	89.676	147.734	40.259	79.355	305.78	315.232	274.908	274.908	12.691	9.138	59.377	47.852	183.11	202.368	265.339	306.828	-0.02355	0.999329	-0.620525	0.693403	-0.175714	0.327916	2.15033	3.64e-09	0.546668	0.000423718	3
Solyc09g010250.1.1	importin alpha isoform 4 (AHRD V3.3 --* AT1G09270.3)	0	0	0	0.743	0	0	1.174	0	0	1.719	0	0	0	0	0	0	0	0	0	0	NA	NA	NA	NA	-0.0232258	1	NA	NA	NA	NA	NA
Solyc05g054090.3.1	UDP-3-O-acyl N-acetylglycosamine deacetylase family protein (AHRD V3.3 --* AT1G25210.2)	3506.83	3439.89	4816.52	4448.42	1082.74	1224.58	537.528	1153.76	2647.36	2033.76	2955.9	2955.9	95.611	1315.28	606.848	858.772	991.743	993.008	2999.34	2146.73	0.381924	1.17e-07	-0.293728	0.999994	0.307273	0.0681888	-0.0073262	0.997377	1.23831	1.37e-12	NA
Solyc09g064277.1.1	Myb/SANT-like DNA-binding domain protein (AHRD V3.3 *** A0A072UYX1_MEDTR)	0.279	0.416	0.445	0.422	0.045	0.063	0.095	0.244	0.369	0.48	0.102	0.102	0	0	0.346	0.145	0.932	0.249	0.524	0.352	0.0223378	1	0.0776304	1	-0.223458	1	0.689319	1	-0.101964	0.986328	NA
Solyc03g119320.1.1	LOW QUALITY:membrane-associated kinase regulator (AHRD V3.3 *** AT1G67050.1)	1.872	3.884	1.368	2.354	0.657	0.966	1.874	0.287	2.114	2.191	3.164	3.164	1.415	0.737	5.335	2.86	7.326	7.089	2.542	4.074	-0.0692919	0.999329	0.0384404	1	0.151125	0.859883	1.1636	0.385782	-0.564984	0.2738	NA
Solyc03g113750.2.1	Pentatricopeptide repeat-containing protein, putative (AHRD V3.3 *** B9R8Z2_RICCO)	2.644	2.229	2.685	3.038	1.37	2.225	1.874	2.071	3.589	2.469	3.147	3.147	0.457	1.566	2.248	2.485	2.5	2.42	3.027	3.125	0.0675779	0.999329	0.053967	0.999994	0.0220867	0.98996	0.822106	0.528212	0.220065	0.911612	NA
Solyc08g016584.1.1	UDP-glucose 4-epimerase 5 (AHRD V3.3 --* UGE5_ARATH)	0.148	0	0	0	0.891	0.756	1.02	1.317	0.401	0.742	0	0	0	0	0	0	0.38	0.18	0	0.873	NA	NA	0.0379857	1	-0.0634712	1	NA	NA	0.0257814	1	NA
Solyc06g069260.1.1	LOW QUALITY:Oleosin family protein (AHRD V3.3 *** A0A061FVM3_THECC)	0	0	0	0	0	0	0	0	0	0	0	0	0	0	0	0	0	0	0	0	NA	NA	NA	NA	NA	NA	NA	NA	NA	NA	NA
Solyc08g061493.1.1	Transposon Ty3-G Gag-Pol polyprotein (AHRD V3.3 *-* A0A151T038_CAJCA)	0	0	0	0	0	0.147	0	0.074	0	0	0	0	0	0	0	0	0	0	0	0	NA	NA	-0.0101757	1	NA	NA	NA	NA	NA	NA	NA
Solyc05g010330.3.1	Peroxidase (AHRD V3.3 *** K4BXK6_SOLLC)	0	0	0	0	0	0	0.214	0	0	0	0	0	0	0	0	0	0.033	0.06	0	0	NA	NA	0.0476223	1	NA	NA	NA	NA	-0.0495932	1	NA
Solyc01g008960.3.1	Argonaute 4a	140.263	139.069	136.293	138.552	68.61	82.584	57.067	86.035	130.789	141.137	139.684	139.684	65.373	58.441	92.704	112.381	154.143	140.373	152.141	161.05	-0.0351707	0.999329	-0.0498636	0.999994	0.0297595	0.960404	0.640587	0.0189618	0.097521	0.913669	NA
Solyc09g009010.3.1	Cellulose synthase-like protein (AHRD V3.3 *** L0ASI8_POPTO)	31.02	33.977	40.381	36.229	8.255	8.691	4.685	8.931	32.568	33.936	33.67	33.67	0.566	0.59	9.486	4.872	21.69	21.861	27.732	34.871	0.18051	0.999329	-0.165874	0.999994	0.00862111	0.995296	2.77038	0.00030468	0.473899	0.0675936	3
Solyc06g053875.1.1	Retrovirus-related Pol polyprotein from transposon TNT 1-94 (AHRD V3.3 *** A0A151TSH5_CAJCA)	0	0	0	0	0.201	0	0.095	0.223	0	0	0	0	0	0.461	0	0	0	0.129	0	0	NA	NA	-0.000832015	1	NA	NA	NA	NA	NA	NA	NA
Solyc05g052520.3.1	Protein phosphatase 2C family protein (AHRD V3.3 *** AT1G07160.1)	0.788	1.705	0.658	1.021	25.889	16.605	37.282	25.411	1.18	1.905	1.706	1.706	21.617	22.698	6.519	10.06	2.261	2.283	1.643	1.662	-0.0589588	0.999329	0.386991	0.999994	0.0446505	0.974707	-1.41527	0.00192061	-0.215651	0.925001	1
Solyc00g136565.1.1	2-oxoglutarate-dependent dioxygenase-related family protein (AHRD V3.3 *** B9GL08_POPTR)	0.131	1.198	1.334	0.422	0	0	0	0	0.262	0.329	0.682	0.682	0	0	0.851	7.212	0.627	0.541	0.469	0.429	0.0214675	1	NA	NA	0.123505	1	2.46446	0.017266	-0.0650555	1	NA
Solyc10g081370.2.1	small nuclear ribonucleoprotein F (AHRD V3.3 *** AT4G30220.1)	312.286	322.811	334.179	347.512	364.407	364.868	375.461	349.66	260.373	283.192	337.301	337.301	161.876	210.825	263.731	298.515	230.897	210.453	195.582	192.834	0.0804861	0.999329	0.00768491	0.999994	0.285252	0.089747	0.500809	0.160544	-0.158721	0.775745	NA
Solyc04g058080.3.1	Glucan endo-1,3-beta-glucosidase, putative (AHRD V3.3 *-* B9RKF7_RICCO)	6.445	5.864	8.618	8.431	3.977	5.238	3.108	4.152	7.046	7.517	6.038	6.038	0.37	0	0.958	2.279	3.152	3.622	5.578	6.02	0.2019	0.999329	-0.14791	0.999994	-0.176443	0.839619	1.39524	0.279695	0.513849	0.314067	3
Solyc03g044385.1.1	LOW QUALITY:BED zinc finger,hAT family dimerization domain (AHRD V3.3 *-* A0A061G1J7_THECC)	0	0	0.581	0	1.103	0.64	0	0	0	0	0	0	0	1.419	0	0.897	0	0	0	0.107	0.0126819	1	-0.0912209	1	NA	NA	-0.0632031	1	NA	NA	NA
Solyc07g062660.3.1	Transcription factor GTE4 (AHRD V3.3 *** A0A0B2R809_GLYSO)	12.644	10.621	11.5	12.228	14.003	12.826	12.941	12.18	12.167	13.871	13.193	13.193	11.995	12.694	9.127	11.43	14.24	11.656	12.384	13.778	0.00766979	0.999329	-0.0595055	0.999994	0.0107015	0.995235	-0.32903	0.60023	0.0246142	0.99627	NA
Solyc03g112690.1.1	Histone-lysine N-methyltransferase (AHRD V3.3 *** A0A0K9PRX5_ZOSMR)	0	0	0	0	0	0	0	0	0	0	0	0	0.239	0.129	0	0.073	0	0	0	0	NA	NA	NA	NA	NA	NA	-0.434265	1	NA	NA	NA
Solyc10g049330.2.1	isopentenyltransferase 5 (AHRD V3.3 --* AT5G19040.3)	0	0	0	0	0	0	0	0	0	0	0	0	0	0	0	0	0	0	0	0	NA	NA	NA	NA	NA	NA	NA	NA	NA	NA	NA
Solyc09g075810.3.1	Early nodulin-like protein (AHRD V3.3 *** A0A0K9P6C2_ZOSMR)	22.382	20.137	29.745	27.781	17.122	22.577	13.736	23.563	33.854	31.104	29.209	29.209	2.503	9.433	17.748	17.344	28.497	29.808	28.804	23.168	0.319495	0.274296	-0.049248	0.999994	-0.144122	0.76574	1.29944	0.0505928	-0.131319	0.941186	3
Solyc07g016050.3.1	LOW QUALITY:Purple acid phosphatase (AHRD V3.3 *-* A0A0E0D9J4_9ORYZ)	0.074	0	0	0	0	0	0	0	0	0	0	0	0	0	0	0	0	0	0	0	NA	NA	NA	NA	NA	NA	NA	NA	NA	NA	NA
Solyc03g115490.1.1	Complex 1 LYR protein (AHRD V3.3 *** A0A118JYZ0_CYNCS)	115.952	118.757	113.85	106.687	291.552	254.218	337.373	249.821	85.611	93.768	91.824	91.824	183.123	258.34	175.803	206.957	107.165	113.655	71.275	74.85	-0.0690719	0.999329	0.0942757	0.999994	0.0212619	0.987257	-0.280594	0.657713	-0.491719	0.121671	NA
Solyc12g056770.2.1	F-actin capping protein beta subunit (AHRD V3.3 *** A0A072VNL1_MEDTR)	42.014	41.321	40.159	46.322	41.529	34.795	39.203	37.963	46.751	49.888	55.127	55.127	38.532	32.444	34.232	33.016	41.64	38.503	42.713	43.173	0.0309739	0.999329	0.026926	0.999994	0.164629	0.680954	-0.1388	0.848217	0.103939	0.951943	NA
Solyc05g015470.1.1	LOW QUALITY:chaperone protein dnaJ-like protein (AHRD V3.3 *** AT5G43260.1)	15.436	16.202	18.716	12.929	320.605	196.069	303.068	223.401	12.519	9.009	14.583	14.583	156.194	145.899	84.522	64.045	8.622	11.664	6.438	8.379	-0.00355078	0.999329	0.0336277	0.999994	0.165401	0.858544	-1.03594	0.0208694	-0.181068	0.951883	1
Solyc09g064945.1.1	Retrovirus-related Pol polyprotein from transposon TNT 1-94 (AHRD V3.3 *-* A0A151RAM7_CAJCA)	0	0	0	0	0	0	0	0	0	0	0	0	0	0	0	0	0	0	0	0	NA	NA	NA	NA	NA	NA	NA	NA	NA	NA	NA
Solyc12g096180.1.1	LOW QUALITY:Late embryogenesis abundant (LEA)hydroxyproline-rich glycoprotein family (AHRD V3.3 *** A0A0K9PHY0_ZOSMR)	2.956	2.637	2.685	2.692	2.161	2.991	1.352	0.871	2.278	2.301	2.584	2.584	0	0	0	0	1.007	1.948	1.056	1.47	-0.00903062	0.999329	-0.186699	1	0.0383635	0.975576	NA	NA	-0.0440445	0.99627	NA
Solyc04g074760.3.1	BEST plant protein match is: (TAIR:plant.1) protein, putative (AHRD V3.3 *** G7J4G3_MEDTR)	47.014	50.113	51.256	49.959	24.586	19.009	20.556	19.794	39.024	36.464	31.819	31.819	23.533	21.114	21.713	20.387	18.316	22.796	26.129	25.404	0.0405469	0.999329	-0.0704908	0.999994	-0.23165	0.395934	-0.147632	0.831427	0.299311	0.46545	NA
Solyc10g006480.2.1	Polyubiquitin (AHRD V3.3 *** UBI1P_NICSY)	208.248	211.406	248.014	238.564	389.739	414.83	387.678	416.91	304.821	326.997	359.713	359.713	762.62	590.32	599.012	583.419	406.573	433.325	321.766	316.67	0.187009	0.235252	0.0142029	0.999994	0.171835	0.343181	-0.263373	0.511611	-0.364313	0.0174368	NA
Solyc08g079900.3.1	subtilisin-like protease	0.057	0	0.043	0	12.811	19.03	25.028	5.883	4.916	1.079	65.702	65.702	170.606	86.777	127.694	183.771	27.391	92.644	7.095	1.907	-0.00461379	1	-0.00385056	0.999994	0.522442	0.0291117	0.184467	0.809132	-0.441077	0.212608	6
Solyc07g042317.1.1	LOW QUALITY:Serine/threonine protein phosphatase 7 long form isogeny (AHRD V3.3 *** A0A151U161_CAJCA)	0	0	0	0	0	0	0	0	0	0	0	0	0	0	0	0	0	0	0	0	NA	NA	NA	NA	NA	NA	NA	NA	NA	NA	NA
Solyc01g109750.2.1	Syntaxin, putative (AHRD V3.3 *** B9RH57_RICCO)	28.902	20.295	26.188	31.646	6.45	13.162	5.326	6.191	16.853	16.062	23.802	23.802	1.371	2.174	26.702	18.787	35.139	26.144	27.858	33.867	0.132327	0.999329	-0.351719	0.999994	0.414855	0.184088	3.08712	2.45e-07	0.0185676	0.998037	3
Solyc07g066240.3.1	F-box family protein (AHRD V3.3 *** D7KMZ7_ARALL)	7.373	5.24	7.669	6.447	8.845	9.635	8.125	9.122	7.292	6.641	8.213	8.213	12.691	11.128	14.382	14.545	8.655	7.656	6.125	7.529	0.0737327	0.999329	-0.0588595	0.999994	0.176932	0.802613	0.204453	0.781488	-0.199552	0.874529	NA
Solyc02g032950.3.1	WRKY transcription factor 16	0.731	0.433	0.59	0.473	44.849	23.48	44.031	24.53	3.966	4.972	7.752	7.752	61.629	50.076	35.642	39.028	11.41	8.471	5.273	4.45	-0.0127327	1	0.0169306	0.999994	0.535799	0.107478	-0.635938	0.0656189	-0.759095	0.0177718	NA
Solyc11g045335.1.1	Paired amphipathic helix protein Sin3 (AHRD V3.3 --* M8BTL4_AEGTA)	0	0	0	0	0	0	0	0	0	0	0	0	0	0	0	0	0	0	0	0	NA	NA	NA	NA	NA	NA	NA	NA	NA	NA	NA
Solyc12g098260.2.1	Unknown protein (AHRD V3.3 )	0	0	0	0	0	0	0	0	0	0	0	0	0	0	0	0	0	0	0	0	NA	NA	NA	NA	NA	NA	NA	NA	NA	NA	NA
Solyc07g051860.1.1	MAP kinase kinase kinase 50	0.887	0.665	2.086	1.122	0.78	0.21	0.13	1.327	0.852	1.626	1.953	1.953	0	0.516	0.945	0.303	0.99	0.532	0.954	1.815	0.0854662	1	0.0464283	1	0.15333	0.844357	0.349238	1	0.1981	0.912192	NA
Solyc04g049875.1.1	Retrovirus-related Pol polyprotein from transposon TNT 1-94 (AHRD V3.3 --* A0A151RAW0_CAJCA)	0	0	0	0	0	0	0	0	0	0	0	0	0	0	0	0	0	0	0	0	NA	NA	NA	NA	NA	NA	NA	NA	NA	NA	NA
Solyc10g049890.2.1	D-3-phosphoglycerate dehydrogenase (AHRD V3.3 *** K4D0E5_SOLLC)	34.969	29.261	34.302	31.435	32.25	33.063	29.227	28.661	33.437	31.753	28.101	28.101	16.566	21.243	15.845	20.375	26.302	32.117	30.76	31.646	0.0125605	0.999329	-0.128666	0.999994	-0.201977	0.518875	-0.142233	0.848924	0.0977214	0.964392	NA
Solyc06g051740.1.1	Galactose oxidase/kelch repeat superfamily protein (AHRD V3.3 --* AT2G29780.2)	36.48	41.837	51.265	41.25	53.973	55.798	80.897	55.25	38.434	57.877	43.69	43.69	64.938	48.823	55.931	69.62	42.259	31.508	39.475	26.247	0.0757721	0.999329	0.174703	0.999994	-0.0781619	0.954303	0.0718679	0.957247	-0.0816357	0.991083	NA
Solyc08g079700.2.1	Zinc finger A20 and AN1 domain-containing stress-associated protein (AHRD V3.3 *** V5PZR5_9CARY)	59.938	54.663	80.48	74.323	177.736	209.588	278.894	324.143	50.036	79.484	69.062	69.062	810.164	693.586	231.255	246.094	47.25	52.381	50.262	47.439	0.32868	0.188777	0.538624	0.427435	0.0712561	0.945442	-1.70191	6.19e-15	-0.0122112	0.998591	4
Solyc03g007595.1.1	Pentatricopeptide repeat (PPR) superfamily protein (AHRD V3.3 *-* AT5G24060.2)	0.123	0.15	0.402	0.473	0.423	0.115	0	0.499	0.09	0.463	0.188	0.188	0	0	0.146	0.4	0.099	0.172	0.078	0.322	0.037467	1	0.00783772	1	-0.0157541	1	0.379672	1	0.0148089	1	NA
Solyc01g100370.3.1	Adenine nucleotide alpha hydrolases-like superfamily protein (AHRD V3.3 *** AT3G62550.1)	16.003	17.068	18.707	18.414	32.629	30.754	37.744	32.441	17.271	16.585	18.43	18.43	66.701	58.238	35.323	39.307	21.022	21.123	17.046	16.535	0.133672	0.999329	0.137906	0.999994	0.106094	0.810269	-0.804987	0.00107627	-0.293655	0.198872	4
Solyc05g024177.1.1	Lysine-specific histone demethylase 1-like protein (AHRD V3.3 *-* A0A0B0PVB3_GOSAR)	0	0	0	0	0	0	0	0	0	0	0	0	0	0	0	0	0	0	0	0	NA	NA	NA	NA	NA	NA	NA	NA	NA	NA	NA
Solyc04g057880.3.1	Histone-lysine N-methyltransferase (AHRD V3.3 *-* A0A0K9NPD3_ZOSMR)	1.634	1.339	1.65	1.308	2.529	2.802	2.266	2.294	2.171	1.905	1.501	1.501	4.898	3.63	3.18	2.497	1.724	1.734	1.627	1.961	-0.0153393	0.999329	-0.144342	0.999994	-0.305545	0.562145	-0.606203	0.328613	0.0500801	0.99627	NA
Solyc09g057800.1.1	LOW QUALITY:DNA-directed RNA polymerase subunit beta (AHRD V3.3 --* RPOB_ACOGR)	0	0	0	0	0	0	0	0	0	0	0	0	0	0	0	0	0	0	0	0	NA	NA	NA	NA	NA	NA	NA	NA	NA	NA	NA
Solyc04g074640.3.1	Ascorbate peroxidase (AHRD V3.3 *** W8E036_JATCU)	26.956	29.985	27.171	24.406	1.771	1.553	0.937	0.616	12.11	9	8.085	8.085	1.088	0.424	1.437	0.933	2.558	8.566	7.612	11.082	-0.118963	0.999329	-0.286161	0.999994	-0.290732	0.563953	0.40089	0.830574	0.19506	0.919757	NA
Solyc01g068530.3.1	Ribosomal protein S16 (AHRD V3.3 *** A9P8S1_POPTR)	607.937	589.353	616.597	624.946	918.314	917.786	937.389	917.55	526.153	546.902	660.036	660.036	522.027	598.15	545.289	659.16	578.999	571.501	524.24	549.758	0.0347909	0.999329	0.0276548	0.999994	0.276491	0.0588812	0.0249719	0.964619	-0.0816841	0.944932	NA
Solyc09g010140.2.1	Senescence regulator (AHRD V3.3 *** A0A103Y6R7_CYNCS)	8.769	8.933	7.19	8.76	4.69	7.379	3.321	4.853	8.84	8.612	6.644	6.644	6.095	6.283	8.528	9.648	14.331	13.587	10.71	10.967	-0.0814625	0.999329	-0.264992	0.999994	-0.278592	0.626511	0.437281	0.637224	-0.29379	0.614171	NA
Solyc03g005660.3.1	Disease resistance protein (AHRD V3.3 *** A0A103XDQ0_CYNCS)	3.301	2.953	3.548	3.393	3.242	2.918	3.155	2.761	5.203	5.402	4.128	4.128	3.004	3.814	5.175	4.654	5.495	4.858	4.67	4.304	0.0620899	0.999329	-0.0238978	0.999994	-0.272662	0.603706	0.410429	0.648099	-0.153602	0.944932	NA
Solyc02g065390.1.1	LOW QUALITY:NAD(P)H-quinone oxidoreductase subunit 5, chloroplastic (AHRD V3.3 --* NU5C_TECST)	3.917	2.254	3.317	2.363	2.183	0.924	0	2.92	2.229	1.829	3.386	3.386	0	0	2.741	1.467	1.403	2.034	1.964	2.045	-0.00408215	1	-0.000931057	1	0.0417488	1	0.293728	1	0.0161734	1	NA
Solyc02g062700.3.1	AAA-type ATPase family protein (AHRD V3.3 *** AT2G18330.1)	29.936	28.596	28.368	29.056	79.672	76.727	89.39	81.267	23.162	20.983	26.83	26.83	64.35	50.389	28.351	44.022	18.761	16.874	14.496	16.888	-0.0351548	0.999329	0.121237	0.999994	0.244092	0.407807	-0.721742	0.0623381	-0.151484	0.899605	1
Solyc04g015590.3.1	Dihydroflavonol-4-reductase-like protein (AHRD V3.3 *** G7IPP8_MEDTR)	1.396	3.169	2.018	1.325	0.613	0.43	1.056	0.552	3.277	1.028	1.271	1.271	0.871	0.24	1.543	2.206	1.832	1.588	2.261	2.42	-0.0618443	0.999329	0.0742514	1	-0.187525	0.791691	0.959996	0.522791	0.19971	0.940945	NA
Solyc12g087875.1.1	Retrovirus-related Pol polyprotein from transposon TNT 1-94 (AHRD V3.3 *-* A0A151RSQ9_CAJCA)	0	0	0	0	0	0	0	0	0	0	0	0	0	0	0	0	0	0	0	0	NA	NA	NA	NA	NA	NA	NA	NA	NA	NA	NA
Solyc08g006760.3.1	2-oxoglutarate and Fe(II)-dependent oxygenase superfamily protein, putative (AHRD V3.3 *** A0A061E128_THECC)	47.425	81.944	42.544	46.761	141.699	89.69	96.211	84.686	48.422	80.959	73.326	73.326	87.904	93.685	56.676	55.391	46.12	42.614	36.643	31.746	-0.187013	0.999329	-0.251874	0.999994	0.0999359	0.935919	-0.754304	0.00798102	-0.323279	0.317839	NA
Solyc08g016150.1.1	LOW QUALITY:Avr9/Cf-9 rapidly elicited protein 180 (AHRD V3.3 *** Q9FQZ1_TOBAC)	0.345	1.98	1.821	1.384	6.216	9.321	15.895	4.269	3.916	2.41	6.302	6.302	35.027	16.36	17.455	17.429	3.993	5.047	3.724	1.493	0.0128091	1	0.0810854	0.999994	0.179274	0.770359	-0.491258	0.715184	-0.15402	0.947556	NA
Solyc03g006500.3.1	Kinase family protein (AHRD V3.3 *** B9IG83_POPTR)	8.014	9.249	11.311	9.19	12.666	11.609	13.309	9.844	8.775	8.377	6.882	6.882	12.082	12.049	10.431	9.781	7.623	9.355	8.762	9.168	0.130417	0.999329	-0.0351347	0.999994	-0.233464	0.712425	-0.308302	0.702097	0.0724776	0.990209	NA
Solyc12g006670.2.1	Sel1-like repeats-containing protein	3.145	3.327	4.172	3.806	6.606	4.324	5.943	6.435	3.687	4.391	4.094	4.094	6.836	4.79	4.696	4.63	4.241	5.27	4.115	4.044	0.127529	0.999329	0.125538	0.999994	0.00893694	0.996761	-0.344999	0.715436	-0.15701	0.951943	NA
Solyc10g045545.1.1	Retrotransposon protein, putative, Ty3-gypsy subclass (AHRD V3.3 *-* H2KWQ3_ORYSJ)	0	0	0	0	0	0	0	0	0	0	0	0	0	0	0	0	0	0	0	0	NA	NA	NA	NA	NA	NA	NA	NA	NA	NA	NA
Solyc02g092715.1.1	Late embryogenesis abundant protein, group 6 (AHRD V3.3 *** G7JCT1_MEDTR)	0	0.491	0	0	0	0	0	0	0	1.121	0	0	0.087	0.847	0.625	0	0	0	0	0	NA	NA	NA	NA	-0.0341388	1	-0.0888098	1	NA	NA	NA
Solyc05g025893.1.1	Retrovirus-related Pol polyprotein from transposon TNT 1-94 (AHRD V3.3 *** A0A151TNF3_CAJCA)	0	0	0	0	0	0	0	0	0	0	0	0	0	0	0	0	0	0	0	0	NA	NA	NA	NA	NA	NA	NA	NA	NA	NA	NA
Solyc06g074550.2.1	LOW QUALITY:Histone-lysine N-methyltransferase ATX5 (AHRD V3.3 --* ATX5_ARATH)	6.207	5.348	6.429	7.536	20.163	20.51	22.17	15.79	17.517	15.649	15.419	15.419	9.012	14.923	10.657	12.581	9.447	11.115	13.878	8.7	0.10005	0.999329	-0.0588694	0.999994	-0.091145	0.925217	-0.132335	0.906833	0.105389	0.989313	NA
Solyc02g089010.2.1	Receptor protein kinase, putative (AHRD V3.3 *-* B9RXG1_RICCO)	2.414	1.996	1.778	2.869	1.225	1.291	0.818	1.359	1.737	1.879	1.109	1.109	1.763	1.4	1.277	2.606	3.465	3.098	2.988	3.048	0.0098264	0.999329	-0.0350122	1	-0.178687	0.809356	0.156208	0.939596	-0.0556832	0.99627	NA
Solyc05g009920.3.1	P-loop containing nucleoside triphosphate hydrolases superfamily protein (AHRD V3.3 *** AT1G26090.1)	4.302	3.693	4.497	4.304	0.758	1.585	1.234	1.104	2.622	2.84	3.019	3.019	0.697	0.295	2.874	2.012	2.046	1.468	2.323	2.259	0.0548836	0.999329	0.00628311	0.999994	0.0758189	0.955796	1.71473	0.0830743	0.222372	0.919338	NA
Solyc02g014240.3.1	NBS-LRR resistance protein (AHRD V3.3 *** B6E013_SOLBU)	0	0	0	0	0	0	0	0	0	0	0	0	0	0	0	0	0	0	0	0	NA	NA	NA	NA	NA	NA	NA	NA	NA	NA	NA
Solyc07g065280.3.1	NADH-ubiquinone oxidoreductase subunit (AHRD V3.3 *** A0A1D1ZJA2_9ARAE)	189.01	196.26	197.117	204.208	285.726	317.006	341.251	283.674	183.012	190.655	212.14	212.14	412.81	443.187	351.033	398.521	218.141	210.195	175.868	163.822	0.040673	0.999329	0.0569107	0.999994	0.164191	0.555079	-0.263728	0.463642	-0.299021	0.203723	NA
Solyc07g042820.3.1	Chloroplast envelope membrane protein (AHRD V3.3 *-* A0A0B2QY85_GLYSO)	1.117	1.322	1.898	1.806	0.334	0.514	0.617	0.605	1.335	1.357	0.887	0.887	0.871	0.147	0.931	1.551	1.213	1.253	1.134	1.057	0.104706	0.999329	0.0738604	1	-0.168713	0.836052	0.72688	0.663456	-0.0637561	0.994261	NA
Solyc07g009330.3.1	Auxin induced-like protein (AHRD V3.3 *** E0Z5V6_PICSI)	223.347	223.483	227.973	235.931	317.62	319.042	352.39	336.769	188.534	199.065	255.822	255.822	137.081	185.529	181.909	206.206	148.211	134.958	130.487	128.86	0.0378139	0.999329	0.113754	0.999994	0.375729	0.000994024	0.186032	0.700216	-0.106491	0.903695	NA
Solyc04g082650.3.1	S-acyltransferase (AHRD V3.3 *** K4BVZ2_SOLLC)	11.38	11.112	9.79	9.004	5.269	8.26	4.674	7.263	11.438	12.068	10.592	10.592	1.829	1.787	6.626	6.557	15.94	15.672	13.103	14.981	-0.213645	0.904739	-0.106307	0.999994	-0.140009	0.783376	1.68042	0.000271724	-0.145453	0.857327	3
Solyc04g010030.1.1	LOW QUALITY:Ubiquitin-conjugating enzyme family protein (AHRD V3.3 *-* B9H1J2_POPTR)	0.041	0.449	0.145	0.093	0.312	0.525	0.285	0.722	0.508	0.573	0.333	0.333	0.261	0.424	0.226	0.255	0.083	0.232	0.188	0.115	-0.025957	1	0.0360851	1	-0.0985485	0.889737	-0.241785	1	-0.00212747	1	NA
Solyc03g078070.2.1	Glycine dehydrogenase (decarboxylating) 1, mitochondrial (AHRD V3.3 --* GCSP1_ARATH)	0	0	0	0	0	0	0	0	0	0	0	0	0	0	0	0	0	0	0	0	NA	NA	NA	NA	NA	NA	NA	NA	NA	NA	NA
Solyc09g042726.1.1	Retrovirus-related Pol polyprotein from transposon 297 family (AHRD V3.3 *-* A0A151RV59_CAJCA)	0	0	0	0	0	0	0	0	0	0	0	0	0	0	0	0	0	0	0	0	NA	NA	NA	NA	NA	NA	NA	NA	NA	NA	NA
Solyc10g062010.1.1	LOW QUALITY:disease resistance protein (TIR-NBS-LRR class) (AHRD V3.3 --* AT1G27180.8)	0	0	0	0	0	0	0	0	0	0	0	0	0	0	0	0	0	0	0	0	NA	NA	NA	NA	NA	NA	NA	NA	NA	NA	NA
Solyc02g085800.1.1	Alpha/beta-Hydrolases superfamily protein (AHRD V3.3 *** A0A061EB00_THECC)	0	0	0	0	0.535	0.546	0.735	1.349	0	0	0	0	0.457	3.924	0.133	0	0	0	0	0	NA	NA	0.125853	1	NA	NA	-1.93946	0.0839497	NA	NA	NA
Solyc01g106840.2.1	Serine/threonine-protein kinase (AHRD V3.3 *-* A0A0K0XR78_TOBAC)	0	0	0	0	0.468	0	0	0	0	0	0	0	0	0	0	0	0.396	0	0	0	NA	NA	NA	NA	NA	NA	NA	NA	NA	NA	NA
Solyc05g007130.3.1	SUN-like protein 15	16.356	16.202	17.108	16.557	6.94	8.638	6.571	9.281	12.446	13.113	13.867	13.867	3.505	3.869	9.592	11.527	15.181	13.458	13.745	15.164	0.0274258	0.999329	0.0276997	0.999994	0.097345	0.881111	1.3595	0.00188923	0.024335	0.99627	3
Solyc12g097050.2.1	Late embryogenesis-abundant protein (AHRD V3.3 --* Q5G1J3_ISATI)	5	5.44	4.147	5.097	2.328	3.107	2.349	3.324	3.294	3.523	4.571	4.571	0.893	0.313	3.752	2.994	5.808	4.206	4.702	3.944	-0.0776487	0.999329	0.0384933	0.999994	0.25082	0.720617	1.93175	0.0425928	-0.131603	0.982222	3
Solyc07g032530.1.1	LOW QUALITY:Acetyl-coenzyme A carboxylase carboxyl transferase subunit beta, chloroplastic (AHRD V3.3 --* ACCD_SOLBU)	0	0	0	0	0	0	0	0	0	0	0	0	0	0	0	0	0	0	0	0	NA	NA	NA	NA	NA	NA	NA	NA	NA	NA	NA
Solyc02g010620.1.1	LOW QUALITY:Protein Ycf2 (AHRD V3.3 *-* YCF2_TOBAC)	0	0	0	0	0	0	0	0	0	0.371	0	0	0	0	0	0	0	0	0.149	0.008	NA	NA	NA	NA	NA	NA	NA	NA	NA	NA	NA
Solyc12g010980.2.1	HXXXD-type acyl-transferase family protein (AHRD V3.3 *** AT3G26040.1)	6.93	6.305	5.985	7.3	14.281	15.891	19.631	8.336	13.953	10.163	9.398	9.398	35.919	31.855	56.171	38.034	26.905	20.547	26.606	19.078	-0.00429108	0.999329	-0.0514565	0.999994	-0.267462	0.633756	0.397048	0.493555	-0.0287419	0.99627	4
Solyc05g056240.3.1	Acyl carrier protein (AHRD V3.3 *** K4C2U8_SOLLC)	44.19	49.789	45.776	47.065	97.151	83.959	117.787	94.413	51.281	53.377	59.996	59.996	109.586	114.173	100.993	100.903	61.004	65.11	55.175	44.858	-0.0262337	0.999329	0.202778	0.999994	0.179192	0.418812	-0.218651	0.553797	-0.289863	0.364978	NA
Solyc09g056380.1.1	60S ribosomal protein L18a (AHRD V3.3 *** Q3HRW8_SOLTU)	0	0	0	0	0.29	0.252	2.017	0	0	0	0	0	0	0	0.745	0	0	0.197	0	0	NA	NA	0.0793011	1	NA	NA	0.259351	1	NA	NA	NA
Solyc07g039557.1.1	LOW QUALITY:Retrovirus-related Pol polyprotein from transposon TNT 1-94 (AHRD V3.3 *-* A0A151R0M8_CAJCA)	0	0	0	0	0	0	0	0	0	0	0	0	0	0	0	0	0	0	0	0	NA	NA	NA	NA	NA	NA	NA	NA	NA	NA	NA
Solyc01g006440.2.1	Major facilitator superfamily protein (AHRD V3.3 *** A0A061GSQ4_THECC)	0	0	0	0	0	0.031	0	0.032	0	0.135	0.06	0.06	0	0	0	0	0.074	0.172	0.164	0.023	NA	NA	0.000753989	1	-0.00318976	1	NA	NA	-0.0294934	1	NA
Solyc09g066235.1.1	Retrovirus-related Pol polyprotein from transposon TNT 1-94 (AHRD V3.3 *** A0A151T5P9_CAJCA)	0	0	0	0	0	0	0	0	0	0	0	0	0	0	0	0	0	0	0	0	NA	NA	NA	NA	NA	NA	NA	NA	NA	NA	NA
Solyc03g113850.1.1	LOW QUALITY:Transducin/WD40 repeat-like superfamily protein (AHRD V3.3 *** A0A061FTT2_THECC)	0	0	0	0	0	0	0.154	0	0.328	0.202	0	0	0	0	0	0	0	0	0.454	0	NA	NA	0.0262633	1	-0.106169	1	NA	NA	0.0905725	1	NA
Solyc08g016240.2.1	Glycosyltransferase (AHRD V3.3 *-* C6ZRH7_CAPAN)	0	0	0	0	0	0	0	0	0	0	0	0	0	0	0	0	0	0	0	0	NA	NA	NA	NA	NA	NA	NA	NA	NA	NA	NA
Solyc04g081180.1.1	LOW QUALITY:DNA-directed RNA polymerase subunit alpha (AHRD V3.3 --* RPOA_CYCTA)	0	0	0	0	0	0	0	0	0	0	0	0	0	0	0	0	0	0	0	0	NA	NA	NA	NA	NA	NA	NA	NA	NA	NA	NA
Solyc09g059085.1.1	DNA-directed RNA polymerase subunit beta (AHRD V3.3 --* RPOB_LEMMI)	0	0	0	0	0	0.556	0	0	0	0	0	0	0	0	0	0	0	0	0	0	NA	NA	NA	NA	NA	NA	NA	NA	NA	NA	NA
Solyc04g015270.3.1	Hexosyltransferase (AHRD V3.3 *** M1CLK3_SOLTU)	44.289	41.929	43.861	38.761	25.377	27.993	19.975	26.271	39.983	36.026	37.115	37.115	13.105	15.808	22.484	17.538	33.125	35.997	38.489	40.109	-0.0682474	0.999329	-0.15115	0.999994	-0.0398582	0.95285	0.383269	0.453403	0.186964	0.619058	NA
Solyc01g094010.3.1	alpha/beta-hydrolases superfamily protein	34.945	34.443	34.96	33.419	14.348	16.573	11.15	13.603	39.557	33.868	25.679	25.679	4.659	7.388	13.61	10.084	26.17	34.392	32.747	32.634	-0.0267743	0.999329	-0.200266	0.999994	-0.444906	0.0668777	0.785943	0.35098	0.105607	0.976546	3
Solyc08g079430.3.1	partialcopper-containing amine oxidase	3.818	2.994	3.428	3.646	36.84	25.59	40.176	31.007	7.079	9.969	9.108	9.108	35.136	43.02	22.91	21.974	13.225	18.222	12.063	10.186	0.0158293	0.999329	0.15767	0.999994	0.0727105	0.947184	-0.855397	0.00424763	-0.403414	0.307975	NA
Solyc08g013863.1.1	Retrovirus-related Pol polyprotein from transposon 17.6 (AHRD V3.3 *-* A0A151R9M2_CAJCA)	0	0	0	0	0	0	1.115	0	0	0	0	0	17.873	3.887	2.461	1.321	0	0	0	0	NA	NA	0.0476223	1	NA	NA	-1.72826	0.103368	NA	NA	5
Solyc02g021270.3.1	Pentatricopeptide repeat-containing protein, putative (AHRD V3.3 *** B9RY36_RICCO)	2.291	2.736	1.385	1.831	1.281	1.9	1.412	1.306	2.007	1.938	1.475	1.475	0	0.497	0.772	0.897	1.972	1.674	2.269	2.121	-0.247173	0.924958	-0.100129	0.999994	-0.243625	0.739543	0.968719	0.505999	0.194478	0.930693	3
Solyc04g063380.3.1	F-box family protein (AHRD V3.3 *** B9H7L8_POPTR)	11.011	11.536	13.304	14.397	16.03	16.353	15.491	17.118	9.447	9.893	9.296	9.296	46.129	26.457	22.684	31.331	25.51	31.027	19.636	16.849	0.180797	0.999329	0.0204558	0.999994	-0.0484506	0.96945	-0.474794	0.430817	-0.531194	0.0531526	4
Solyc12g038150.1.1	Peptidyl-prolyl cis-trans isomerase, putative (AHRD V3.3 *-* B9RI22_RICCO)	0	0	0	0	0	0	0	0	0	0	0	0	0	0	0	0	0	0	0	0	NA	NA	NA	NA	NA	NA	NA	NA	NA	NA	NA
Solyc01g017827.1.1	Replication protein A DNA-binding subunit (AHRD V3.3 *-* A0A1D1XIM5_9ARAE)	0	0	0	0	0	0	0	0	0	0	0	0	0	0	0	0	0.091	0	0	0	NA	NA	NA	NA	NA	NA	NA	NA	-0.0288166	1	NA
Solyc03g113215.1.1	F-box/RNI-like superfamily protein (AHRD V3.3 --* AT3G59210.5)	1.281	0	2.223	0.363	0	0	0	0.255	0	1.138	0.895	0.895	0	0	1.197	0.545	1.015	1.562	1.627	1.333	0.0292911	1	NA	NA	0.0363401	1	0.547303	1	0.0489415	1	NA
Solyc06g060925.1.1	Arogenate dehydrogenase (AHRD V3.3 *-* A0A061GQ11_THECC)	0	0	0	0	0	0	0	0	0	0	0	0	0	0	0	0	0	0	0	0	NA	NA	NA	NA	NA	NA	NA	NA	NA	NA	NA
Solyc08g077030.3.1	AT hook motif DNA-binding family protein (AHRD V3.3 *** AT4G17950.1)	39.863	39.633	37.106	38.145	45.206	43.57	36.997	40.862	36.468	37.846	37.465	37.465	22.183	24.338	33.766	33.719	31.863	28.083	29.227	35.031	-0.0770113	0.999329	-0.140443	0.999994	0.00389142	0.997322	0.446491	0.329182	0.100707	0.964077	NA
Solyc01g081470.3.1	2-methoxy-6-polyprenyl-1,4-benzoquinol methylase, mitochondrial (AHRD V3.3 *** K4AY39_SOLLC)	4.081	4.234	4.446	4.464	6.06	6.371	7.568	5.532	2.696	3.008	2.917	2.917	9.6	9.654	7.118	7.624	3.11	2.644	2.957	3.332	0.0519285	0.999329	0.0629151	0.999994	0.0164595	0.993862	-0.443042	0.394749	0.110187	0.984783	NA
Solyc12g044220.2.1	Phox-associated domain,Phox-like,Sorting nexin isoform 1 (AHRD V3.3 *** A0A061GBL5_THECC)	7.521	6.629	7.028	7.62	8.834	8.187	6.073	7.486	8.693	8.891	7.411	7.411	6.705	6.964	8.462	6.63	11.014	9.922	11.985	11.435	0.0225904	0.999329	-0.229067	0.999994	-0.216567	0.626511	0.0714828	0.938072	0.15873	0.865735	NA
Solyc06g064560.3.1	UvrABC system protein C (AHRD V3.3 *** A0A1D1YTR9_9ARAE)	0.427	0.707	0.522	0.861	0	0.147	0.19	0.531	0.229	0.573	0.793	0.793	0	0	0.106	0.461	0.107	0.215	0.407	0.214	0.0187627	1	0.0905464	1	0.132087	0.830309	0.458377	1	0.0925816	1	NA
Solyc08g077810.2.1	Cationic amino acid transporter, putative (AHRD V3.3 *-* A0A061G4V0_THECC)	0	0	0.351	0.169	0	0.462	1.162	0	0.311	0	0.316	0.316	0	1.032	0.186	0.206	0.297	0.369	0.211	0.467	0.0247517	1	0.0391238	1	0.0393684	1	-0.341409	1	-0.00221069	1	NA
Solyc02g082090.3.1	Peroxidase (AHRD V3.3 *** K4BA79_SOLLC)	0	0	0	0	0	0	0	0	0	0	0	0	0	0	0	0	0	0	0	0	NA	NA	NA	NA	NA	NA	NA	NA	NA	NA	NA
Solyc11g017130.2.1	PSL1 (AHRD V3.3 *** F5A7N4_9SOLN)	1.765	1.797	2.018	2.304	1.014	1.113	0.522	0.807	1.442	1.483	1.919	1.919	0.218	0.313	2.355	1.782	2.805	2.661	2.503	3.155	0.127273	0.999329	-0.291176	0.999994	0.256986	0.690659	2.29082	0.00175877	0.0529419	0.993762	3
Solyc01g056575.1.1	Retrovirus-related Pol polyprotein from transposon TNT 1-94 (AHRD V3.3 *-* A0A151U0H1_CAJCA)	0	0	0	0	0	0	0	0	0	0	0	0	0	0	0	0	0	0	0	0	NA	NA	NA	NA	NA	NA	NA	NA	NA	NA	NA
Solyc08g075310.3.1	AP-4 complex subunit epsilon (AHRD V3.3 *** W9S8A1_9ROSA)	37.572	35.749	35.687	34.938	38.655	35.278	33.118	29.807	36.009	36.928	36.296	36.296	30.39	28.76	29.256	32.192	33.555	34.108	34.718	36.295	-0.0619321	0.999329	-0.178602	0.999994	-0.0136152	0.986697	-0.0183854	0.975857	0.0787317	0.958429	NA
Solyc02g061720.2.1	ubiquitin family protein (AHRD V3.3 *** AT2G17200.1)	0	0	0	0	0	0	0	0	0	0	0	0	0	0	0	0	0	0	0	0	NA	NA	NA	NA	NA	NA	NA	NA	NA	NA	NA
Solyc10g008350.3.1	50S ribosomal protein L20, chloroplastic (AHRD V3.3 --* RK20_PHAAO)	18.811	20.519	22.862	23.781	36.026	42.646	106.649	54.072	18.566	22.13	20.63	20.63	546.495	304.51	91.174	87.267	11.163	8.128	18.517	11.879	0.115552	0.999329	0.64438	0.613955	0.00942284	0.996121	-2.23728	2e-11	0.404569	0.580245	6
Solyc03g115270.2.1	Expansin (AHRD V3.3 *** Q76HY8_MALDO)	0	0	0	0	0	0	0	0	0	0	0	0	0	0	0	0	0	0	0	0	NA	NA	NA	NA	NA	NA	NA	NA	NA	NA	NA
Solyc01g091330.3.1	Glutathione S-transferase (AHRD V3.3 *** A5YRT3_CAPAN)	2.504	2.47	1.89	1.654	9.168	8.523	14.72	8.272	2.376	2.671	3.164	3.164	3.853	9.304	8.528	7.66	4.727	4.575	3.763	3.171	-0.0857808	0.999329	0.214933	0.999994	0.127341	0.900282	0.164803	0.907705	-0.240379	0.89447	NA
Solyc05g053560.3.1	Cellulose synthase-like protein (AHRD V3.3 *-* A0A072V7S9_MEDTR)	0	0	0	0	0	0	0	0	0	0	0	0	0	0	0	0	0	0	0	0	NA	NA	NA	NA	NA	NA	NA	NA	NA	NA	NA
Solyc05g045665.1.1	Retrovirus-related Pol polyprotein from transposon TNT 1-94 (AHRD V3.3 *-* A0A151RVI7_CAJCA)	0.394	0	0.103	0	0.134	0.231	0.154	0	0.09	0	0	0	1.197	0	0	0	0	0.077	0.086	0	-0.0131261	1	-0.0241342	1	NA	NA	-0.546021	1	-0.000189588	1	NA
Solyc12g098150.2.1	Aldo/keto reductase (AHRD V3.3 *** A0A103Y0I1_CYNCS)	210.112	211.647	238.455	225.736	111.722	127.843	101.145	116.309	192.492	171.576	188.082	188.082	105.363	115.942	135.571	132.392	154.027	156.106	166.426	171.473	0.115156	0.999329	-0.102287	0.999994	0.0367319	0.952928	0.19825	0.657713	0.130911	0.798989	NA
Solyc12g039115.1.1	Retrovirus-related Pol polyprotein from transposon TNT 1-94 (AHRD V3.3 *-* A0A0B2PDP1_GLYSO)	0	0	0	0	0	0	0	0	0	0	0	0	0	0	0	0	0	0	0	0	NA	NA	NA	NA	NA	NA	NA	NA	NA	NA	NA
Solyc04g081500.3.1	BRCA1-A complex subunit BRE-like protein (AHRD V3.3 *** AT5G42470.1)	12.784	11.877	10.918	11.57	11.151	13.068	10.581	10.407	13.47	12.902	12.912	12.912	10.232	13.044	13.065	13.963	14.141	14.78	13.44	14.176	-0.104658	0.999329	-0.141972	0.999994	-0.0326127	0.975095	0.127248	0.873646	-0.0478376	0.992527	NA
Solyc06g050305.1.1	Retrovirus-related Pol polyprotein from transposon TNT 1-94 (AHRD V3.3 *-* A0A151THK7_CAJCA)	0	0	0	0	0	0	0	0	0	0	0	0	0	0	0	0	0	0	0	0	NA	NA	NA	NA	NA	NA	NA	NA	NA	NA	NA
Solyc01g096780.3.1	SAD1/UNC-84 domain protein 1 (AHRD V3.3 *** AT5G04990.1)	34.838	33.994	33.148	30.49	32.228	29.557	28.694	31.082	26.612	27.026	28.024	28.024	44.475	34.379	23.455	27.72	28.679	28.358	28.546	30.314	-0.110333	0.999329	-0.0244818	0.999994	0.0507108	0.945553	-0.677464	0.0497729	0.0546712	0.989313	NA
Solyc12g042016.1.1	MADS-box transcription factor family protein (AHRD V3.3 *** A0A072VM54_MEDTR)	0	0	0	0	0	0	0	0	0	0	0	0	0	0	0	0	0	0	0	0	NA	NA	NA	NA	NA	NA	NA	NA	NA	NA	NA
Solyc04g012170.3.1	Kinase family protein (AHRD V3.3 *** D7MCM2_ARALL)	6.273	7.461	6.566	6.945	9.079	8.754	9.454	8.814	8.406	7.34	7.906	7.906	13.693	11.423	10.364	11.405	10.676	9.759	10.905	11.021	-0.0234193	0.999329	0.0415709	0.999994	-0.00174502	0.998728	-0.268031	0.620245	0.105383	0.949515	NA
Solyc03g114875.1.1	COBRA-like protein (AHRD V3.3 *-* B6E8Y8_EUCNI)	0	0	0	0	0	0	0	0	0	0	0	0	0	0	0	0	0	0	0	0	NA	NA	NA	NA	NA	NA	NA	NA	NA	NA	NA
Solyc10g006820.3.1	Myosin VIII-2 (AHRD V3.3 *** B0CN63_NICBE)	4.36	3.793	4.822	4.819	1.537	1.774	1.115	1.837	3.851	3.261	3.224	3.224	1.48	2.063	1.211	2.024	2.574	3.313	4.138	4.105	0.150977	0.999329	-0.0784658	0.999994	-0.117804	0.885043	-0.205179	0.866604	0.411923	0.312555	NA
Solyc02g055447.1.1	Retrotransposon protein, putative, Ty3-gypsy subclass (AHRD V3.3 *-* Q2R3T2_ORYSJ)	0	0	0	0	0	0	0	0	0	0	0	0	0	0	0	0	0	0	0	0	NA	NA	NA	NA	NA	NA	NA	NA	NA	NA	NA
Solyc02g067160.3.1	SPX domain-containing family protein (AHRD V3.3 *** B9IK08_POPTR)	3.596	3.601	3.634	3.781	4.98	5.007	6.133	4.099	4.211	3.59	4.494	4.494	5.791	5.877	4.417	5.297	3.911	4.592	4.404	4.442	0.0152121	0.999329	0.033342	0.999994	0.145887	0.861186	-0.322856	0.674375	0.0569157	0.992527	NA
Solyc12g070152.1.1	P-loop containing nucleoside triphosphate hydrolases superfamily protein (AHRD V3.3 --* AT2G28620.3)	0	0	0	0	0	0	0	0	0	0	0	0	0	0	0	0	0	0	0	0	NA	NA	NA	NA	NA	NA	NA	NA	NA	NA	NA
Solyc07g064470.3.1	Cytochrome P450 (AHRD V3.3 *-* A0A061FD55_THECC)	0.837	0.2	0.291	0.557	0.969	0.493	1.329	0	0.533	1.138	0.75	0.75	3.352	0.442	2.448	3.139	0.751	0.721	1.048	1.333	-0.00742704	1	-0.00662561	1	-0.0130779	1	0.319624	0.873804	0.115301	1	NA
Solyc01g081110.3.1	Pentatricopeptide repeat-containing protein (AHRD V3.3 *-* A0A118K4S4_CYNCS)	0.353	0.183	0.18	0.042	0.29	0.325	0.569	0.159	0.139	0.101	0.205	0.205	0	0.203	0.106	0.121	0.206	0.197	0.086	0.237	-0.0676928	1	0.0404121	1	0.088388	1	0.0033656	1	-0.0572706	1	NA
Solyc01g006993.1.1	Dof zinc finger protein (AHRD V3.3 *-* W9S694_9ROSA)	0	0	0	0	0	0	0	0	0	0	0	0	0	0	0	0	0	0	0	0	NA	NA	NA	NA	NA	NA	NA	NA	NA	NA	NA
Solyc03g044890.1.1	myo-inositol monophosphatase 2	0	0	0	0	0	0	0	0	0	0	0	0	0	0	0	0	0	0	0	0	NA	NA	NA	NA	NA	NA	NA	NA	NA	NA	NA
Solyc02g087250.3.1	Chloroplastic group IIA intron splicing facilitator CRS1, chloroplastic (AHRD V3.3 *** A0A0B0PGC2_GOSAR)	11.257	10.838	10.867	10.026	11.385	12.543	10.474	11.861	10.987	9.818	9.066	9.066	12.67	11.017	12.173	12.217	12.417	12.351	12.055	12.783	-0.0754986	0.999329	-0.0665447	0.999994	-0.182361	0.675289	-0.0252737	0.971929	0.0161495	0.996736	NA
Solyc04g018067.1.1	Glucose-methanol-choline (GMC) oxidoreductase family protein (AHRD V3.3 --* AT5G51950.3)	0	0	0	0	0	0	0	0	0	0	0	0	0	0	0	0	0	0	0	0	NA	NA	NA	NA	NA	NA	NA	NA	NA	NA	NA
Solyc02g086150.3.1	Peptidyl-tRNA hydrolase (AHRD V3.3 *** A0A103Y0A6_CYNCS)	9.656	9.939	12.679	11.865	3.008	3.915	2.1	5.097	7.243	7.247	5.953	5.953	3.962	3.077	6.186	7.103	8.77	7.682	10.436	10.194	0.158373	0.999329	0.0243225	0.999994	-0.168512	0.855749	0.763562	0.471412	0.253094	0.827034	NA
Solyc07g045390.2.1	50S ribosomal protein L18 (AHRD V3.3 *** A0A1D1XFY4_9ARAE)	36.061	35.898	33.746	38.347	71.273	71.636	83.697	71.391	29.709	30.127	40.995	40.995	70.881	75.262	51.474	66.129	31.904	30.847	26.105	31.784	-0.00757983	0.999329	0.108176	0.999994	0.379094	0.162407	-0.381844	0.415537	-0.0902652	0.984783	NA
Solyc07g026890.1.1	LOW QUALITY:HXXXD-type acyl-transferase family protein (AHRD V3.3 *-* AT4G15390.2)	0	0	0	0	0	0	0	0	0	0	0	0	0	0	0	0	0	0	0	0	NA	NA	NA	NA	NA	NA	NA	NA	NA	NA	NA
Solyc05g013950.1.1	LOW QUALITY:Dehydroascorbate reductase-like protein (AHRD V3.3 *-* Q3HS01_SOLTU)	0	0	0	0.203	0	0	0	0	0	0	0	0	0	0	0	0	0	0	0	0	NA	NA	NA	NA	NA	NA	NA	NA	NA	NA	NA
Solyc03g118000.1.1	Inositol polyphosphate multikinase (AHRD V3.3 *** K4BLV1_SOLLC)	3.284	4.2	2.992	4.675	108.725	75.845	149.103	72.103	4.588	5.537	11.326	11.326	271.876	209.535	67.932	57.936	4.397	6.54	2.816	2.298	0.00637493	0.999329	0.179463	0.999994	0.669334	0.0345423	-1.9513	2.13e-12	-0.533915	0.321953	1
Solyc06g024330.2.1	LOW QUALITY:Ypt/Rab-GAP domain of gyp1p superfamily protein (AHRD V3.3 --* AT4G28550.3)	0	0	0	0	0	0	0	0	0	0	0	0	0	0	0	0	0	0	0	0	NA	NA	NA	NA	NA	NA	NA	NA	NA	NA	NA
Solyc10g047060.2.1	NAC domain-containing protein, putative (AHRD V3.3 *** B9SQZ6_RICCO)	0.665	0.707	1.129	1.165	0.368	0.21	0.071	0.276	0.885	1.298	1.441	1.441	0	0	0.16	0.667	1.031	1.425	0.962	1.118	0.0897497	0.999329	-0.0496435	1	0.125487	0.895071	0.818771	1	-0.0892584	0.990116	NA
Solyc01g067190.1.1	LOW QUALITY:Succinate dehydrogenase subunit 7, mitochondrial (AHRD V3.3 --* SDH7_ORYSJ)	0	0	0	0	0	0	0	0	0	0.362	0	0	0	0	0	0	0	0	0	0	NA	NA	NA	NA	-0.0232258	1	NA	NA	NA	NA	NA
Solyc11g013010.2.1	Phosphatidylinositol-4-phosphate 5-kinase family protein (AHRD V3.3 *** B9H7C8_POPTR)	10.969	8.916	11.611	11.84	3.665	5.584	4.128	5.331	8.881	7.559	8.912	8.912	2.438	2.69	5.894	4.254	9.042	8.394	8.511	8.088	0.135022	0.999329	0.0249894	0.999994	0.0810999	0.943979	0.794515	0.394635	-0.0456725	0.99627	NA
Solyc02g038700.2.1	Tetratricopeptide repeat protein 5 (AHRD V3.3 *-* W9RAT0_9ROSA)	0	0	0	0	0	0	0	0	0	0	0	0	0	0	0	0	0	0	0	0	NA	NA	NA	NA	NA	NA	NA	NA	NA	NA	NA
Solyc04g007310.2.1	Thaumatin (AHRD V3.3 *** A0A103YF64_CYNCS)	0	0	0	0	0	0	0	0	0	0	0	0	0	0	0	0	0	0	0	0	NA	NA	NA	NA	NA	NA	NA	NA	NA	NA	NA
Solyc10g005650.3.1	Peroxisomal targeting signal 1 receptor (AHRD V3.3 *** Q9ZTK6_TOBAC)	15.042	14.048	14.449	12.971	25.343	23.039	24.744	23.117	15.215	15.615	14.575	14.575	32.915	23.988	19.77	20.144	17.21	18.342	15.341	16.39	-0.0768196	0.999329	0.00183958	0.999994	-0.0773637	0.91525	-0.560237	0.173672	-0.138562	0.894992	NA
Solyc08g023380.1.1	LOW QUALITY:Cellulose synthase family protein (AHRD V3.3 *-* AT5G05170.1)	0	0	0	0	0	0	0	0	0	0	0	0	0	0	0	0	0	0	0	0	NA	NA	NA	NA	NA	NA	NA	NA	NA	NA	NA
Solyc01g079990.2.1	LOW QUALITY:Eukaryotic aspartyl protease family protein, putative (AHRD V3.3 *** A0A061ETC4_THECC)	0	0	0	0	0	0	0	0	0	0	0	0	0	0	0	0	0	0	0	0	NA	NA	NA	NA	NA	NA	NA	NA	NA	NA	NA
Solyc01g057805.1.1	Pyrophosphate--fructose 6-phosphate 1-phosphotransferase subunit beta (AHRD V3.3 --* PFPB_RICCO)	0	0	0.162	0	0.145	0.063	0	0.255	0	0	0	0	0	0	0	0	0	0	0	0	0.0126819	1	0.0110791	1	NA	NA	NA	NA	NA	NA	NA
Solyc10g008080.2.1	RING/U-box superfamily protein (AHRD V3.3 *** AT2G42350.1)	0	0	0	0	0.668	1.417	3.464	0	0.229	0	1.825	1.825	1.437	4.588	0	3.624	0	0.206	0	0	NA	NA	0.038596	1	0.161695	1	-0.335186	0.861686	NA	NA	NA
Solyc03g034160.3.1	fanconi anemia group D2 protein (AHRD V3.3 --* AT4G14970.6)	0.928	1.131	1.325	2.101	0.356	1.207	1.673	0.488	1.491	1.576	0.989	0.989	1.371	0	0.452	0.739	0.701	0.841	1.479	0.452	0.0511754	1	0.0368717	1	-0.0866572	0.908003	-0.104508	1	0.0613999	1	NA
Solyc04g076720.2.1	WD repeat domain phosphoinositide-interacting 3 (AHRD V3.3 *-* A0A0B0P0U0_GOSAR)	3.711	2.578	1.761	3.857	1.069	1.06	2.04	1.274	2.556	5.528	4.281	4.281	1.546	2.027	3.14	3.127	2.747	5.081	4.06	3.446	-0.0229853	0.999329	0.0897267	1	0.0274882	0.986652	0.449037	0.807606	-0.0189456	0.998591	NA
Solyc02g087850.1.1	Glutaredoxin family protein, putative (AHRD V3.3 *** A0A061EEI9_THECC)	33.861	28.795	35.764	35.68	42.532	33.136	32.205	40.532	35.911	40.77	39.196	39.196	16.915	27.857	24.174	23.805	37.308	35.971	39.24	44.682	0.128525	0.999329	-0.0281888	0.999994	0.0220323	0.983133	0.0104214	0.991065	0.188929	0.76509	NA
Solyc12g006050.2.1	Major facilitator superfamily protein (AHRD V3.3 *** AT3G21670.1)	2.151	2.304	1.53	1.924	0.546	0.987	0.083	0.977	4.211	4.197	2.976	2.976	0	0.166	1.61	0.642	7.194	7.57	10.874	8.363	-0.125936	0.999329	-0.0844036	0.999994	-0.345842	0.468907	1.82488	0.107916	0.329882	0.532558	NA
Solyc12g099175.1.1	F-box protein (AHRD V3.3 --* A0A0B2QYH5_GLYSO)	13.104	15.629	16.108	13.047	10.082	12.218	12.74	9.929	16.829	19.669	24.118	24.118	14.215	15.052	17.934	9.151	15.387	14.016	16.452	12.469	0.00455321	0.999329	0.0183048	0.999994	0.284599	0.592322	-0.151641	0.913451	-0.00411374	0.998779	NA
Solyc10g005540.3.1	S-adenosylmethionine-dependent methyltransferase, putative (AHRD V3.3 *** B9RHZ5_RICCO)	2.808	2.445	3.42	2.945	1.359	1.7	1.079	1.688	1.532	1.888	1.603	1.603	1.023	0.534	1.49	2.473	2.467	2.206	2.128	1.884	0.081268	0.999329	-0.039365	0.999994	-0.0373737	0.981073	0.923965	0.491956	-0.115554	0.988835	NA
Solyc08g075036.1.1	LOW QUALITY:Pectinacetylesterase family protein (AHRD V3.3 *-* AT5G26670.1)	0	0	0	0	0	0	0	0	0	0	0	0	0	0	0	0	0	0	0	0	NA	NA	NA	NA	NA	NA	NA	NA	NA	NA	NA
Solyc08g067460.1.1	Pre-mRNA-splicing factor syf2 (AHRD V3.3 *** A0A0B0NDC2_GOSAR)	0	0.283	0.188	0.743	0.223	0.21	0.605	0.658	0	0.438	0.222	0.222	2.068	1.99	1.37	0	0.149	0.481	0.939	0.153	0.0220648	1	0.0537315	1	-0.00172733	1	-0.562447	1	0.040977	1	NA
Solyc08g074840.1.1	LOW QUALITY:Eukaryotic translation initiation factor 3 subunit G (AHRD V3.3 *-* K4CMJ7_SOLLC)	0	0	0	0	0	0	0	0	0	0	0	0	0	0	0	0	0	0	0	0	NA	NA	NA	NA	NA	NA	NA	NA	NA	NA	NA
Solyc07g062713.1.1	Peroxisomal (S)-2-hydroxy-acid oxidase (AHRD V3.3 --* GOX_SPIOL)	4.573	4.866	3.078	5.62	3.832	0	0.807	0.637	6.587	6.506	4.392	4.392	0	0	0.891	0	2.203	2.197	5.093	2.206	-0.0350926	0.999329	-0.124938	0.999994	-0.330647	0.5548	0.459033	1	0.320391	0.769092	NA
Solyc12g010840.2.1	Ketol-acid reductoisomerase (AHRD V3.3 *** M1ADA6_SOLTU)	88.856	91.193	80.685	79.597	45.206	46.141	35.751	37.113	61.654	57.203	56.449	56.449	17.742	24.743	36.307	51.318	60.517	64.629	60.644	69.642	-0.165559	0.703315	-0.257012	0.999994	-0.0768472	0.874782	0.923699	0.0131105	0.0660787	0.984065	NA
Solyc10g054915.1.1	Ethylene-responsive transcription factor (AHRD V3.3 *** F1DGA5_COFAR)	0	0	0	0	0	0	0	0	0	0	0	0	0	0	0	0	0	0	0	0	NA	NA	NA	NA	NA	NA	NA	NA	NA	NA	NA
Solyc01g079670.2.1	LOW QUALITY:cotton fiber protein (AHRD V3.3 *** AT5G38700.1)	0	0.349	0	0.608	0.167	0.147	0	0.595	0.344	0.143	0.264	0.264	0	0	1.69	2.497	0.536	0.73	0.501	0.207	0.00871522	1	0.0247216	1	0.00310549	1	1.38578	1	-0.0820107	1	NA
Solyc12g035990.1.1	LOW QUALITY:Protein Ycf2 (AHRD V3.3 *-* YCF2_SOLBU)	0	0	0	0	0	0	0	0	0	0	0	0	0	0	0	0	0	0	0	0	NA	NA	NA	NA	NA	NA	NA	NA	NA	NA	NA
Solyc08g075910.1.1	RING/U-box superfamily protein (AHRD V3.3 *** AT3G56580.3)	31.751	33.162	24.846	32.457	8.177	13.11	8.647	14.155	35.567	43.189	33.9	33.9	7.467	10.723	21.513	27.077	40.13	38.494	41.712	36.012	-0.124575	0.999329	0.0579485	0.999994	-0.185978	0.727384	1.21084	0.0359537	-0.000499475	0.999112	4
Solyc02g071260.3.1	Phytochrome (AHRD V3.3 *** A0A067JEN0_JATCU)	4.393	3.651	3.788	3.156	1.571	1.9	1.032	1.752	3.253	4.205	3.556	3.556	1.197	0.571	2.022	1.721	3.795	4.18	4.177	5.683	-0.127587	0.999329	-0.144714	0.999994	-0.0535324	0.966628	0.89618	0.374019	0.254132	0.775745	NA
Solyc10g054570.2.1	V-type proton ATPase proteolipid subunit (AHRD V3.3 *** Q3HVP1_SOLTU)	151.274	143.028	155.342	146.502	127.607	136.786	123.659	114.323	139.727	130.224	125.544	125.544	109.107	109.069	105.583	117.726	104.376	105.827	113.707	110.172	0.0187544	0.999329	-0.112902	0.999994	-0.104784	0.806778	-0.0404712	0.947218	0.0989105	0.937671	NA
Solyc11g013180.2.1	Phosphatidylinositol-4-phosphate 5-kinase, putative (AHRD V3.3 *** B9RJA3_RICCO)	9.336	10.247	10.02	9.983	10.494	8.187	8.422	9.706	12.232	12.245	9.108	9.108	8.708	6.577	6.825	5.588	7.887	8.48	10.6	11.917	0.0139745	0.999329	-0.0169636	0.999994	-0.374074	0.145707	-0.339495	0.656684	0.416971	0.152007	NA
Solyc04g064920.3.1	Glycolipid transfer protein domain-containing protein (AHRD V3.3 *** A0A118JYI2_CYNCS)	0.066	0	0	0.135	0	0.315	0	0.085	0.565	0.615	0.426	0.426	0	0	0	0	1.535	0.91	1.713	0.574	0.00433595	1	-0.0292255	1	-0.0555676	1	NA	NA	-0.0187437	0.998037	NA
Solyc00g226760.1.1	Sulfotransferase (AHRD V3.3 *** K4D8Q6_SOLLC)	0	0	0	0	0	0	0	0	0	0	0	0	0	0	0	0	0	0	0	0	NA	NA	NA	NA	NA	NA	NA	NA	NA	NA	NA
Solyc07g017925.1.1	Ribosomal protein S10 (AHRD V3.3 *-* Q70G82_SOLCO)	0.46	0.907	0.333	0.641	0.624	0.378	0.878	0.648	1.663	1.525	0.947	0.947	1.263	2.045	1.317	1.43	0.569	0.292	0.9	1.386	-0.0162182	1	0.0556932	1	-0.146633	0.826807	-0.219658	0.917769	0.22096	1	NA
Solyc06g009160.3.1	Fatty acid beta-oxidation multifunctional protein (AHRD V3.3 *** A0A077DAS1_9ERIC)	2.989	2.953	2.42	2.734	2.384	3.096	1.767	2.92	4.088	2.233	2.465	2.465	2.83	1.713	2.767	2.715	3.605	3.253	3.059	3.768	-0.078274	0.999329	-0.0933818	0.999994	-0.195396	0.82484	0.198408	0.894227	0.00378087	0.998779	NA
Solyc07g052390.3.1	glutamate receptor-like 3.1	3.087	2.595	3.104	3.215	1.883	2.278	2.076	2.464	3.507	3.329	3.616	3.616	1.176	1.455	3.047	3.309	4.348	4.429	3.935	4.006	0.0634526	0.999329	0.0769213	0.999994	0.0517848	0.968792	1.04739	0.179997	-0.107384	0.984065	NA
Solyc04g007820.3.1	Sn-1 protein (AHRD V3.3 *** Q42393_CAPAN)	0.649	0.183	5.48	2.996	0	0.157	0	0.159	1.106	0	0.418	0.418	0	1.234	2.727	0.242	0.578	0	0.219	0	0.242368	0.178086	0.000753989	1	-0.0211692	1	0.382677	1	-0.0337686	1	NA
Solyc03g119780.3.1	Transcription initiation factor TFIID subunit 2 (AHRD V3.3 *** W9SEB8_9ROSA)	9.336	9.482	9.345	9.84	9.213	9.394	8.564	8.941	10.922	11.41	11.351	11.351	8.163	8.033	8.581	10.121	10.115	10.445	11.852	10.592	0.011331	0.999329	-0.0563946	0.999994	0.0145828	0.98875	0.127125	0.852268	0.128744	0.920553	NA
Solyc03g095530.1.1	LOW QUALITY:RING/U-box superfamily protein (AHRD V3.3 --* AT1G74370.1)	0	0	0	0	0	0	0	0	0	0	0	0	0	0	0	0	0	0	0	0	NA	NA	NA	NA	NA	NA	NA	NA	NA	NA	NA
Solyc04g007570.2.1	GDSL esterase/lipase 6 (AHRD V3.3 *** W9RD56_9ROSA)	0.46	0.291	0.479	0.354	0.067	0.063	0.083	0.382	0.672	1.062	0.435	0.435	0	0	0.359	0	0.908	1.493	1.439	1.279	0.00717107	1	0.0727316	1	-0.171544	0.779538	0.283778	1	0.074544	0.992527	NA
Solyc04g079560.3.1	Amino acid transporter family protein (AHRD V3.3 *** B9MVJ1_POPTR)	41.612	40.099	39.62	43.284	13.022	24.204	9.798	16.757	37.099	39.27	37.217	37.217	10.71	5.656	27.101	27.95	67.794	53.729	50.411	65.988	0.00582438	0.999329	-0.284982	0.999994	-0.0411566	0.956433	1.61951	8.37e-05	-0.0449892	0.992527	3
Solyc02g031760.2.1	LOW QUALITY:Lipase (AHRD V3.3 --* A0A0D3FTP8_9ORYZ)	0	0	0	0	0	0	0	0	0	0	0	0	0	0	0	0	0	0	0	0	NA	NA	NA	NA	NA	NA	NA	NA	NA	NA	NA
Solyc12g039075.1.1	Retrovirus-related Pol polyprotein from transposon 17.6 (AHRD V3.3 *-* A0A151R340_CAJCA)	0	0	0	0	0	0	0	0	0	0	0	0	0	0	0	0	0	0	0	0	NA	NA	NA	NA	NA	NA	NA	NA	NA	NA	NA
Solyc04g008310.2.1	Glycosyltransferase (AHRD V3.3 *** K4BNY7_SOLLC)	12.562	9.69	11.918	14.296	24.742	15.492	23.735	23.51	12.683	10.365	10.029	10.029	29.345	15.255	25.957	23.393	24.636	21.054	25.612	17.049	0.117588	0.999329	0.174376	0.999994	-0.151425	0.857	0.0869256	0.931615	-0.0628292	0.992527	NA
Solyc04g011370.3.1	Photosystem I P700 chlorophyll a apoprotein A2 (AHRD V3.3 --* A0A0K1ZX75_9ASTR)	166.882	166.816	185.865	167.65	181.156	161.389	151.724	164.732	166.896	189.584	196.525	196.525	92.476	109.788	132.95	138.44	125.926	128.795	143.34	133.126	0.0612899	0.999329	-0.0808628	0.999994	0.124723	0.726621	0.338874	0.404313	0.124345	0.885171	NA
Solyc08g061680.2.1	Adenylate isopentenyltransferase (AHRD V3.3 *** F6KQG9_MALDO)	0	0	0	0	0	0	0	0	0	0	0	0	0	0	0	0	0	0	0	0	NA	NA	NA	NA	NA	NA	NA	NA	NA	NA	NA
Solyc05g053720.3.1	O-fucosyltransferase family protein (AHRD V3.3 *** AT1G04910.1)	13.925	15.512	14.894	14.076	12.421	12.438	7.924	12.265	16.829	12.936	12.903	12.903	6.139	9.636	9.978	9.842	12.648	14.488	13.017	16.949	-0.024267	0.999329	-0.189742	0.999994	-0.175963	0.775979	0.221279	0.815215	0.129641	0.953975	NA
Solyc03g123570.3.1	1-phosphatidylinositol-3-phosphate 5-kinase (AHRD V3.3 *** W9R271_9ROSA)	5.715	5.29	4.779	5.063	4.79	4.23	3.974	3.908	5.252	5.149	4.656	4.656	2.656	2.432	2.754	2.739	3.358	3.605	4.334	3.454	-0.134379	0.999329	-0.137429	0.999994	-0.145782	0.795027	0.0446342	0.962236	0.149247	0.934182	NA
Solyc06g009425.1.1	GDSL-like Lipase/Acylhydrolase superfamily protein (AHRD V3.3 --* AT1G75920.4)	0	0	0	0	0	0	0	0	0	0	0	0	0	0	0	0	0	0	0	0	NA	NA	NA	NA	NA	NA	NA	NA	NA	NA	NA
Solyc02g070230.2.1	Nucleic acid binding protein, putative (AHRD V3.3 *** B9SAY5_RICCO)	1.47	1.539	2.189	1.139	0.557	0.787	0.32	0.669	0.828	1.399	0.793	0.793	0.805	0.847	1.291	1.127	1.551	1.21	2.065	2.206	0.0175658	0.999329	-0.0494982	1	-0.093464	0.91537	0.27555	0.894167	0.262623	0.860703	NA
Solyc03g007670.3.1	defense signal transduction Sgt1-2	131.585	127.125	136.618	134.063	85.276	89.123	75.892	94.509	114.214	121.3	120.095	120.095	90.712	91.954	88.66	95.267	109.599	109.381	107.902	113.963	0.0461639	0.999329	-0.0140024	0.999994	0.019544	0.979589	-0.0636627	0.909884	0.0306308	0.992527	NA
Solyc10g080100.2.1	villin 2 (AHRD V3.3 *** AT2G41740.2)	11.667	12.859	13.304	12.515	5.971	5.731	4.175	6.584	12.273	12.034	11.871	11.871	3.026	3.04	3.433	2.46	7.92	7.553	10.811	12.201	0.0501301	0.999329	-0.0708166	0.999994	-0.0376586	0.965406	-0.0946168	0.934535	0.528218	0.0145211	NA
Solyc11g050993.1.1	Pectinesterase (AHRD V3.3 *-* M1BNP7_SOLTU)	0	0	0	0	0	0	0	0	0	0	0	0	0	0	0	0	0	0	0	0	NA	NA	NA	NA	NA	NA	NA	NA	NA	NA	NA
Solyc09g005850.3.1	polysaccharide lyase family 6 protein	16.438	19.912	20.759	19.579	14.905	16.259	11.53	16.958	20.737	21.27	22.532	22.532	12.713	13.007	20.356	18.387	23.902	21.818	24.736	19.982	0.0977269	0.999329	-0.0768467	0.999994	0.0805629	0.919648	0.495662	0.399484	-0.0130292	0.998591	NA
Solyc04g078450.3.1	pollen-specific LRR extensin-like protein (AHRD V3.3 --* AT2G25920.1)	0.484	2.196	2.479	0	14.025	8.344	29.299	9.695	1.794	2.376	4.708	4.708	63.762	25.83	16.497	11.175	1.898	0.927	0.947	0.827	-0.00111854	0.999329	0.368846	0.999994	0.506494	0.187447	-1.60593	0.00298942	-0.185111	0.933654	5
Solyc02g079590.3.1	Serine/threonine-protein kinase (AHRD V3.3 *** M1A226_SOLTU)	15.37	14.938	14.193	15.494	24.318	19.428	21.885	20.314	16.19	17.486	17.159	17.159	5.682	7.333	12.533	10.145	13.506	16.247	15.568	17.179	-0.0363316	0.999329	-0.0265247	0.999994	0.0184815	0.983236	0.69578	0.120669	0.136473	0.907817	3
Solyc02g022938.1.1	Transposon Ty3-I Gag-Pol polyprotein (AHRD V3.3 *-* A0A151R7X5_CAJCA)	0	0	0	0	0	0	0	0	0	0	0	0	0	0	0	0	0	0	0	0	NA	NA	NA	NA	NA	NA	NA	NA	NA	NA	NA
Solyc01g095320.3.1	BAG family molecular chaperone regulator 6 (AHRD V3.3 *** A0A0B2R655_GLYSO)	17.423	17.059	14.27	20.001	7.207	4.314	7.544	16.141	12.503	9.514	10.669	10.669	154.322	128.175	48.175	58.53	3.267	5.45	6.36	11.419	-0.0165251	0.999329	0.609217	0.824768	-0.0458967	0.96419	-1.45529	5.68e-10	0.714848	0.0506416	6
Solyc01g100160.3.1	Dehydration-induced 19-like protein (AHRD V3.3 *** E3T7S4_GOSHI)	29.049	21.418	24.589	26.212	34.734	30.25	32.549	31.347	34.592	31.593	24.63	24.63	38.249	44.07	33.035	38.616	46.846	38.683	34.765	38.294	-0.00597735	0.999329	-0.00421329	0.999994	-0.327618	0.448031	-0.267361	0.736106	-0.179197	0.895956	NA
Solyc09g091300.1.1	LOW QUALITY:S-protein homologue (AHRD V3.3 *** Q9AVU9_SOLLC)	0	0	0	0	0	0	0	0	0	0	0	0	0	0	0	0	0	0	0	0	NA	NA	NA	NA	NA	NA	NA	NA	NA	NA	NA
Solyc03g005630.3.1	Mammalian uncoordinated homology 13, domain 2 (AHRD V3.3 *** A0A103Y0Q9_CYNCS)	0.082	0	0	0.017	0	0.021	0	0	0	0	0.026	0.026	0	0	0.04	0.036	0.017	0	0.031	0	-0.0132934	1	NA	NA	0.0260219	1	0.232846	1	0.0129068	1	NA
Solyc09g042267.1.1	AT hook motif-containing protein, putative, expressed (AHRD V3.3 *-* Q2QZU2_ORYSJ)	0	0	0	0	0	0	0	0	0	0	0	0	0	0	0	0	0	0	0	0	NA	NA	NA	NA	NA	NA	NA	NA	NA	NA	NA
Solyc02g078830.3.1	lysine ketoglutarate reductase trans-splicing-like protein (DUF707) (AHRD V3.3 *** AT1G61240.6)	32.178	31.49	33.327	30.347	47.846	46.572	43.948	44.546	26.669	25.416	27.93	27.93	20.18	24.706	23.722	26.483	24.256	23.019	22.233	23.421	-0.0126335	0.999329	-0.0645313	0.999994	0.0849783	0.874695	0.0788092	0.904947	-0.0341747	0.99387	NA
Solyc12g036673.1.1	S-adenosyl-L-methionine:salicylic acid carboxyl methyltransferase 1 (AHRD V3.3 *** B5TVE1_TOBAC)	0.049	0	0	0	0	0	0	0	0	0	0	0	0	0	0	0	0	0	0	0	NA	NA	NA	NA	NA	NA	NA	NA	NA	NA	NA
Solyc04g008500.3.1	Zinc finger protein, putative (AHRD V3.3 *** B9S7A8_RICCO)	0.271	0.15	0.325	0.793	0.045	0.367	0.439	0.467	0.68	0.64	0.554	0.554	0.196	0.221	0.359	0.327	0.982	1.184	0.688	0.505	0.0868726	1	0.117944	1	-0.0609235	0.960091	0.26331	1	-0.32213	0.757563	NA
Solyc06g059760.3.1	Transcriptional corepressor SEUSS, putative (AHRD V3.3 *** B9S2M5_RICCO)	15.017	13.699	13.423	14.785	15.807	14.768	13.902	13.72	15.42	14.638	14.728	14.728	18.264	14.831	14.169	15.345	14.48	13.304	15.38	15.478	-0.0332112	0.999329	-0.105706	0.999994	-0.0352235	0.965406	-0.230056	0.67051	0.153256	0.834826	NA
Solyc02g092790.3.1	Arabinogalactan 1	693.656	698.595	741.331	698.948	83.627	172.022	40.176	74.991	573.895	391.43	429.56	429.56	13.432	31.376	131.992	82.419	236.944	251.325	356.813	328.173	0.0332727	0.999329	-0.69805	0.388024	-0.15965	0.674898	2.07117	4.07e-07	0.477296	0.00119966	3
Solyc02g085170.3.1	Sugar facilitator protein 10	0.739	0.657	1.565	1.139	0.958	0.735	0.7	1.476	1.434	0.902	1.424	1.424	0.261	0.258	0.492	1.236	1.361	1.923	2.683	1.608	0.137826	0.999329	0.0867666	0.999994	0.101898	0.928518	0.846185	0.595647	0.198371	0.942548	NA
Solyc05g018436.1.1	ZF-HD homeobox protein family (AHRD V3.3 --* A0A151R0E9_CAJCA)	0	0	0	0	0	0	0	0	0	0	0	0	0	0	0	0	0	0	0	0	NA	NA	NA	NA	NA	NA	NA	NA	NA	NA	NA
Solyc09g098240.3.1	Importin-like protein (AHRD V3.3 *** G7KT01_MEDTR)	78.232	72.038	76.991	77.631	79.617	78.427	69.712	83.263	68.02	66.186	67.851	67.851	30.716	41.859	38.383	40.725	43.084	45.489	50.904	53.52	0.0241403	0.999329	-0.0257916	0.999994	0.00750706	0.993952	0.0453184	0.94446	0.237782	0.316552	NA
Solyc00g006850.2.1	LOW QUALITY:Chalcone synthase 1 (AHRD V3.3 --* CHS1_TRISU)	0	0	0	0	0	0	0	0	0	0	0	0	0	0	0	0	0	0	0	0	NA	NA	NA	NA	NA	NA	NA	NA	NA	NA	NA
Solyc07g007150.1.1	LOW QUALITY:Guanine nucleotide-binding protein subunit beta (AHRD V3.3 --* A0A199VAA6_ANACO)	51.637	47.934	46.169	50.212	17.612	19.89	16.476	20.431	74.87	72.33	61.438	61.438	13.911	10.704	24.746	20.593	66.845	66.998	68.24	67.214	-0.0373719	0.999329	-0.00297253	0.999994	-0.220756	0.655192	0.715653	0.481831	0.0272689	0.99627	NA
Solyc01g081620.3.1	Vacuolar protein sorting-associated protein 62 (AHRD V3.3 *** A0A103Y146_CYNCS)	0.255	0.233	0.41	0.228	0.713	0.64	0.308	0.244	0.393	0.371	0.418	0.418	0	0	0.053	0.364	0.371	0.498	0.587	0.444	0.020281	1	-0.224919	1	0.0177953	0.989582	0.599883	1	0.0750345	0.990979	NA
Solyc08g016444.1.1	RNA-directed DNA polymerase (reverse transcriptase)-related family protein (AHRD V3.3 *-* ATMG00310.1)	0	0	0	0	0	0	0	0	0	0	0	0	0	0	0	0	0	0	0	0	NA	NA	NA	NA	NA	NA	NA	NA	NA	NA	NA
Solyc10g079080.2.1	stress-associated protein 5	116.74	104.534	121.485	109.345	172.245	157.369	189.871	174.182	130.977	135.095	120.862	120.862	175.613	191.203	135.118	151.13	114.442	121.731	114.364	120.159	0.0383527	0.999329	0.135722	0.999994	-0.136702	0.67733	-0.426619	0.179525	0.00301119	0.998711	NA
Solyc01g099645.1.1	alpha/beta-Hydrolases superfamily protein (AHRD V3.3 --* AT2G36290.2)	3.81	3.818	4.309	3.004	6.818	6.707	7.509	7.157	3.834	5.065	3.957	3.957	5.159	6.872	5.761	5.975	4.975	3.613	3.99	3.056	-0.0296391	0.999329	0.0895507	0.999994	-0.109316	0.921866	-0.113551	0.922743	-0.178328	0.948281	NA
Solyc05g013530.3.1	Octicosapeptide/Phox/Bem1p domain-containing protein kinase (AHRD V3.3 *** A0A0K9NT10_ZOSMR)	2.036	2.82	1.924	2.118	5.77	6.34	7.651	8.58	3.515	2.031	2.354	2.354	14.368	11.515	5.854	4.23	2.203	3.51	1.94	2.589	-0.0464197	0.999329	0.239267	0.999994	-0.0895658	0.945206	-1.27367	0.054035	-0.146872	0.977219	4
Solyc02g087520.3.1	Pathogenesis-related thaumatin family protein (AHRD V3.3 *** G7KK13_MEDTR)	0.657	1.697	1.445	0.802	0.201	0.829	0.747	1.402	0.672	0.388	0.256	0.256	0.283	0.295	0.492	1.588	2.987	2.317	0.907	2.336	-0.00757207	0.999329	0.170797	1	-0.12752	1	0.872429	0.578769	-0.304529	0.800536	NA
Solyc09g014750.1.1	Late embryogenesis abundant protein (AHRD V3.3 *** W0FHP9_9CARY),Pfam:PF00477	0	0	0	0	0	0	0	0	0	0	0	0	0	0	0	0	0	0	0	0	NA	NA	NA	NA	NA	NA	NA	NA	NA	NA	NA
Solyc07g045200.1.1	LOW QUALITY:serine-rich protein-like protein (AHRD V3.3 *-* AT5G55980.1)	0	1.805	1.325	1.89	0	3.086	0	1.561	1.188	2.199	2.03	2.03	0	0	0	0	1.147	1.081	3.239	0.544	0.011053	1	-0.0176533	1	0.0133456	1	NA	NA	0.0462652	1	NA
Solyc10g055210.2.1	Dirigent protein (AHRD V3.3 *** K4D1B4_SOLLC)	0	0	0	0	0	0	0	0	0	0	0	0	0	0	0	0	0	0	0	0	NA	NA	NA	NA	NA	NA	NA	NA	NA	NA	NA
Solyc12g005850.2.1	Protein DETOXIFICATION (AHRD V3.3 *** K4DBC3_SOLLC)	13.137	12.16	14.569	15.528	308.63	264.903	336.175	257.499	12.126	18.59	24.468	24.468	98.441	152.218	62.676	71.05	16.427	17.552	15.09	13.809	0.163441	0.999329	0.0561691	0.999994	0.544699	0.0256902	-0.957099	0.00229951	-0.192275	0.822919	1
Solyc06g054230.3.1	Protein OBERON 1 (AHRD V3.3 *-* A0A0B2RKS8_GLYSO)	0	0	0	0	0	0	0	0	0	0	0	0	0	0	0	0	0	0	0	0	NA	NA	NA	NA	NA	NA	NA	NA	NA	NA	NA
Solyc00g016590.2.1	LOW QUALITY:alpha/beta-Hydrolases superfamily protein (AHRD V3.3 --* AT3G61680.3)	0	0	0	0	0	0	0	0	0	0	0	0	0	0	0	0	0	0	0	0	NA	NA	NA	NA	NA	NA	NA	NA	NA	NA	NA
Solyc05g052030.1.1	ethylene response factor 4	31.833	17.658	13.269	13.435	26.29	14.957	14.068	20.728	35.337	16.888	22.915	22.915	14.868	8.309	29.469	15.538	48.141	44.288	32.199	22.509	-0.373795	0.258642	-0.116511	0.999994	-0.126619	0.899066	0.80489	0.389707	-0.58068	0.0921072	NA
Solyc03g114820.3.1	Adenine nucleotide alpha hydrolases-like superfamily protein, putative (AHRD V3.3 *** A0A061FX93_THECC)	0.829	0.225	0	0.101	1.014	1.291	1.495	0.255	0.795	0.421	1.97	1.97	0.631	0.663	3.007	1.951	1.675	1.974	0.61	0.766	-0.0796837	1	-0.0663288	0.999994	0.446828	0.210756	1.27669	0.286901	-0.525992	0.313111	NA
Solyc10g009190.1.1	LOW QUALITY:glycine-rich protein (AHRD V3.3 *-* AT4G21620.2)	11.832	6.812	13.021	13.553	5.603	5.301	1.506	1.763	18.656	16.02	14.558	14.558	2.83	0	2.488	0.885	26.847	25.757	27.443	21.383	0.111429	0.999329	-0.288805	1	-0.136456	0.893985	0.101551	1	-0.063235	0.992527	NA
Solyc08g008160.3.1	WD-repeat protein (AHRD V3.3 *** E5GBV4_CUCME)	19.164	17.117	17.903	16.946	25.544	30.838	27.733	28.31	16.067	16.155	13.347	13.347	10.993	10.133	16.79	20.787	19.554	13.595	15.004	16.398	-0.0491779	0.999329	0.00504017	0.999994	-0.220059	0.695176	0.714024	0.221177	-0.0509464	0.994592	3
Solyc00g167800.1.1	LOW QUALITY:NADPH-dependent codeinone reductase 1-1 (AHRD V3.3 --* COR11_PAPSO)	0	0	0	0	0	0	0	0	0	0	0	0	0	0	0	0	0	0	0	0	NA	NA	NA	NA	NA	NA	NA	NA	NA	NA	NA
Solyc08g081190.3.1	plasma membrane intrinsic protein 1.5	1326.48	1356.38	1342.15	1428.66	516.177	686.482	309.806	629.416	1561.79	1622.5	1186.87	1186.87	415.074	294.543	784.819	463.269	1340.83	1381.39	1746.39	1573.54	0.0312382	0.999329	-0.232601	0.999994	-0.415928	2.53e-05	0.72317	0.0942371	0.285622	0.164392	NA
Solyc08g044480.1.1	LOW QUALITY:Hus1-like protein (AHRD V3.3 *-* A0A097PQH0_SOLTU)	0	0	0	0	0	0	0	0	0	0	0	0	0	0	0	0	0	0	0	0	NA	NA	NA	NA	NA	NA	NA	NA	NA	NA	NA
Solyc02g083190.1.1	LOW QUALITY:F-box family protein (AHRD V3.3 *** B9MX84_POPTR)	2.939	4.4	4.01	3.257	0.423	0.798	0.19	0.839	2.147	1.643	1.254	1.254	1.829	0.976	0.971	1.842	2.079	2.163	1.987	1.539	-0.00485817	0.999329	-0.023809	1	-0.180568	0.822989	-0.032294	0.988195	-0.111836	0.989313	NA
Solyc01g067103.1.1	Cullin-1, putative (AHRD V3.3 *-* B9RT30_RICCO)	13.589	11.17	11.867	11.941	12.566	10.213	15.147	10.099	12.282	10.399	10.848	10.848	12.213	16.36	4.39	9.442	11.749	8.772	10.475	11.327	-0.0320883	0.999329	0.0843248	0.999994	-0.0436315	0.975973	-0.987564	0.262186	0.0687021	0.992527	NA
Solyc03g051590.2.1	LOW QUALITY:Protein Ycf2 (AHRD V3.3 --* YCF2_LEMMI)	0	0	0.162	0.152	0.434	0.546	1.234	0.956	0.877	0.539	0.503	0.503	2.765	0	0.545	1.733	0.413	0.266	1.033	1.072	0.0100673	1	0.0867057	1	-0.033631	1	-0.0995466	1	0.175124	1	NA
Solyc02g078950.3.1	Beta-galactosidase (AHRD V3.3 *** M1C1C4_SOLTU)	7.595	8.209	7.738	7.485	1.092	1.711	0.51	0.595	7.718	7.568	5.492	5.492	0.827	0.442	3.087	3.2	6.246	8.162	8.668	8.402	-0.0446937	0.999329	-0.44722	0.999994	-0.39181	0.212651	1.92774	0.010158	0.215962	0.828414	4
Solyc02g091570.1.1	LOW QUALITY:F-box family protein, putative (AHRD V3.3 *** A0A061GHK4_THECC)	0	0	0	0.143	0	0	0	0	0	0	0	0	0	0	0	0	0.066	0	0	0	0.00881204	1	NA	NA	NA	NA	NA	NA	NA	NA	NA
Solyc11g062010.2.1	Chromatin structure-remodeling complex subunit snf21 (AHRD V3.3 *-* A0A0B2P221_GLYSO)	8.818	9.565	8.011	8.675	10.304	9.73	9.513	9.525	10.733	10.424	9.876	9.876	10.536	10.059	10.843	11.72	11.6	11.432	11.93	13.411	-0.129433	0.999329	-0.0469889	0.999994	-0.0993114	0.825082	0.0567252	0.924348	0.141868	0.816034	NA
Solyc07g017940.1.1	Ribosomal RNA processing protein 1 like (AHRD V3.3 *** A0A0B2QR80_GLYSO)	60.464	64.669	67.8	61.529	74.637	76.402	68.703	82.318	60.269	58.408	72.499	72.499	38.009	41.601	47.27	56.724	43.249	37.327	41.344	35.79	0.0298992	0.999329	0.0135686	0.999994	0.261803	0.174289	0.299007	0.515843	-0.0419336	0.992527	NA
Solyc05g045927.1.1	WRKY family transcription factor (AHRD V3.3 *-* AT4G01250.1)	0	0	0	0	0	0	0	0	0	0	0	0	0	0	0	0	0	0	0	0	NA	NA	NA	NA	NA	NA	NA	NA	NA	NA	NA
Solyc09g010990.3.1	Laccase (AHRD V3.3 *** M1AHK0_SOLTU)	119.589	118.724	156.377	111.775	77.801	86.121	64.196	80.428	169.313	153.584	88.958	88.958	0.239	0.129	5.867	2.327	72.769	86.421	111.649	99.817	0.0961173	0.999329	-0.134298	0.999994	-0.8203	3.3e-14	2.83736	0.00148518	0.389077	0.098707	2
Solyc09g015270.2.1	30S ribosomal protein S4, chloroplastic (AHRD V3.3 *** RR4_SOLBU)	0.246	0.383	0.616	0.498	2.072	0.609	0.391	0.308	0.705	0.902	0.264	0.264	0	1.584	1.304	0.933	2.219	0.215	0.829	1.08	0.00916173	1	-0.0839119	1	-0.0540298	1	0.0814841	1	-0.0295705	1	NA
Solyc12g016155.1.1	Cytochrome f (AHRD V3.3 --* CYF_LEPVR)	0	0	0	0	0	0	0	0	0	0	0	0	0	0	0	0	0	0	0	0	NA	NA	NA	NA	NA	NA	NA	NA	NA	NA	NA
Solyc07g056630.3.1	RING-type E3 ubiquitin ligase (AHRD V3.3 *** A0A076JXY8_VITVI)	3.531	3.236	3.428	3.553	4.233	4.198	4.923	4.078	4.351	4.205	4.247	4.247	6.792	5.988	5.042	5.539	4.315	3.965	4.217	3.469	0.0171933	0.999329	0.0786478	0.999994	-0.0140293	0.993862	-0.327858	0.593605	-0.075783	0.989313	NA
Solyc07g055695.1.1	Nucleotide/sugar transporter family protein (AHRD V3.3 *** AT1G06470.4)	29.017	26.017	31.139	27.393	28.206	24.635	24.044	23.372	29.676	28.838	29.712	29.712	25.601	23.196	17.349	18.69	24.182	27.852	26.035	30.697	0.0552488	0.999329	-0.108162	0.999994	0.0125434	0.992889	-0.490128	0.315568	0.121159	0.947254	NA
Solyc12g088480.2.1	Zinc-finger domain of monoamine-oxidase A repressor R1 (AHRD V3.3 *-* AT2G23530.1)	6.61	6.629	7.746	6.768	4.278	5.668	5.528	7.922	6.243	5.284	6.541	6.541	4.484	5.122	6.213	8.363	6.361	7.785	6.337	6.602	0.0628359	0.999329	0.2622	0.999994	0.121931	0.895767	0.470831	0.596298	-0.0911452	0.989313	NA
Solyc02g081680.3.1	Nucleolar complex protein 2 like (AHRD V3.3 *** A0A0B2RJJ2_GLYSO)	19.747	18.249	17.091	19.486	30.3	32.853	32.323	34.543	15.051	13.981	16.417	16.417	8.229	7.443	8.914	12.605	13.291	11.269	10.405	13.188	-0.0538163	0.999329	0.0810828	0.999994	0.146732	0.793642	0.362039	0.619761	-0.0393825	0.99627	3
Solyc05g010460.3.1	DUF1262 family protein (AHRD V3.3 *-* G7K479_MEDTR)	0	0	0	0	0	0	0	0	0	0	0	0	0	0	0	0	0	0.446	0	0	NA	NA	NA	NA	NA	NA	NA	NA	-0.0287052	1	NA
Solyc12g056410.2.1	F-box protein PP2-A13 (AHRD V3.3 *** P2A13_ARATH)	43.607	44.224	48.076	44.87	57.716	42.499	76.461	56.259	43.047	44.048	41.481	41.481	223.265	228.088	73.932	48.421	25.873	31.173	34.531	34.128	0.0552022	0.999329	0.3171	0.999994	-0.0699646	0.919577	-1.89094	1.41e-10	0.24876	0.629643	5
Solyc03g122300.2.1	DUF1677 family protein (DUF1677) (AHRD V3.3 *** AT1G72510.2)	11.257	10.63	13.295	11.426	26.023	23.186	32.288	30.837	11.774	13.694	14.976	14.976	27.582	22.846	21.247	20.059	15.222	13.896	14.824	13.196	0.127559	0.999329	0.3167	0.999994	0.205628	0.522876	-0.347772	0.397255	-0.0357357	0.994639	NA
Solyc02g064540.2.1	RNA-binding (RRM/RBD/RNP motifs) family protein (AHRD V3.3 *-* AT4G26650.1)	0	0	0	0	0.033	0	0.083	0	0	0	0	0	0	0.184	0	0.048	0.025	0	0	0	NA	NA	0.0160887	1	NA	NA	-0.245848	1	NA	NA	NA
Solyc01g097620.1.1	LOW QUALITY:F-box protein (AHRD V3.3 --* W9SND6_9ROSA)	0	0	0	0	0	0	0	0	0	0	0	0	0	0	0	0	0	0	0	0	NA	NA	NA	NA	NA	NA	NA	NA	NA	NA	NA
Solyc05g016690.3.1	Nudix hydrolase (AHRD V3.3 *** A0A061GGI6_THECC)	0	0	0	0	31.659	19.544	38.159	20.07	0.115	1.045	1.808	1.808	13.998	17.834	9.433	9.999	0.215	0.566	0.149	0.054	NA	NA	0.124792	0.999994	0.300061	0.449099	-0.744989	0.212684	-0.165269	1	1
Solyc02g082613.1.1	Phototropic-responsive NPH3 family protein (AHRD V3.3 --* AT1G03010.3)	0.213	0.374	0.171	0.177	0.201	0.199	0.178	0.159	0.508	0.202	0.111	0.111	0.871	0.958	0.625	0.461	0.248	0.197	0.36	0.222	-0.0763525	1	-0.0357362	1	-0.313695	0.412807	-0.656283	0.601869	0.131344	0.982222	4
Solyc00g006903.1.1	Photosystem I P700 chlorophyll a apoprotein A2 (AHRD V3.3 --* PSAB_CHAVU)	0	0	0	0	0	0	0	0	0	0	0	0	0.37	0	0	0	0	0	0	0	NA	NA	NA	NA	NA	NA	NA	NA	NA	NA	NA
Solyc04g015430.3.1	GDSL esterase/lipase EXL3, putative (AHRD V3.3 *-* A0A061GMX5_THECC)	0.255	0	0.274	0	5.258	6.214	10.996	4.927	0	0	0.554	0.554	9.208	18.682	3.725	15.284	0.231	0.798	0	0.222	8.13e-06	1	0.119968	0.999994	0.0512424	1	-0.496443	0.759156	-0.0646767	1	NA
Solyc04g025230.1.1	LOW QUALITY:Acyl-CoA N-acyltransferases (NAT) superfamily protein (AHRD V3.3 *-* AT2G39000.1)	0	0	0	0	0	0	0	0	0	0	0	0	0	0	0	0	0	0	0	0	NA	NA	NA	NA	NA	NA	NA	NA	NA	NA	NA
Solyc04g047740.2.1	Ribose-5-phosphate isomerase (AHRD V3.3 *** A0A0K9PCR3_ZOSMR)	0	0	0	0	0.256	0	0	0	0	0	0	0	0	0	0	0	0	0	0	0	NA	NA	NA	NA	NA	NA	NA	NA	NA	NA	NA
Solyc03g098760.2.1	Kunitz-type protease inhibitor-like protein (AHRD V3.3 *** Q2XPY0_SOLTU)	0	0	0	0	0	0	0	0	0	0.16	0	0	2.46	1.732	2.408	1.285	6.493	2.249	1.142	0.237	NA	NA	NA	NA	NA	NA	-0.127703	0.95347	-0.508062	0.201654	NA
Solyc09g015020.1.1	Heat-shock protein, putative (AHRD V3.3 *** B9S3B2_RICCO)	27.276	33.96	41.869	36.17	53.293	88.976	170.05	247.156	27.169	28.846	20.016	20.016	792.074	769.437	218.03	309.036	26.566	36.091	36.588	32.435	0.182291	0.999329	1.05188	0.00434828	-0.327548	0.520571	-1.61209	1.97e-10	0.116838	0.984065	4
Solyc04g054685.1.1	MADS-box transcription factor (AHRD V3.3 *-* A2PZF4_ALSLI)	0	0	0	0	0	0	0	0	0	0	0	0	0	0	0	0	0	0	0	0	NA	NA	NA	NA	NA	NA	NA	NA	NA	NA	NA
Solyc12g021220.1.1	LOW QUALITY:RAB GTPase homolog 1A (AHRD V3.3 --* AT5G47200.1)	0	0	0	0	0	0	0	0	0	0	0	0	0	0	0	0	0	0	0	0	NA	NA	NA	NA	NA	NA	NA	NA	NA	NA	NA
Solyc03g121610.3.1	Protein kinase (AHRD V3.3 *** E5GCB1_CUCME)	7.611	7.286	7.635	6.557	10.193	10.192	11.672	9.876	8.341	8.031	7.454	7.454	7.402	7.959	11.109	10.46	8.745	8.961	10.084	8.685	-0.0581784	0.999329	0.0745466	0.999994	-0.121055	0.864742	0.398583	0.4778	0.087656	0.984783	NA
Solyc10g081050.1.1	LOW QUALITY:YqaJ-like viral recombinase domain-containing protein	8.473	7.469	6.866	6.869	6.985	8.565	5.385	6.987	8.136	4.239	6.26	6.26	4.158	3.851	5.149	5.685	5.718	6.128	5.194	8.264	-0.0854722	0.999329	-0.154713	0.999994	0.000923735	0.999215	0.303485	0.841218	0.116673	0.986727	NA
Solyc05g016560.1.1	LOW QUALITY:Plant regulator RWP-RK family protein (AHRD V3.3 --* AT1G76350.4)	0	0	0	0	0	0	0	0	0	0	0	0	0	0	0	0	0	0	0	0	NA	NA	NA	NA	NA	NA	NA	NA	NA	NA	NA
Solyc12g056650.2.1	GIGANTEA (AHRD V3.3 *** F2Z6M2_IPONI)	59.963	59.72	64.32	60.753	26.09	24.572	27.531	32.409	42.195	43.669	42.496	42.496	17.394	19.456	20.781	17.514	16.715	18.247	24.705	28.361	0.0454237	0.999329	0.214996	0.999994	-0.0210385	0.975331	-0.0155939	0.981887	0.56737	0.00132019	NA
Solyc12g036220.2.1	APOLLO (AHRD V3.3 *** U5U566_9BRAS)	9.943	10.555	7.883	8.203	10.873	11.829	10.237	11.766	9.824	10.037	8.511	8.511	12.125	7.167	7.637	5.515	8.778	10.196	9.09	10.156	-0.216969	0.999329	-0.0197008	0.999994	-0.178541	0.797814	-0.552803	0.497951	0.0269412	0.996353	NA
Solyc07g051965.1.1	pleckstrin homology (PH) domain-containing protein (AHRD V3.3 --* AT4G17140.3)	0	0	0	0	0	0.126	0	0.127	0	0	0	0	0	0	0	0.194	0	0	0	0	NA	NA	0.000753989	1	NA	NA	NA	NA	NA	NA	NA
Solyc03g123790.3.1	vacuolar cation/proton exchanger (AHRD V3.3 *** AT1G55720.2)	13.646	10.297	9.448	10.667	34.879	31.489	33.735	34.012	15.649	13.955	13.287	13.287	25.47	32.813	21.566	23.271	14.116	11.716	11.875	11.304	-0.164312	0.999329	0.0387844	0.999994	-0.136731	0.841213	-0.444875	0.342325	-0.119516	0.962757	NA
Solyc10g047085.1.1	Ribosomal protein L37 (AHRD V3.3 --* A0A0K9PMB9_ZOSMR)	0	0	0	0	0	0	0	0	0	0	0	0	0	0	0	0	0	0	0	0	NA	NA	NA	NA	NA	NA	NA	NA	NA	NA	NA
Solyc05g054930.3.1	CAP-gly domain linker (AHRD V3.3 *** AT3G55060.2)	15.699	19.13	19.819	18.001	8.076	11.01	7.592	11.182	18.918	20.857	21.414	21.414	2.046	3.316	12.346	9.842	17.309	15.449	17.688	19.262	0.0870491	0.999329	-0.00694588	0.999994	0.0909047	0.869319	1.83064	3.65e-05	0.171607	0.790535	3
Solyc02g088870.1.1	Endonuclease or glycosyl hydrolase, putative (AHRD V3.3 *-* G7KWF4_MEDTR)	0	0	0	0	0	0	0	0	0	0	0	0	0	0	0	0	0	0	0	0	NA	NA	NA	NA	NA	NA	NA	NA	NA	NA	NA
Solyc07g007700.2.1	Protein-s-isoprenylcysteine O-methyltransferase (AHRD V3.3 *** D7MSF6_ARALL)	7.209	8.509	6.583	7.663	7.508	7.158	6.287	7.539	7.39	6.295	6.328	6.328	2.177	4.274	3.911	6.145	6.675	6.944	6.016	6.671	-0.0720845	0.999329	-0.0401601	0.999994	-0.0813846	0.950824	0.439598	0.73357	-0.0675916	0.992465	NA
Solyc09g042710.3.1	weak chloroplast movement under blue light protein (DUF827) (AHRD V3.3 *** AT2G38370.2)	13.285	12.809	17.647	16.465	7.252	8.082	7.2	8.23	11.864	12.506	13.875	13.875	3.157	7.425	15.193	11.951	14.397	14.497	15.153	16.382	0.273062	0.617729	0.0176917	0.999994	0.152427	0.804381	1.1556	0.0489819	0.124801	0.937671	4
Solyc06g072670.3.1	hydroxysteroid dehydrogenase 1 (AHRD V3.3 *** AT5G50700.1)	0	0	0	0	0	0	0	0	0	0	0	0	0	0	0.12	0.364	0	0	0	0	NA	NA	NA	NA	NA	NA	0.379672	1	NA	NA	NA
Solyc04g074510.3.1	tft3 14-3-3	560.635	554.794	592.974	583.401	395.031	436.673	369.411	371.312	512.544	518.949	537.34	537.34	237.35	329.769	366.679	355.409	424.072	417.215	429.425	455.907	0.059497	0.999329	-0.129044	0.999994	0.0493429	0.901286	0.270126	0.530151	0.083542	0.928711	NA
Solyc09g030375.1.1	LOW QUALITY:Retrovirus-related Pol polyprotein from transposon TNT 1-94 (AHRD V3.3 *-* A0A151T650_CAJCA)	0	0	0	0	0	0	0	0	0	0	0	0	0	0	0	0	0	0	0	0	NA	NA	NA	NA	NA	NA	NA	NA	NA	NA	NA
Solyc01g080960.3.1	AT hook motif DNA-binding family protein (AHRD V3.3 *** G7KSI4_MEDTR)	0.131	0.183	0.137	0	0	0	0	0	0	0	0	0	0	0	0	3.369	0.454	0	0	0.559	-0.00725887	1	NA	NA	NA	NA	0.784628	1	0.00831628	1	NA
Solyc03g020015.1.1	Respiratory burst oxidase homolog protein C (AHRD V3.3 --* RBOHC_ARATH)	0.681	0.582	0	0.81	80.307	58.117	77.718	72.644	1.958	1.112	3.565	3.565	611.063	238.847	114.137	86.177	28.835	15.981	8.081	3.837	-0.00714262	1	0.0827133	0.999994	0.113887	1	-1.99515	3.23e-05	-0.700439	0.0851848	5
Solyc09g050040.1.1	Ribosomal protein L5 (AHRD V3.3 *** Q70G83_SOLCO)	0.542	3.102	2.565	2.439	0	6.361	3.44	2.007	3.589	1.576	2.328	2.328	14.564	2.561	7.091	8.109	0.726	1.862	1.127	2.581	0.0228741	1	-0.0185321	1	-0.0216458	0.984414	-0.120925	0.95347	0.0660704	1	NA
Solyc04g054253.1.1	Retrovirus-related Pol polyprotein from transposon TNT 1-94 (AHRD V3.3 *-* A0A151T9P6_CAJCA)	0.066	0.108	0.085	0	0	0	0.13	0	0.139	0	0	0	0	0	0	0	0	0	0.133	0.146	-0.00171955	1	0.0262633	1	-0.028252	1	NA	NA	0.0950743	1	NA
Solyc09g007330.3.1	minichromosome maintenance 8 (AHRD V3.3 *** AT3G09660.3)	5.6	5.814	6.096	5.764	2.551	3.695	2.396	2.464	3.245	3.556	3.846	3.846	2.351	2.027	3.752	3.769	3.077	3.596	3.927	4.297	0.0306122	0.999329	-0.221565	0.999994	0.136042	0.860067	0.672301	0.287331	0.264476	0.69136	NA
Solyc09g098140.3.1	centrosomal protein (AHRD V3.3 *** AT1G79390.1)	82.23	85.978	98.357	91.825	91.169	87.727	95.535	92.024	69.044	92.487	95.67	95.67	106.517	108.038	93.13	98.333	56.507	58.75	63.554	57.64	0.145691	0.999329	0.071936	0.999994	0.213729	0.49594	-0.235242	0.560793	0.0808385	0.973783	NA
Solyc03g082500.3.1	serine/threonine protein kinase pk23	10.937	10.688	8.738	9.418	23.104	17.382	26.559	20.441	10.635	10.534	10.174	10.174	32.893	30.805	21.42	21.465	9.546	9.845	9.818	9.451	-0.182981	0.999329	0.17548	0.999994	-0.0542378	0.959464	-0.626534	0.0643188	0.00519645	0.998711	NA
Solyc10g084033.1.1	SAUR-like auxin-responsive protein family (AHRD V3.3 *** AT2G28085.1)	0	0	0	0	0	0	0	0	0	0	0	0	0	0	0	0	0	0	0	0	NA	NA	NA	NA	NA	NA	NA	NA	NA	NA	NA
Solyc01g088040.3.1	V-type proton ATPase catalytic subunit A (AHRD V3.3 --* VATA_VIGRR)	150.001	144.167	167.517	171.397	290.873	303.413	340.136	284.503	144.086	162.255	160.886	160.886	517.194	575.931	361.331	440.252	181.592	160.595	131.074	125.452	0.149991	0.999329	0.0721163	0.999994	0.0565095	0.950536	-0.515841	0.100327	-0.360732	0.215122	NA
Solyc07g041190.3.1	PHD finger alfin-like protein (AHRD V3.3 *** A0A072V846_MEDTR)	4.672	5.756	6.695	5.975	3.197	3.8	4.318	3.472	4.4	5.958	4.094	4.094	6.705	5.859	6.053	6.23	6.064	6.257	5.844	5.108	0.151827	0.999329	0.0974381	0.999994	-0.244103	0.700119	-0.0871061	0.931615	-0.126784	0.964786	NA
Solyc10g012160.3.1	S-adenosyl-L-methionine-dependent methyltransferases superfamily protein (AHRD V3.3 *** AT1G22800.1)	7.258	8.309	8.764	7.435	13.68	13.068	12.989	14.346	9.455	8.579	8.69	8.69	11.995	14.905	14.103	15.478	9.356	7.802	6.251	8.532	0.0242123	0.999329	0.0361228	0.999994	-0.0464952	0.970228	0.0499656	0.95662	-0.154468	0.952894	NA
Solyc01g066270.3.1	LOW QUALITY:AT-hook motif nuclear-localized protein 1 (AHRD V3.3 --* AT4G12080.1)	0	0.241	0.675	1.038	0.434	0.22	1.198	0	0.59	0.177	0	0	0	0	0	0.873	0.14	0.412	0.297	0.337	0.0464652	1	0.0344382	1	-0.0575568	1	0.260002	1	-0.00119273	1	NA
Solyc10g078930.2.1	Activator of 90 kDa heat shock ATPase (AHRD V3.3 *** A0A0B0MWI3_GOSAR)	72.854	74.716	70.365	74.576	75.84	82.699	100.849	112.232	53.412	57.22	58.274	58.274	165.555	180.407	107.485	137.676	56.862	63.925	57.6	62.427	-0.0359654	0.999329	0.3759	0.999994	0.0637127	0.890128	-0.566031	0.0369211	0.00346165	0.998711	4
Solyc01g095903.1.1	aberrant root formation protein (AHRD V3.3 --* AT5G11030.8)	2.283	6.662	7.524	4.397	2.161	4.965	2.088	0.988	1.573	2.191	1.791	1.791	9.927	0	4.084	7.466	2.723	8.291	5.773	7.85	0.0419339	0.999329	-0.152375	1	-0.00999836	1	0.117872	0.955768	0.0925351	0.989333	NA
Solyc01g109260.3.1	Plastid division PDV2-like protein (AHRD V3.3 *** A0A0B0MUD2_GOSAR)	22.645	25.726	20.733	21.992	27.192	26.408	27.59	29.011	25.252	19.231	25.474	25.474	28.997	35.521	26.981	29.162	20.857	21.268	17.57	17.248	-0.129752	0.999329	0.0740294	0.999994	0.151621	0.824037	-0.271565	0.667902	-0.225001	0.761926	NA
Solyc10g078830.2.1	Phosducin-like protein 3 (AHRD V3.3 *** A0A0K9PHG8_ZOSMR)	72.23	75.515	83.814	79.926	75.539	80.8	87.137	73.589	76.623	77.614	89.521	89.521	102.707	85.818	89.365	95.243	76.572	79.795	75.202	74.674	0.11402	0.999329	0.0453901	0.999994	0.19057	0.518967	-0.098471	0.871617	-0.0437941	0.990499	NA
Solyc07g045180.3.1	CONSTANS-like zinc finger protein (AHRD V3.3 *** A0A023GS52_SOYBN)	0.599	0.674	1.086	0.861	0.657	0.252	0.13	0.053	0.729	0.447	0.648	0.648	1.023	0.129	0.226	0.315	0.264	0.292	0.462	0.337	0.0679906	0.999329	-0.161139	1	0.0227573	0.986697	-0.485913	0.796279	0.0949285	1	NA
Solyc09g061750.2.1	Cellulose synthase 2 (AHRD V3.3 *** A0A0B0N012_GOSAR)	11.043	13.998	12.457	12.313	11.14	9.719	11.375	12.944	15.649	15.514	15.393	15.393	16.392	11.644	16.191	14.642	17.252	17.612	19.753	17.087	-0.0161799	0.999329	0.176251	0.999994	-0.0217042	0.985242	0.0747424	0.933034	0.0841769	0.984783	NA
Solyc01g017240.1.1	Ycf1 protein (AHRD V3.3 *-* ATCG01130.1)	0	0	0	0	0	0	0	0	0	0	0	0	0	0	0	0	0.231	0	0	0.23	NA	NA	NA	NA	NA	NA	NA	NA	-0.000445735	1	NA
Solyc05g024040.1.1	LOW QUALITY:Lysine-specific histone demethylase 1 (AHRD V3.3 *-* A0A0K9P4Z9_ZOSMR)	0	0	0	0	0	0	0	0	0	0	0	0	0	0	0	0	0	0	0	0	NA	NA	NA	NA	NA	NA	NA	NA	NA	NA	NA
Solyc12g015925.1.1	Retrovirus-related Pol polyprotein from transposon TNT 1-94 (AHRD V3.3 *-* A0A151RAD3_CAJCA)	0.041	0	0	0	0	0	0	0	0.074	0	0	0	0	0	0.2	0	0	0	0.125	0.031	NA	NA	NA	NA	-0.021161	1	0.259351	1	0.075672	1	NA
Solyc06g048510.3.1	WD repeat domain phosphoinositide-interacting protein 3 (AHRD V3.3 *** W9S9Q2_9ROSA)	17.53	17.142	20.571	18.296	21.968	19.355	21.031	22.576	18.386	22.231	21.287	21.287	36.072	28.318	22.963	24.326	24.446	23.706	23.367	21.874	0.109807	0.999329	0.0748655	0.999994	0.0530858	0.956071	-0.497172	0.259226	-0.0679316	0.989313	NA
Solyc04g051170.1.1	LOW QUALITY:carboxyl-terminal peptidase (DUF239) (AHRD V3.3 *** AT2G44210.2)	0	0	0	0	0.123	0	0	0.223	0	0	0	0	0	0	0	0	0	0	0	0	NA	NA	0.0106397	1	NA	NA	NA	NA	NA	NA	NA
Solyc09g014977.1.1	BED zinc finger,hAT family dimerization domain, putative (AHRD V3.3 *** A0A061FD65_THECC)	0	0	0	0	0.033	0	0	0	0	0	0	0	0	0	0	0	0	0	0	0	NA	NA	NA	NA	NA	NA	NA	NA	NA	NA	NA
Solyc07g052620.1.1	LOW QUALITY:Zinc finger, B-box (AHRD V3.3 *** A0A118JXT6_CYNCS)	0.452	1.298	1.436	2.27	0.947	1.333	0.356	1.126	1.073	1.584	2.192	2.192	1.35	2.156	1.982	1.273	0.404	1.167	2.832	2.16	0.0415139	1	-0.0359193	1	0.0844416	1	-0.0834875	1	0.243428	1	NA
Solyc00g270510.1.1	Transcription factor (AHRD V3.3 *-* A0A0H5LIB4_COFCA)	0	0	0	0	0	0	0	0	0	0	0	0	0	0	0	0	0	0	0	0	NA	NA	NA	NA	NA	NA	NA	NA	NA	NA	NA
Solyc10g028540.2.1	2-oxoglutarate (2OG) and Fe(II)-dependent oxygenase superfamily protein (AHRD V3.3 *-* AT1G55290.1)	0	0	0	0	0	0	0	0	0	0	0	0	0	0	0	0	0	0	0	0	NA	NA	NA	NA	NA	NA	NA	NA	NA	NA	NA
Solyc04g064850.3.1	Organic solute transporter ostalpha protein (AHRD V3.3 *** A0A072V0U4_MEDTR)	1.166	1.173	0.889	0.692	2.629	2.645	4.152	3.345	0.565	0.346	0.529	0.529	4.484	3.04	2.195	3.091	0.8	0.747	0.798	0.911	-0.115407	0.999329	0.300648	0.999994	0.0438134	0.971777	-0.527764	0.591431	0.0607871	0.994907	NA
Solyc03g046470.3.1	O-fucosyltransferase family protein (AHRD V3.3 *** AT3G30300.2)	9.409	8.916	8.31	8.853	3.153	4.314	3.381	3.791	8.988	9.253	8.426	8.426	4.68	4.956	6.918	6.375	10.453	10.36	10.217	10.025	-0.0764273	0.999329	-0.0272225	0.999994	-0.101725	0.893773	0.368113	0.637224	-0.023787	0.99627	NA
Solyc11g017240.2.1	chorismate mutase	22.612	26.242	31.395	28.296	11.196	8.964	6.702	6.669	19.606	17.419	20.937	20.937	8.577	1.695	4.856	3.188	6.864	12.274	13.049	12.423	0.180456	0.999329	-0.304472	0.999994	0.128724	0.879247	-0.273456	0.87776	0.277754	0.83024	1
Solyc05g012400.3.1	Chromatin modification-related protein EAF7 (AHRD V3.3 *** A0A1D1ZI31_9ARAE)	20.445	22.682	21.631	24.828	16.61	14.401	19.252	14.644	24.948	25.686	24.834	24.834	12.779	13.523	14.675	10.133	19.917	20.479	21.56	19.492	0.0490799	0.999329	0.0811555	0.999994	-0.0259665	0.986652	-0.130943	0.927071	0.0295858	0.996353	NA
Solyc04g080300.3.1	Erythronate-4-phosphate dehydrogenase family protein (AHRD V3.3 *** AT1G19400.3)	10.263	8.542	8.114	9.139	17.478	13.414	14.4	14.835	15.444	12.413	13.082	13.082	33.002	15.697	11.814	14.993	21.154	18.479	18.314	15.31	-0.0688652	0.999329	-0.0410915	0.999994	-0.0759128	0.950202	-0.857147	0.173296	-0.183641	0.891461	NA
Solyc01g097170.3.1	F-box protein with a domain protein (AHRD V3.3 --* AT4G22030.1)	39.929	40.889	45.4	40.136	38.098	34.186	36.273	35.308	51.052	46.383	42.377	42.377	28.213	31.671	36.161	32.64	39.874	41.121	44.927	41.028	0.048899	0.999329	0.00308875	0.999994	-0.180576	0.710924	0.119445	0.891588	0.0891223	0.983957	NA
Solyc06g068520.3.1	Hydroxyproline-rich systemin (AHRD V3.3 *** HSY1_SOLLC)	3.44	4.433	8.259	7.055	0.501	0.252	0.463	1.242	5.711	5.267	4.094	4.094	0.435	2.045	1.756	1.479	5.313	8.78	8.363	7.59	0.322581	0.448815	0.126097	1	-0.224705	0.779356	0.150454	0.943877	0.124451	0.984783	NA
Solyc09g011020.3.1	Tetratricopeptide repeat (TPR)-like superfamily protein (AHRD V3.3 *** AT5G02130.1)	4.779	5.406	3.83	4.996	9.447	9.656	10.237	9.78	4.998	4.416	4.443	4.443	7.837	9.028	7.464	9.163	5.899	6.909	5.507	5.66	-0.109934	0.999329	0.0622457	0.999994	-0.0649374	0.960151	-0.0973	0.916304	-0.151688	0.943912	NA
Solyc07g006880.1.1	Zinc finger protein, putative (AHRD V3.3 *** B9T768_RICCO)	0	0	0	0	0	0	0	0	0	0	0	0	0	0	0	0	0	0	0	0	NA	NA	NA	NA	NA	NA	NA	NA	NA	NA	NA
Solyc03g078847.1.1	Transposon Ty3-I Gag-Pol polyprotein (AHRD V3.3 *-* A0A151R7X5_CAJCA)	0	0	0	0	0	0	0	0	0	0	0	0	0	0	0	0	0	0	0	0	NA	NA	NA	NA	NA	NA	NA	NA	NA	NA	NA
Solyc11g013083.1.1	Serine/threonine-protein kinase (AHRD V3.3 *** M0ZK20_SOLTU)	0.369	0.266	0.265	0.278	0.29	0.294	0.178	0.372	0.475	0.346	0.128	0.128	0.283	0	0.679	0.558	0.454	0.3	0.305	0.398	-0.0195851	1	-0.0084424	1	-0.266049	0.493323	1.10865	0.436462	-0.0215615	0.998037	NA
Solyc01g011497.1.1	defensin-like protein (AHRD V3.3 *** AT1G19610.1)	0	0	0	0	0.379	0	0	0	0	0	0	0	0	0	0	0	0	0	0	0	NA	NA	-0.0252645	1	NA	NA	NA	NA	NA	NA	NA
Solyc11g032070.2.1	Retrovirus-related Pol polyprotein from transposon TNT 1-94 (AHRD V3.3 *-* A0A151TCY2_CAJCA)	0	0	0	0	0	0	0	0	0	0	0	0	0	0	0	0	0	0	0	0	NA	NA	NA	NA	NA	NA	NA	NA	NA	NA	NA
Solyc03g032070.3.1	RuvB-like helicase (AHRD V3.3 *** K4BFH8_SOLLC)	66.301	67.014	62.055	67.133	66.828	75.237	63.544	70.212	59.524	60.245	69.301	69.301	23.097	31.671	42.281	50.724	54.915	48.064	44.826	47.845	-0.0511765	0.999329	-0.0586154	0.999994	0.188878	0.467267	0.65644	0.0963847	-0.127901	0.899914	3
Solyc11g042520.1.1	LOW QUALITY:Carbohydrate-binding X8 domain superfamily protein (AHRD V3.3 --* AT2G42930.1)	0	0	0	0	0	0	0	0	0	0	0	0	0	0	0.599	0	0	0	0	0.597	NA	NA	NA	NA	NA	NA	NA	NA	0.0285828	1	NA
Solyc02g014530.3.1	Glycerophosphoryl diester phosphodiesterase family protein (AHRD V3.3 *** D7MPL3_ARALL)	0.025	0	0	0	0.033	0	0	0	0	0	0	0	0	0	0	0	0	0	0	0	NA	NA	NA	NA	NA	NA	NA	NA	NA	NA	NA
Solyc05g050180.1.1	LOW QUALITY:DNA-directed RNA polymerase subunit beta (AHRD V3.3 --* RPOB_CERDE)	0	0	0	0	0	0	0	0	0	0	0	0	0	0	0	0	0	0	0	0	NA	NA	NA	NA	NA	NA	NA	NA	NA	NA	NA
Solyc03g051693.1.1	Alcohol dehydrogenase (AHRD V3.3 *-* Q4LAW8_CAPCH)	0	0	0	0	0	0	0	0	0	0	0	0	0	0	0	0	0	0	0	0	NA	NA	NA	NA	NA	NA	NA	NA	NA	NA	NA
Solyc06g033820.2.1	MADS-box transcription factor (AHRD V3.3 *-* G7KR16_MEDTR)	0	0	0	0	0	0	0	0	0	0	0	0	0	0	0	0	0	0	0	0	NA	NA	NA	NA	NA	NA	NA	NA	NA	NA	NA
Solyc11g050900.2.1	Sulfotransferase (AHRD V3.3 *** K4D8Q3_SOLLC)	0	0	0	0	0	0	0	0	0	0	0	0	0	0	0	0	0	0	0	0	NA	NA	NA	NA	NA	NA	NA	NA	NA	NA	NA
Solyc04g079310.3.1	RNA-binding protein (AHRD V3.3 *** A0A0K9NR72_ZOSMR)	82.723	79.033	73.742	72.525	171.075	150.326	141.048	146.658	74.788	65.209	62.538	62.538	50.984	61.02	61.266	70.178	55.369	58.553	52.844	64.832	-0.134849	0.999329	-0.118975	0.999994	-0.154056	0.721066	0.145541	0.819594	0.0523589	0.990499	3
Solyc02g065750.2.1	cytochrome P450 AB190445	0	0	0	0	0	0	0	0	0	0	0	0	0	0	0	0	0	0	0	0	NA	NA	NA	NA	NA	NA	NA	NA	NA	NA	NA
Solyc02g014140.1.1	Xyloglucan galactosyltransferase KATAMARI1-like protein (AHRD V3.3 *** W9QKN8_9ROSA)	0	0	0	0	0	0	0	0	0	0	0	0	0	0	0	0	0	0	0	0	NA	NA	NA	NA	NA	NA	NA	NA	NA	NA	NA
Solyc09g042250.1.1	LOW QUALITY:Pentatricopeptide repeat superfamily protein, putative (AHRD V3.3 *** A0A061EQ47_THECC)	3.407	2.204	4.326	2.625	4.98	3.149	3.713	5.012	3.179	2.714	3.002	3.002	2.721	3.058	3.087	2.885	2.582	3.819	2.981	2.612	0.0691322	0.999329	0.0578026	0.999994	0.00755152	0.997211	-0.0273657	0.987666	-0.0988682	0.989313	NA
Solyc03g007100.3.1	Cleavage and polyadenylation specificity factor subunit 1 (AHRD V3.3 *** W9SC01_9ROSA)	11.602	9.831	11.14	8.937	9.28	9.615	8.576	8.771	8.57	9.211	10.43	10.43	7.184	7.535	9.153	9.878	10.486	9.785	9.215	10.171	-0.0852785	0.999329	-0.0844638	0.999994	0.1978	0.604549	0.285132	0.616329	-0.046891	0.991083	NA
Solyc01g111270.3.1	Armadillo repeat only protein (AHRD V3.3 *** A0A072UNA0_MEDTR)	0.066	0.05	0.137	0.127	0.045	0.115	0	0.042	0.033	0.228	0.102	0.102	0	0	0	0	0.116	0.335	0.219	0.475	0.0245518	1	-0.0397964	1	-0.0157541	1	NA	NA	0.103741	1	NA
Solyc05g055060.3.1	Serine/threonine-protein phosphatase (AHRD V3.3 *** A0A0V0I1T1_SOLCH)	21.225	22.915	20.237	22.119	44.025	39.067	43.841	40.766	24.375	24.186	23.555	23.555	44.997	51.384	40.245	45.391	26.195	27.465	23.477	23.574	-0.0524371	0.999329	0.0359879	0.999994	-0.045072	0.962248	-0.243148	0.625982	-0.159217	0.855767	NA
Solyc11g071420.2.1	I2C2	0.525	0.715	1.035	0.641	0.345	0.777	0.249	0.786	0.991	1.087	0.537	0.537	0.131	0.074	0.718	0.424	1.518	2.352	1.651	1.777	0.0719808	0.999329	-0.0188625	0.999994	-0.344214	0.497433	1.21849	0.372535	-0.103612	0.989313	NA
Solyc08g007210.3.1	Transferase, putative (AHRD V3.3 *** B9T0L5_RICCO)	2.816	2.703	1.59	2.363	0.201	0.441	0	0.117	1.565	1.643	1.015	1.015	0	0.147	0.08	0	1.683	2.515	1.69	1.47	-0.122397	0.999329	-0.103758	1	-0.211315	0.776038	-0.0888098	1	-0.190321	0.947887	NA
Solyc01g100790.1.1	Pentatricopeptide repeat-containing protein (AHRD V3.3 *** A0A103Y873_CYNCS)	0.345	0.349	0.402	0.414	0.913	0.525	0.771	0.818	0.492	0.244	0.222	0.222	0.414	0.221	0.12	0.194	0.462	0.421	0.321	0.268	0.0162307	1	0.0382302	0.999994	-0.0901125	0.894255	-0.417255	1	-0.129658	0.97182	NA
Solyc10g086610.1.1	LOW QUALITY:Plant self-incompatibility protein S1 family (AHRD V3.3 *** AT5G12060.1)	0	0	0	0	0	0	0	0	0	0	0	0	0	0	0	0	0	0	0	0	NA	NA	NA	NA	NA	NA	NA	NA	NA	NA	NA
Solyc03g098030.3.1	Type I inositol-1,4,5-trisphosphate 5-phosphatase (AHRD V3.3 *** G7KHW0_MEDTR)	0	0	0	0	0	0	0	0	0	0	0	0	0	0	0	0	0	0	0	0.038	NA	NA	NA	NA	NA	NA	NA	NA	NA	NA	NA
Solyc03g034208.1.1	Heat shock protein 70 (Hsp 70) family protein (AHRD V3.3 --* AT3G09440.4)	2.274	2.978	2.591	4.777	0.869	1.218	0.332	1.805	2.761	1.93	1.339	1.339	1.241	0	0.359	1.551	3.506	2.678	2.542	3.056	0.0454424	1	0.00414962	1	-0.10621	0.874313	0.152639	1	-0.0338919	0.99627	NA
Solyc02g088930.3.1	furry (AHRD V3.3 *** AT5G08060.1)	98.578	88.382	96.459	93.944	139.337	140.659	165.756	150.279	82.743	85.333	89.513	89.513	230.841	219.668	148.915	172.232	86.96	84.722	73.379	74.98	0.00850807	0.999329	0.160709	0.999994	0.076533	0.890299	-0.554219	0.0518599	-0.183202	0.692782	NA
Solyc06g073870.3.1	DNA-directed RNA polymerase II subunit RPB4 (AHRD V3.3 *** A0A0B2RF86_GLYSO)	84.661	85.712	93.484	87.319	94.889	96.25	95.381	97.981	77.41	86.993	98.706	98.706	54.554	73.714	98.452	110.89	78.462	76.354	72.761	67.758	0.0637638	0.999329	0.0284036	0.999994	0.23847	0.259111	0.610757	0.0696302	-0.11637	0.909301	NA
Solyc05g051090.1.1	LOW QUALITY:cytochrome c oxidase subunit 3 (AHRD V3.3 --* ATMG00730.1)	0	0	0	0	0	0	0	0	0	0	0	0	0	0	0	0	0	0	0	0	NA	NA	NA	NA	NA	NA	NA	NA	NA	NA	NA
Solyc02g077850.3.1	Leucine-rich repeat receptor-like protein kinase (AHRD V3.3 *** A0A0K9NYE0_ZOSMR)	13.49	10.796	13.286	12.819	4.099	6.707	2.882	5.787	13.765	15.084	9.543	9.543	6.226	4.256	9.326	9.369	17.26	15.784	16.757	15.501	0.057652	0.999329	-0.151611	0.999994	-0.501112	0.0390454	0.732138	0.253001	-0.0171136	0.998037	NA
Solyc02g030303.1.1	Retrovirus-related Pol polyprotein from transposon TNT 1-94 (AHRD V3.3 *** A0A151UHD1_CAJCA)	0	0	0	0	0	0	0	0	0.647	0	0	0	0	1.069	0	0.315	0	0	0	0.146	NA	NA	NA	NA	-0.0370894	1	-0.245848	1	NA	NA	NA
Solyc01g094965.1.1	Simk1 (AHRD V3.3 *** A0A0A9JCU1_ARUDO)	0	0	0	0	3.086	0.924	2.788	2.049	0	0	0	0	21.334	4.551	0	0.509	0	0	0	0.95	NA	NA	0.0226149	1	NA	NA	-2.39497	0.0217509	0.0333248	1	NA
Solyc01g068290.3.1	tRNA uridine 5-carboxymethylaminomethyl modification enzyme MnmG (AHRD V3.3 *** A0A1D1ZGW0_9ARAE)	2.931	2.712	2.531	2.295	0.969	1.49	0.901	1.274	1.893	2.132	1.834	1.834	1.284	1.363	3.06	3.588	2.211	2.463	2.245	2.78	-0.0952186	0.999329	-0.0592361	0.999994	-0.0773694	0.954762	1.07516	0.199241	0.0789098	0.990499	4
Solyc09g074460.2.1	RING/U-box superfamily protein (AHRD V3.3 *-* AT5G01980.1)	106.903	106.739	100.862	99.657	121.046	104.678	108.084	102.367	135.139	146.286	133.527	133.527	144.417	118.373	114.443	130.78	187.095	166.242	160.355	154.785	-0.0905863	0.999329	-0.0679401	0.999994	-0.077202	0.880487	-0.168166	0.758861	-0.140383	0.84453	NA
Solyc12g088810.2.1	S-adenosyl-L-methionine-dependent methyltransferase superfamily protein (AHRD V3.3 *-* AT1G30550.2)	1.527	1.564	2.266	1.232	2.551	2.603	1.518	2.495	1.581	1.306	1.501	1.501	1.023	0.976	2.554	2.679	2.277	2.086	2.151	1.915	0.0363461	0.999329	-0.151924	0.999994	0.0197397	0.992889	1.06465	0.306574	-0.0503821	0.99627	NA
Solyc11g065700.2.1	Nuclear transcription factor Y subunit A-1-like protein (AHRD V3.3 *** A0A172ELD3_MORAL)	5.025	6.454	6.216	6.101	9.046	7.935	8.256	10.035	6.391	8.073	7.428	7.428	12.278	11.275	7.996	11.987	7.112	7.416	7.354	8.264	0.0464163	0.999329	0.0873786	0.999994	0.0242603	0.986697	-0.298532	0.713961	0.0951008	0.98572	NA
Solyc12g038450.1.1	Ethylene-responsive transcription factor, putative (AHRD V3.3 *-* B9RVV2_RICCO)	0	0	0	0	0	0	0	0	0	0	0	0	0	0	0	0	0	0	0	0	NA	NA	NA	NA	NA	NA	NA	NA	NA	NA	NA
Solyc08g061907.1.1	RING/U-box superfamily protein (AHRD V3.3 --* AT4G39140.5)	0	0	0	0	0	0	0	0	0	0	0	0	0	0	0	0	0	0	0	0	NA	NA	NA	NA	NA	NA	NA	NA	NA	NA	NA
Solyc01g017970.1.1	LOW QUALITY:BnaA01g35380D protein (AHRD V3.3 *-* A0A078J8P5_BRANA)	0	0	0	0	0	0	0	0	0	0	0	0	0	0	0	0	0	0	0	0	NA	NA	NA	NA	NA	NA	NA	NA	NA	NA	NA
Solyc04g051100.3.1	trichome birefringence-like protein (DUF828) (AHRD V3.3 --* AT2G40160.3)	0	0	0.18	0	0	0	0	0	0	0	0	0	0	0	0	0	0	0	0	0	NA	NA	NA	NA	NA	NA	NA	NA	NA	NA	NA
Solyc08g078870.2.1	14 kDa proline-rich protein DC2.15, putative (AHRD V3.3 *** B9RD76_RICCO)	994.505	771.898	1164.8	1045.24	635.351	1151.69	461.126	474.942	1525.06	1622.02	1694.01	1694.01	1066.45	1037.23	1846.53	1527.25	2276.73	1861.24	2036.57	1577.89	0.26584	0.216798	-0.653077	0.378657	0.0942285	0.770538	0.600894	0.0387443	-0.15862	0.875485	4
Solyc08g081550.3.1	1-aminocyclopropane-1-carboxylate synthase (AHRD V3.3 *-* Q96579_SOLLC)	0.443	0	0	0.447	0.613	1.039	0.546	1.306	0.664	1.551	0	0	2.591	3.482	6.985	2.812	1.502	0.996	1.4	0	-0.000493668	1	0.0255002	1	-0.246576	1	0.43933	0.788853	-0.0854859	0.984065	4
Solyc05g023870.1.1	LOW QUALITY:Pentatricopeptide repeat-containing protein (AHRD V3.3 *-* A0A103YG29_CYNCS)	0	0	0	0	0	0	0	0	0	0	0	0	0	0	0	0	0	0	0	0	NA	NA	NA	NA	NA	NA	NA	NA	NA	NA	NA
Solyc10g074432.1.1	NAC domain containing protein 52 (AHRD V3.3 --* AT3G10490.2)	0	0	0	0	0	0	0	0	0	0	0	0	0	0	0	0	0	0	0	0	NA	NA	NA	NA	NA	NA	NA	NA	NA	NA	NA
Solyc09g010340.2.1	Two-component response regulator (AHRD V3.3 *-* W9RS74_9ROSA)	0	0	0	0	0	0	0	0	0	0	0	0	0	0	0	0	0	0	0	0	NA	NA	NA	NA	NA	NA	NA	NA	NA	NA	NA
Solyc11g020157.1.1	BED zinc finger,hAT family dimerization domain (AHRD V3.3 *-* A0A061FID3_THECC)	0	0	0	0.295	0.201	0	0	0.361	0	0	0	0	0	0	0	0	0	0	0.156	0	0.00881204	1	0.0106397	1	NA	NA	NA	NA	NA	NA	NA
Solyc05g007200.3.1	RNA recognition motif containing protein (AHRD V3.3 *** K7WP07_SOLTU)	19.706	22.79	16.57	17.621	17.846	24.593	19.477	20.059	27.095	30.405	25.772	25.772	24.294	28.189	28.285	30.095	26.946	27.568	26.481	23.214	-0.213468	0.999329	-0.0623813	0.999994	-0.140462	0.819974	0.0712298	0.930148	-0.103473	0.969133	NA
Solyc09g015770.3.1	WRKY transcription factor 81	1.347	2.529	2.847	2.464	0.323	1.375	0.463	0.584	3.441	1.778	29.985	29.985	5.268	4.09	4.51	8.024	1.931	4.643	4.052	1.93	0.0902991	0.999329	-0.0895719	1	2.47954	8.03e-35	0.305773	0.814943	-0.0478831	0.99627	4
Solyc09g091600.3.1	Tetratricopeptide repeat-like superfamily protein (AHRD V3.3 *** A0A061EKH3_THECC)	25.708	24.254	8.952	7.359	97.374	69.359	89.533	66.135	51.29	38.166	24.732	24.732	180.924	204.745	86.704	121.132	21.179	28.933	12.282	13.656	-0.967583	2.27e-09	-0.0587569	0.999994	-0.725967	0.00027163	-0.950979	0.000814434	-0.756748	0.00657321	4
Solyc02g093320.3.1	DNA binding protein (AHRD V3.3 --* AT3G21430.4)	2.956	1.755	1.761	1.705	1.392	2.089	1.708	2.336	3.925	2.756	1.637	1.637	1.763	1.529	2.594	1.939	5.94	3.51	5.703	5.805	-0.120025	0.999329	0.0900063	0.999994	-0.523418	0.169054	0.326423	0.830641	0.206448	0.919469	NA
Solyc05g046013.1.1	LOW QUALITY:HAT family dimerisation domain containing protein, expressed (AHRD V3.3 *-* Q8S6T7_ORYSJ)	0	0	0	0	0	0	0	0.425	0	0	0	0	0	0	0	0	0	0	0	0	NA	NA	NA	NA	NA	NA	NA	NA	NA	NA	NA
Solyc01g079830.3.1	Fatty acid hydroxylase superfamily (AHRD V3.3 --* AT1G02205.1)	10.723	8.925	11.97	8.253	1.047	1.879	2.277	1.773	15.756	16.138	10.225	10.225	0.501	0	0.439	0.315	5.693	5.862	12.658	7.789	0.00861307	0.999329	0.104976	0.999994	-0.458978	0.198329	0.157457	1	0.527375	0.30498	NA
Solyc12g062223.1.1	BED zinc finger,hAT family dimerization domain, putative (AHRD V3.3 *-* A0A061FD65_THECC)	0	0	0	0	0	0	0	0	0	0	0	0	0	0	0	0	0	0	0	0	NA	NA	NA	NA	NA	NA	NA	NA	NA	NA	NA
Solyc02g021020.3.1	Pentatricopeptide repeat-containing protein, putative (AHRD V3.3 *** B9SMD1_RICCO)	3.539	2.969	2.881	2.734	2.428	3.075	2.135	2.028	2.564	2.537	2.814	2.814	2.721	2.008	1.463	3.709	3.399	2.764	3.043	3.232	-0.108072	0.999329	-0.215709	0.999994	0.0873805	0.946089	0.0430319	0.977344	0.0302365	0.996353	NA
Solyc08g007860.3.1	MBOAT (membrane bound O-acyl transferase) family protein (AHRD V3.3 *** AT1G12640.1)	33.976	31.34	31.686	29.63	45.785	48.094	53.437	49.771	28.217	26.427	33.294	33.294	58.581	55.548	42.534	46.421	32.911	34.932	28.045	30.245	-0.0894705	0.999329	0.127923	0.999994	0.251713	0.321935	-0.424847	0.211505	-0.190986	0.684614	NA
Solyc08g081690.3.1	NADPH oxidase	2.143	1.248	2.009	1.426	1.092	0.85	0.854	0.977	1.647	1.416	1.603	1.603	0.501	0.59	2.089	0.509	2.574	2.772	2.065	4.006	-0.00275	0.999329	-0.0248808	0.999994	0.0302546	0.986039	0.861261	0.529601	0.122069	0.985014	NA
Solyc02g068160.1.1	LOW QUALITY:transmembrane protein, putative (DUF 3339) (AHRD V3.3 *** AT5G63500.1)	13.605	15.911	16.193	17.089	9.469	7.515	12.882	7.401	8.07	15.379	10.558	10.558	0	0	0	1.6	4.554	6.978	8.511	6.648	0.0333067	0.999329	0.0626314	0.999994	-0.0441964	0.973988	0.233193	1	0.118706	0.984783	NA
Solyc06g005580.3.1	Rhomboid-like protein (AHRD V3.3 *** K4C340_SOLLC)	0	0	0	0	0	0	0	0	0	0	0	0	0	0	0	0	0	0	0	0	NA	NA	NA	NA	NA	NA	NA	NA	NA	NA	NA
Solyc03g120550.3.1	Major facilitator superfamily protein (AHRD V3.3 *** AT1G52190.1)	8.367	9.415	8.413	8.692	17.98	18.158	18.493	16.757	9.406	10.416	7.641	7.641	38.989	30.381	29.309	25.126	14.801	14.909	12.767	11.649	-0.0485427	0.999329	-0.0154817	0.999994	-0.327707	0.275941	-0.406642	0.342325	-0.243137	0.564976	4
Solyc09g091840.3.1	Glutathione Reductase (AHRD V3.3 *** A0A089ZXK5_GENTR)	35.733	33.686	37.816	36.533	734.93	384.244	841.605	744.993	40.106	42.607	48.927	48.927	643.194	606.791	292.588	337.846	60.921	67.444	41.735	37.222	0.0697725	0.999329	0.373951	0.999994	0.21661	0.39548	-1.04952	5.32e-07	-0.629982	0.000393438	1
Solyc09g064160.3.1	Flavin-containing monooxygenase (AHRD V3.3 *** K4CU47_SOLLC)	0.649	0.324	0.205	0.456	0	0.063	0.13	0.032	0.647	0.135	0.606	0.606	0.348	0	2.328	4.666	1.568	0.515	1.033	0.59	-0.0487823	1	0.0360113	1	0.120986	0.876733	3.04837	0.000337319	-0.109236	0.989149	4
Solyc05g015656.1.1	Serine/threonine protein phosphatase 7 long form isogeny (AHRD V3.3 *-* A0A151SDM1_CAJCA)	0.862	2.013	0.684	1.84	0.602	0.63	1.032	0.404	0.819	1.382	0.23	0.23	0	0.35	0.373	2.024	0.578	0.927	1.166	1.961	-0.0126443	1	0.0188927	1	-0.183875	1	0.715201	1	0.225162	0.854402	NA
Solyc07g007320.2.1	PLATZ transcription factor family protein (AHRD V3.3 *** A0A061GPE1_THECC)	2.89	7.303	0.658	2.017	0.434	0.892	1.566	0.552	7.439	0	7.786	7.786	5.616	1.419	9.526	23.853	14.282	8.729	9.364	7.896	-0.38281	0.0642652	0.123818	0.999994	0.0205516	0.959691	1.89005	0.00756817	-0.290854	0.761357	4
Solyc03g120200.2.1	RNA helicase DEAH-box11	3.982	5.082	4.942	4.042	5.436	5.206	4.282	4.194	4.342	4.399	3.957	3.957	2.721	3.998	4.324	5.042	4.422	5.124	4.31	5.085	-0.0120831	0.999329	-0.220506	0.999994	-0.114495	0.89539	0.355165	0.684587	-0.00924614	0.998711	NA
Solyc03g113890.1.1	LOW QUALITY:Zinc finger family protein (AHRD V3.3 *-* B9HJ48_POPTR)	0.353	0.341	0.248	0.481	0.167	0.136	0	0.297	0.229	0.413	0	0	0	0.368	1.463	0	0.528	0.206	0.196	0.306	0.00110219	1	-4.54e-05	1	-0.0634712	1	0.325658	1	-0.0369926	1	NA
Solyc08g080100.3.1	MADS-box transcription factor (AHRD V3.3 *-* A0A072TQ92_MEDTR)	1.404	2.204	1.453	1.046	1.704	1.05	1.222	1.264	0.967	1.34	1.347	1.347	0.61	0.479	0.851	0.764	0.998	0.97	1.447	1.172	-0.140977	0.999329	-0.0488501	0.999994	0.0972421	0.940346	0.350263	0.847152	0.227998	0.914999	NA
Solyc11g056630.1.1	LOW QUALITY:mediator of RNA polymerase II transcription subunit (AHRD V3.3 --* AT4G28840.1)	0	0	0	0	0	0	0	0	0	0	0	0	0	0	0	0	0	0	0	0	NA	NA	NA	NA	NA	NA	NA	NA	NA	NA	NA
Solyc05g013770.3.1	2-oxoglutarate (2OG) and Fe(II)-dependent oxygenase superfamily protein (AHRD V3.3 --* AT1G06640.2)	0.879	0	0	0.439	0	0	2.432	0	0	1.171	1.262	1.262	0	0	0	0	0	0	0.907	0.927	-0.00869428	1	0.0759791	1	0.0688368	1	NA	NA	0.153719	1	NA
Solyc01g066480.3.1	Fumarylacetoacetate hydrolase, putative (AHRD V3.3 *** B9RT83_RICCO)	39.411	41.479	44.066	33.309	45.863	44.178	48.325	46.384	34.231	36.076	37.013	37.013	40.469	50.316	53.111	50.724	35.031	40.4	32.324	33.484	-0.0578204	0.999329	0.0724889	0.999994	0.0584823	0.950525	0.111655	0.870977	-0.163724	0.865104	NA
Solyc01g103100.3.1	NAD(P)-binding Rossmann-fold superfamily protein (AHRD V3.3 *** AT1G10310.1)	19.714	20.686	20.152	20.33	12.365	14.17	10.154	12.052	13.257	13.239	15.351	15.351	5.856	7.978	14.036	11.381	11.188	13.08	11.82	14.406	-0.00690525	0.999329	-0.164747	0.999994	0.164101	0.808977	0.731752	0.28853	0.100812	0.984783	NA
Solyc02g085245.1.1	Histone deacetylase (AHRD V3.3 --* A0A090M7H3_OSTTA)	12.85	12.019	14.843	10.777	6.784	5.72	7.378	7.04	10.635	13.155	10.942	10.942	6.313	7.259	14.834	9.357	10.14	12.308	8.879	5.821	0.00590317	0.999329	0.0570371	0.999994	-0.053306	0.970228	0.493002	0.763036	-0.246432	0.888062	NA
Solyc12g014620.2.1	14 kDa proline-rich protein DC2.15 (AHRD V3.3 *-* 14KD_DAUCA)	16.142	13	23.102	19.629	4.801	8.701	1.186	0.754	19.352	14.217	14.055	14.055	23.271	47.073	109.188	91.34	52.308	50.845	40.523	43.012	0.231466	0.999329	-0.576035	0.555891	-0.168257	0.854799	1.33522	0.00386603	-0.251274	0.67462	4
Solyc02g014220.3.1	Endoglucanase (AHRD V3.3 *** K4B4M1_SOLLC)	0	0	0	0	0	0	0	0	0.025	0	0	0	0.348	0	0	0	0	0	0	0	NA	NA	NA	NA	NA	NA	-0.546021	1	NA	NA	NA
Solyc11g011780.2.1	Nonsense-mediated mRNA decay NMD3 family protein (AHRD V3.3 *** B9H0C6_POPTR)	0.148	0	0	0.177	0.512	0.189	0.225	0.86	0.09	0	0	0	6.161	3.593	0.918	1.042	0.066	0.206	0.149	0.268	0.000959282	1	0.144584	0.999994	-0.0538932	1	-2.1888	1.49e-05	0.126793	0.969133	4
Solyc10g079135.1.1	Peptidase M50 family protein (AHRD V3.3 --* AT4G20310.4)	0	0	0	0	0	0	0	0	0	0	0	0	0	0	0	0	0	0	0	0	NA	NA	NA	NA	NA	NA	NA	NA	NA	NA	NA
Solyc07g025470.1.1	LOW QUALITY:glycine/proline-rich protein (AHRD V3.3 --* AT5G07570.3)	0	0	0	0	0	0	0	0	0	0	0	0	0	0	0	0	0	0	0	0	NA	NA	NA	NA	NA	NA	NA	NA	NA	NA	NA
Solyc12g014040.1.1	LOW QUALITY:Serine/Threonine-kinase pakA-like protein (AHRD V3.3 *-* AT3G15095.1)	10.978	12.393	10.935	16.228	1.794	2.792	0.854	3.079	10.84	11.688	6.976	6.976	1.284	0.682	6.599	3.442	12.021	11.158	11.14	17.401	0.0850895	0.999329	-0.0377909	0.999994	-0.401594	0.387944	1.49065	0.200277	0.212541	0.914493	NA
Solyc05g014400.3.1	RecQ-mediated genome instability protein 1 (AHRD V3.3 *** A0A151RRF7_CAJCA)	3.884	5.756	5.156	5.418	2.919	3.726	2.147	2.134	4.056	3.32	4.366	4.366	0.631	1.879	3.472	2.339	5.28	6.24	5.64	4.756	0.0525948	0.999329	-0.266401	0.999994	0.13027	0.897865	0.814974	0.538433	-0.0944433	0.989313	NA
Solyc08g066040.1.1	Oleosin (AHRD V3.3 *** A0A0D2V8E6_GOSRA)	3.317	4.175	3.728	5.418	4.623	2.939	3.309	4.12	3.146	5.562	5.373	5.373	2.482	1.308	3.632	2.339	2.78	4.3	5.015	7.927	0.0338284	0.999329	0.000493245	0.999994	0.0821318	0.945815	0.320741	0.874172	0.315344	0.761357	NA
Solyc12g088120.1.1	LOW QUALITY:Non-heme dioxygenase N-terminal domain-containing protein (AHRD V3.3 --* A0A103Y205_CYNCS)	0	0	0	0	0	0	0	0	0	0	0	0	0	0	0	0	0	0	0	0	NA	NA	NA	NA	NA	NA	NA	NA	NA	NA	NA
Solyc02g011873.1.1	IAA carboxylmethyltransferase 1 (AHRD V3.3 --* AT5G55250.2)	0.107	0	0	0	0	0	0	0	0.401	0.126	0	0	0	0	0	0	0.091	0.094	0.086	0	NA	NA	NA	NA	-0.0575568	1	NA	NA	-0.01899	1	NA
Solyc08g029240.3.1	G patch domain-containing protein TGH homolog (AHRD V3.3 --* TGHH_ORYSJ)	0.599	0.857	0.949	0.751	0.835	1.585	0.712	1.667	1.131	0.868	0.486	0.486	1.785	0.94	1.304	1.685	1.865	2.06	1.987	1.164	0.00791986	1	-0.000172313	1	-0.0826803	1	0.0436194	1	-0.0703367	0.991083	NA
Solyc11g006630.1.1	Disease resistance protein (AHRD V3.3 *** A0A103Y7R3_CYNCS)	0.033	0	0.188	0.034	0.045	0.105	0.047	0	0.115	0.101	0.128	0.128	0	0.184	0	0.061	0.297	0.283	0.321	0.1	0.0289166	1	-0.0359682	1	0.0155416	1	-0.245848	1	-0.0687145	1	NA
Solyc00g014170.1.1	LOW QUALITY:D111/G-patch domain-containing protein (AHRD V3.3 --* AT4G34140.9)	0	0	0	0	0	0	0	0	0	0	0	0	0	0	0	0	0	0	0	0	NA	NA	NA	NA	NA	NA	NA	NA	NA	NA	NA
Solyc01g087250.3.1	carotenoid cleavage dioxygenase 1A	4.951	5.781	6.592	5.696	4.812	4.366	5.658	5.341	5.088	6.978	5.782	5.782	6.901	12.344	13.69	12.811	7.673	7.235	7.612	7.169	0.099177	0.999329	0.178497	0.999994	-0.0473904	0.970936	0.349432	0.646935	0.00192314	0.998779	4
Solyc02g085670.3.1	Major facilitator superfamily transporter (AHRD V3.3 *** A0A0K9PQR0_ZOSMR)	2.044	1.056	1.086	1.46	2.852	2.036	2.444	2.888	1.721	0.935	1.458	1.458	2.525	2.874	1.783	2.267	1.799	1.202	1.416	1.67	-0.108072	0.999329	0.0960188	0.999994	0.066361	0.962248	-0.462454	0.559922	0.0381372	0.99627	NA
Solyc03g007500.3.1	Plastid division protein PDV1 (AHRD V3.3 *** A0A061G8R9_THECC)	22.571	25.36	24.521	25.596	18.425	18.715	14.946	21.503	20.614	18.295	21.704	21.704	9.861	14.002	17.149	18.993	17.318	16.127	16.546	17.968	0.0409825	0.999329	-0.00708495	0.999994	0.129905	0.826957	0.49426	0.390659	0.0512893	0.991083	NA
Solyc07g066160.1.1	LOW QUALITY:Tapetum-specific zinc finger protein 1 (AHRD V3.3 *** P93716_PETHY)	0.082	0	0	0	0	0	0.261	0	0.074	0	0.085	0.085	1.437	0.516	0.146	0.145	0	0	0	0	NA	NA	0.0262633	1	0.01495	1	-1.00008	1	NA	NA	NA
Solyc09g018130.2.1	bHLH transcription factor 091	0	0	0	0	0	0	0	0	0	0	0	0	0	0	0	0	0	0	0	0	NA	NA	NA	NA	NA	NA	NA	NA	NA	NA	NA
Solyc12g006993.1.1	delay of germination 1 (AHRD V3.3 --* AT5G45830.6)	28.179	27.107	36.38	33.984	27.371	23.134	21.683	19.273	34.657	36.523	39.929	39.929	20.637	20.266	25.744	18.447	18.159	17.775	27.498	17.041	0.227095	0.992403	-0.197532	0.999994	0.133173	0.838594	0.0480775	0.963955	0.24372	0.851978	NA
Solyc01g108270.3.1	Leucine-rich repeat family protein / protein kinase family protein (AHRD V3.3 *** A0A0K9PIB6_ZOSMR)	0	0.067	0.051	0	0	0	0	0	0.09	0	0	0	0	0	0	0	0	0.043	0	0	-0.00162342	1	NA	NA	-0.021161	1	NA	NA	NA	NA	NA
Solyc03g121650.3.1	Agenet-like domain-containing protein (AHRD V3.3 *-* A0A103YNT6_CYNCS)	3.843	5.065	4.318	4.498	3.264	3.338	2.93	3.218	3.646	4.045	3.164	3.164	2.569	2.45	3.22	2.351	3.737	3.081	3.982	4.473	-0.0103995	0.999329	-0.0499978	0.999994	-0.193232	0.809356	0.0805297	0.954298	0.244551	0.841039	NA
Solyc11g064760.1.1	LOW QUALITY:Disease resistance protein (AHRD V3.3 *-* B3IYJ6_CAPCH)	3.309	3.211	4.249	1.325	1.003	1.469	2.147	0	5.006	5.056	3.863	3.863	0	0	0	1.527	1.106	4.884	3.168	1.853	-0.00861569	1	-0.0146298	1	-0.0628345	0.950202	0.233193	1	-0.0412262	1	NA
Solyc02g071285.1.1	60S ribosomal protein L32, putative (AHRD V3.3 *-* B9T5H6_RICCO)	51.489	51.843	49.444	49.639	66.783	72.99	63.46	84.601	37.263	39.801	47.639	47.639	21.53	30.049	43.053	62.796	38.422	34.375	33.412	28.23	-0.0612616	0.999329	0.0781859	0.999994	0.266572	0.334306	0.906516	0.0310112	-0.196159	0.815777	3
Solyc01g066280.1.1	LOW QUALITY:mesoderm induction early response protein (AHRD V3.3 --* AT4G00355.4)	0	0	0	0	0	0	0	0	0	0	0	0	0	0	0	0	0	0	0	0	NA	NA	NA	NA	NA	NA	NA	NA	NA	NA	NA
Solyc05g009860.2.1	Leucoanthocyanidin reductase (AHRD V3.3 *-* J7M947_9ERIC)	0	0.408	0.299	0.287	0	0	0.451	0	0.27	0	0.614	0.614	0	0	1.49	0	0.256	1.219	0	0	0.00346506	1	NA	NA	0.0409203	1	0.259351	1	-0.0892791	1	NA
Solyc03g118290.3.1	auxin response factor 2A	15.929	15.57	13.483	15.038	6.974	7.788	4.187	6.955	20.499	22.104	17.201	17.201	3.723	2.653	4.976	3.818	25.783	25.165	27.419	29.617	-0.120092	0.999329	-0.244211	0.999994	-0.282091	0.284327	0.371557	0.72161	0.163806	0.772411	3
Solyc07g044793.1.1	CC-NBS-LRR disease resistance protein (AHRD V3.3 *-* A0A067XSU8_CICAR)	0	0	0	0	0	0	0	0	0	0	0	0	0	0	0	0	0	0	0	0	NA	NA	NA	NA	NA	NA	NA	NA	NA	NA	NA
Solyc01g098090.3.1	meloidogyne-induced giant cell protein DB214	11.832	10.031	11.576	12.481	19.127	16.469	16.808	16.364	10.233	10.879	11.914	11.914	22.379	23.675	20.036	20.508	11.155	11.922	10.772	11.772	0.0880158	0.999329	-0.0665094	0.999994	0.144171	0.80566	-0.252852	0.605083	-0.0190634	0.996378	NA
Solyc10g006770.3.1	FACT complex subunit SPT16 (AHRD V3.3 *** W9RSN6_9ROSA)	5.591	4.475	4.181	4.557	6.539	6.739	5.99	8.654	3.662	4.475	3.693	3.693	43.06	25.462	10.098	13.49	6.138	5.811	4.647	5.384	-0.121791	0.999329	0.109522	0.999994	-0.101813	0.923627	-1.54741	2.71e-05	-0.199054	0.862995	4
Solyc03g095377.1.1	syntaxin of plants 132 (AHRD V3.3 --* AT5G08080.5)	0	0.491	0.368	0	0	0	0	0	0	0	0	0	0	0	0	0	0.305	0.3	0.321	0	-0.00162342	1	NA	NA	NA	NA	NA	NA	-0.01899	1	NA
Solyc05g055870.3.1	F-box protein family (AHRD V3.3 *** A0A151U5P0_CAJCA)	9.623	8.001	8.823	8.279	17.991	23.616	52.37	32.494	11.831	14.537	11.615	11.615	296.345	160.214	46.272	65.002	6.897	9.647	7.69	10.646	-0.0326241	0.999329	0.712244	0.255014	-0.145364	0.853953	-2.03428	3.97e-09	0.113912	0.985014	6
Solyc01g105660.3.1	2-oxoglutarate and Fe(II)-dependent oxygenase superfamily protein, putative (AHRD V3.3 *** A0A061E128_THECC)	1.667	1.63	1.701	1.857	1.493	0.283	0.759	0.892	0.68	1.112	0.964	0.964	6.074	0.571	4.696	1.236	2.929	2.523	2.535	2.841	0.0159567	0.999329	-0.00997327	1	0.0217317	0.986897	-0.114988	0.95488	-0.00247644	0.998934	NA
Solyc09g059420.1.1	LOW QUALITY:TRAF-like superfamily protein (AHRD V3.3 --* AT3G58290.1)	0	0	0	0	0	0	0	0	0	0	0	0	0	0	0	0	0	0	0	0	NA	NA	NA	NA	NA	NA	NA	NA	NA	NA	NA
Solyc05g056300.3.1	Thioredoxin (AHRD V3.3 *** A0A103YEZ4_CYNCS)	39.666	50.654	42.39	41.824	9.614	12.501	11.625	16.438	28.807	32.343	29.806	29.806	12.234	10.188	19.77	16.993	29.182	37.37	35.61	48.067	-0.0773953	0.999329	0.202605	0.999994	-0.0352404	0.975576	0.598879	0.461098	0.279063	0.686789	NA
Solyc06g069250.1.1	LOW QUALITY:Transmembrane protein, putative (AHRD V3.3 *** G7JT03_MEDTR)	0.895	0.258	0.376	0.177	0.746	0.42	0.569	0	0.68	0.211	0.776	0.776	0	0	0	0	0.479	0.154	0.446	0.153	-0.0178467	1	-0.0326849	1	0.0424355	1	NA	NA	-0.00201893	1	NA
Solyc02g092980.3.1	cyclin D3.1	41.579	35.574	36.303	35.225	20.029	27.038	22.015	28.098	30.077	22.45	30.267	30.267	9.796	12.031	38.782	55.948	60.781	42.563	40.938	45.922	-0.0999729	0.999329	0.0753692	0.999994	0.164458	0.773403	1.93466	1.37e-07	-0.204192	0.822919	4
Solyc05g018510.3.1	Drug resistance transporter-like ABC domain protein (AHRD V3.3 *** G7JU55_MEDTR)	1.191	1.705	1.377	1.274	0.111	0.315	0.107	0.329	0.795	0.64	0.614	0.614	0.109	0	0.293	0.255	0.833	0.738	0.994	0.582	-0.0444657	0.999329	0.00531227	1	-0.094669	0.94216	0.950413	1	0.00979412	0.998711	NA
Solyc09g065130.3.1	Mitochondrial Rho GTPase (AHRD V3.3 *** K4CUE0_SOLLC)	29.164	24.819	25.59	29.022	14.148	17.728	10.213	13.762	28.406	28.5	25.534	25.534	8.142	9.47	17.069	16.702	27.375	27.92	29.532	29.578	0.00017345	0.999535	-0.285513	0.999994	-0.149591	0.708341	0.825991	0.0525026	0.102426	0.940945	NA
Solyc03g093530.2.1	ethylene-responsive transcription factor (AHRD V3.3 *-* AT5G07580.1)	2.184	3.136	3.463	2.194	1.894	2.246	2.61	1.359	3.105	4.138	0.298	0.298	0	0	0.479	2.557	1.947	2.12	4.78	1.425	0.00531449	1	-0.00627885	1	-0.276612	1	0.53156	1	0.111554	1	NA
Solyc10g007690.3.1	Chlorophyll a-b binding protein, chloroplastic (AHRD V3.3 *** K4CXU8_SOLLC)	477.009	529.892	540.17	485.6	26.257	30.093	22.134	32.908	281.683	265.108	194.521	194.521	44.257	18.074	88.992	28.495	142.056	341.849	305.776	381.708	0.0122006	0.999329	-0.0117849	0.999994	-0.472976	6.51e-05	0.774532	0.364306	0.201272	0.934314	NA
Solyc01g097900.1.1	LOW QUALITY:Polynucleotidyl transferase, ribonuclease H-like superfamily protein (AHRD V3.3 --* AT1G55870.1)	0	0	0	0	0	0	0	0	0	0	0	0	0	0	0	0	0	0	0	0	NA	NA	NA	NA	NA	NA	NA	NA	NA	NA	NA
Solyc02g083760.3.1	Pathogenesis-related thaumatin family protein (AHRD V3.3 *** G7JWA0_MEDTR)	78.371	81.345	75.119	70.736	23.438	29.463	15.432	28.395	62.351	55.206	50.735	50.735	4.114	8.696	29.762	18.896	42.184	68.423	61.582	79.284	-0.121908	0.999329	-0.159472	0.999994	-0.197153	0.592322	1.63531	0.00651958	0.288741	0.68568	3
Solyc02g070670.3.1	urease accessory protein G (AHRD V3.3 *** AT2G34470.2)	31.053	34.551	29.771	27.891	23.694	31.384	20.462	25.804	27.865	39.658	33.32	33.32	43.038	47.147	44.29	40.216	30.972	38.4	37.355	31.394	-0.146751	0.999329	-0.168293	0.999994	-0.0204953	0.986697	-0.162253	0.800811	0.00219585	0.998779	4
Solyc06g075570.2.1	Respiratory burst oxidase-like protein (AHRD V3.3 *** G7L3G1_MEDTR)	0.082	0.042	0.026	0.11	0.535	0.094	0.439	0.138	0.082	0.034	0.119	0.119	0.501	0.866	0.439	0.206	0.149	0.163	0.141	0.092	0.00280536	1	-0.0125643	1	0.055236	1	-0.716434	0.663832	-0.0515795	1	NA
Solyc09g014520.3.1	Chlorophyll a-b binding protein, chloroplastic (AHRD V3.3 *** K4CRS9_SOLLC)	599.57	634.8	710.893	666.306	118.161	115.993	104.834	124.061	417.388	352.16	306.284	306.284	75.213	84.805	162.033	56.566	182.285	398.453	371.097	422.668	0.135497	0.75671	-0.0129405	0.999994	-0.317206	0.0383396	0.36796	0.67449	0.207342	0.932438	NA
Solyc04g005430.3.1	S-adenosyl-L-methionine-dependent methyltransferases superfamily protein (AHRD V3.3 *** AT1G78240.2)	7.209	7.261	7.532	6.937	5.303	6.277	4.543	4.46	8.963	7.011	5.083	5.083	3.352	5.103	3.685	3.903	5.833	6.549	7.228	9.949	-0.00876795	0.999329	-0.222233	0.999994	-0.493387	0.115812	-0.224532	0.847152	0.384179	0.43067	NA
Solyc11g022410.1.1	LOW QUALITY:Homeobox leucine zipper protein (AHRD V3.3 *-* A0A072TYN2_MEDTR)	0	0	0	0	0	0	0	0	0	0	0	0	0	0	0	0	0	0	0	0	NA	NA	NA	NA	NA	NA	NA	NA	NA	NA	NA
Solyc00g111370.2.1	LOW QUALITY:Unknown protein (AHRD V3.3 )	0	0	0	0	0	0	0	0	0	0	0	0	0	0	0	0	0	0	0	0	NA	NA	NA	NA	NA	NA	NA	NA	NA	NA	NA
Solyc04g007360.1.1	LOW QUALITY:Avr9/Cf-9 rapidly elicited protein (AHRD V3.3 -** A0A072TJU3_MEDTR)	5.501	5.939	7.088	5.004	0.234	3.243	1.091	1.71	3.097	2.604	5.381	5.381	0	0	4.217	2.254	4.298	2.97	3.872	3.431	0.0126805	0.999329	-0.0287912	1	0.254895	0.667251	1.46736	1	0.00875554	0.998711	NA
Solyc09g074113.1.1	piezo-type mechanosensitive ion channel component (AHRD V3.3 *** AT2G48060.2)	3.744	3.826	4.095	4.076	3.609	3.926	3.974	3.653	4.727	4.138	3.804	3.804	4.724	5.49	4.936	4.642	4.43	4.781	4.756	5.193	0.0664042	0.999329	0.0247871	0.999994	-0.191323	0.71842	-0.161978	0.826315	0.110333	0.957579	NA
Solyc04g081590.3.1	Non-specific serine/threonine protein kinase (AHRD V3.3 *** K4BVN8_SOLLC)	8.753	9.956	11.277	14.11	18.659	15.566	17.579	19.496	14.338	14.823	19.948	19.948	8.033	13.965	10.723	13.211	7.516	8.523	11.445	10.202	0.305322	0.464231	0.106632	0.999994	0.400001	0.0403943	0.030466	0.973796	0.389144	0.255338	NA
Solyc03g005700.1.1	Mitochondrial import receptor subunit TOM22 family protein (AHRD V3.3 *** B9GRD7_POPTR)	116.534	111.238	134.745	138.89	153.463	153.853	147.489	139.639	90.593	100.535	139.198	139.198	25.84	49.634	45.434	53.233	52.679	46.331	53.509	59.946	0.17769	0.999329	-0.0620699	0.999994	0.447671	0.077623	0.24027	0.838248	0.168388	0.932616	3
Solyc05g024370.1.1	disease resistance protein (TIR-NBS-LRR class) (AHRD V3.3 *-* AT5G17680.2)	0.739	0	0.256	0.869	1.025	0.294	0.391	0.308	0.467	0.573	0.264	0.264	0	0.387	0	0.921	0.107	0.421	0.923	0.536	0.0119261	1	-0.0515011	1	-0.0515856	1	0.150892	1	0.132213	1	NA
Solyc03g115247.1.1	Leo1-like protein (AHRD V3.3 *** A0A103XYL9_CYNCS)	15.559	16.66	13.842	14.279	21.255	18.263	15.942	19.9	19.205	16.669	14.123	14.123	15.783	17.89	10.018	13.563	14.57	13.183	14.551	17.508	-0.11841	0.999329	-0.0831317	0.999994	-0.268761	0.598525	-0.556622	0.445779	0.177363	0.919469	NA
Solyc08g082900.3.1	WD-repeat protein, putative (AHRD V3.3 *** B9RYR0_RICCO)	1.1	0.699	1.377	1.038	1.315	0.882	1.02	0.765	1.254	1.846	1.092	1.092	1.197	2.727	0.851	0.994	0.982	1.27	1.361	1.264	0.0920256	0.999329	-0.103802	0.999994	-0.243611	0.743314	-0.983668	0.333237	0.132378	0.984559	NA
Solyc06g061260.1.1	LOW QUALITY:Amino acid transporter, putative (AHRD V3.3 *-* B9S8W8_RICCO)	0	0	0	0	0	0	0	0	0	0	0	0	0	0	0	0	0	0	0	0	NA	NA	NA	NA	NA	NA	NA	NA	NA	NA	NA
Solyc09g098550.3.1	Ubx domain-containing, putative (AHRD V3.3 *** B9SX29_RICCO)	40.019	42.627	50.752	43.275	40.727	37.828	35.953	40.065	47.406	44.183	40.467	40.467	31.435	26.53	31.784	32.447	43.109	48.905	53.243	49.514	0.143553	0.999329	-0.0239623	0.999994	-0.171265	0.61272	0.077916	0.912339	0.159692	0.832317	NA
Solyc04g079890.3.1	Pathogenesis-related thaumatin family protein (AHRD V3.3 *** A0A072V262_MEDTR)	0.887	0.732	2.24	0	0.29	0.945	0	0	1.77	1.079	0	0	0	0	0.426	0.218	0.173	0.798	0.415	0.437	0.0139988	1	-0.11559	1	-0.300905	1	0.293728	1	-0.0164216	1	NA
Solyc01g105110.1.1	LOW QUALITY:Zinc finger C-x8-C-x5-C-x3-H type family protein (AHRD V3.3 --* AT1G21580.9)	0	0	0	0	0	0	0	0	0	0	0	0	0	0	0	0	0	0	0	0	NA	NA	NA	NA	NA	NA	NA	NA	NA	NA	NA
Solyc10g080390.2.1	Kinase family protein (AHRD V3.3 *-* B9GW98_POPTR)	71.72	64.294	73.016	70.415	17.813	22.115	11.269	19.751	70.585	68.47	57.08	57.08	5.072	4.348	15.712	12.133	73.94	75.221	83.463	86.3	0.0546035	0.999329	-0.237006	0.999994	-0.275811	0.0881929	1.41789	0.00173632	0.190736	0.500487	3
Solyc10g076485.1.1	Leucine-rich repeat receptor-like protein kinase (AHRD V3.3 *-* C0LGQ2_ARATH)	0	0	0	0	1.203	0	0	0	0	0	0.623	0.623	0	0	0	0	0.512	0	0	0	NA	NA	-0.0313227	1	0.0512424	1	NA	NA	-0.0288166	1	NA
Solyc05g012363.1.1	Retrovirus-related Pol polyprotein from transposon TNT 1-94 (AHRD V3.3 *** A0A151S863_CAJCA)	0	0	0	0	0	0	0	0	0	0	0	0	0	0	0	0	0	0	0	0	NA	NA	NA	NA	NA	NA	NA	NA	NA	NA	NA
Solyc01g005140.3.1	Cytochrome b561, eukaryote (AHRD V3.3 *** A0A124SAW4_CYNCS)	1.815	1.381	1.017	1.764	1.782	1.448	1.874	2.517	1.163	1.677	1.211	1.211	0.958	0.516	1.397	1.297	8.943	5.107	2.222	3.745	-0.0331845	0.999329	0.153274	0.999994	-0.0687831	0.956433	0.530673	0.766308	-0.696044	0.0974849	NA
Solyc11g028270.1.1	Bidirectional sugar transporter SWEET (AHRD V3.3 *** K4BBJ9_SOLLC)	0	0	0	0	0	0	0	0	0	0	0	0	0	0	0	0	0	0	0	0	NA	NA	NA	NA	NA	NA	NA	NA	NA	NA	NA
Solyc06g082890.3.1	S-like ribonuclease (AHRD V3.3 *** A0A142F3E4_CAMSI)	19.788	16.344	17.262	18.33	20.987	18.736	18.101	22.82	16.026	14.773	14.131	14.131	24.926	18.903	18.812	14.811	15.461	13.879	15.427	14.284	-0.0252237	0.999329	0.0448461	0.999994	-0.103417	0.907399	-0.417007	0.5534	0.0277095	0.99627	NA
Solyc05g008320.1.1	LOW QUALITY:Fasciclin-like arabinogalactan protein (AHRD V3.3 *** G7IAT5_MEDTR)	0.969	0.216	1.18	0.523	0.212	0.525	0.474	0.372	0.352	0.691	0.887	0.887	0	0	0	0.558	0.396	0.901	0.743	0.712	0.0263632	1	0.0154904	1	0.101771	0.881111	0.286825	1	0.0341283	1	NA
Solyc09g090260.1.1	LOW QUALITY:C2H2 and C2HC zinc fingers superfamily protein (AHRD V3.3 --* AT3G01030.1)	0	0	0.111	0	0	0.126	0	0	0	0.126	0	0	0	0	0.373	0	0	0.18	0	0	NA	NA	NA	NA	NA	NA	0.232497	1	-0.0287052	1	NA
Solyc03g078570.3.1	Ras-related protein (AHRD V3.3 *** W9QNC0_9ROSA)	132.381	139.144	140.397	148.502	144.818	141.058	136.565	163.266	124.586	141.702	129.314	129.314	66.222	84.731	100.434	120.55	122.23	114.917	122.922	109.759	0.0692645	0.999329	0.0715404	0.999994	-0.0463425	0.945206	0.457377	0.221115	-0.0110491	0.998037	NA
Solyc04g045470.3.1	O-fucosyltransferase family protein (AHRD V3.3 *** AT1G35510.1)	7.8	6.962	6.883	7.021	6.227	6.948	5.575	4.492	8.57	6.969	6.098	6.098	1.698	2.192	4.63	3.43	10.676	9.055	8.715	9.214	-0.0552833	0.999329	-0.226616	0.999994	-0.257125	0.662122	0.814304	0.428981	-0.102508	0.984065	3
Solyc09g042717.1.1	Retrovirus-related Pol polyprotein from transposon TNT 1-94 (AHRD V3.3 *-* A0A151S6G1_CAJCA)	0	0	0	0	0	0	0	0	0	0	0	0	0	0	0	0	0	0	0	0	NA	NA	NA	NA	NA	NA	NA	NA	NA	NA	NA
Solyc11g065255.1.1	Disease resistance protein (TIR-NBS-LRR class) family (AHRD V3.3 --* AT5G51630.6)	0.172	0	0	1.409	0.49	0.619	1.673	0.435	0.336	0.202	0.571	0.571	0	0.553	0.306	0.327	0.314	0.455	0.149	0.46	0.0271496	1	0.0591735	1	0.0426832	1	-0.000818721	1	-0.0193626	1	NA
Solyc12g096020.2.1	Protein phosphatase 2c (AHRD V3.3 *** F8WL78_CITUN)	10.797	10.555	9.747	10.481	10.093	8.208	9.062	8.792	12.118	11.975	12.153	12.153	8.86	8.383	10.457	9.721	13.712	15.175	16.264	17.454	-0.0641176	0.999329	-0.011878	0.999994	0.00358833	0.997346	0.150781	0.85573	0.212772	0.709871	NA
Solyc06g009330.3.1	Outward rectifying potassium channel protein (AHRD V3.3 *** G7KUL6_MEDTR)	6.913	8.01	8.652	8.211	13.981	14.926	16.642	13.996	8.791	8.427	7.607	7.607	45.367	28.41	12.413	12.169	10.024	10.548	10.264	11.634	0.09002	0.999329	0.0725418	0.999994	-0.13902	0.872029	-1.57803	3.23e-05	0.0859508	0.9886	1
Solyc05g012030.1.1	LOW QUALITY:Protein BIG GRAIN 1-like E (AHRD V3.3 *** BIG1E_ARATH)	7.143	7.769	8.755	7.004	0.368	0.724	0	0.329	6.784	6.708	7.616	7.616	0	0	0.452	0.327	5.99	9.785	6.321	10.516	0.0244238	0.999329	-0.0780198	1	0.0956177	0.942272	0.469144	1	0.0593041	0.995858	NA
Solyc00g113730.1.1	LOW QUALITY:mitogen-activated protein kinase 12 (AHRD V3.3 --* AT2G46070.3)	0	0	0	0	0	0	0	0	0	0	0	0	0	0	0	0	0	0	0	0	NA	NA	NA	NA	NA	NA	NA	NA	NA	NA	NA
Solyc09g059300.1.1	LOW QUALITY:P-loop containing nucleoside triphosphate hydrolases superfamily protein (AHRD V3.3 --* AT5G19210.3)	1.371	1.314	1.445	2.751	3.175	3.222	4.365	1.136	3.466	1.593	2.951	2.951	8.207	7.241	3.193	4.279	4.893	2.755	3.426	2.374	0.0166105	1	-0.0190807	1	0.0191243	1	-0.603248	0.734465	-0.0627268	1	NA
Solyc08g044345.1.1	Prefoldin chaperone subunit family protein (AHRD V3.3 *** A0A061F0A6_THECC)	15.362	17.184	19.878	22.009	19.372	18.242	18.042	19.093	12.421	19.989	14.788	14.788	11.821	13.836	12.546	13.26	10.107	13.449	10.569	11.274	0.18954	0.999329	-0.000122387	0.999994	-0.088361	0.945455	-0.0661408	0.957257	-0.0681362	0.992527	NA
Solyc04g014910.3.1	Receptor-like kinase (AHRD V3.3 *-* A0A072TRW0_MEDTR)	9.59	9.507	11.585	11.452	5.971	7.599	5.919	7.954	10.586	13.205	12.861	12.861	12.931	7.849	15.393	9.915	17.186	11.115	17.516	17.592	0.125051	0.999329	0.0263638	0.999994	0.0746552	0.952603	0.228134	0.848317	0.245444	0.841207	NA
Solyc03g032230.1.1	LOW QUALITY:DUF241 domain protein (AHRD V3.3 *** G7LA86_MEDTR)	0	0	0	0	0	0	0	0	0	0	0	0	0	0	0	0	0	0	0	0	NA	NA	NA	NA	NA	NA	NA	NA	NA	NA	NA
Solyc03g005920.3.1	Protein kinase, putative (AHRD V3.3 *** B9S8G7_RICCO)	22.703	23.863	23.888	23.663	32.105	35.299	32.24	32.356	27.382	26.967	25.841	25.841	24.403	29.847	31.358	36.919	29.157	27.517	28.804	26.951	0.0131144	0.999329	-0.0364727	0.999994	-0.0715179	0.923627	0.241408	0.679313	-0.00766145	0.998711	NA
Solyc06g069470.3.1	Glycerophosphoryl diester phosphodiesterase family protein (AHRD V3.3 *** A0A072URQ0_MEDTR)	15.313	14.913	15.886	17.038	27.014	22.64	28.172	27.407	16.919	22.349	18.685	18.685	43.778	31.579	28.365	31.174	23.076	24.169	23.938	25.68	0.0718884	0.999329	0.140036	0.999994	-0.0628046	0.95282	-0.393067	0.456895	0.075208	0.985014	NA
Solyc08g029053.1.1	Unknown protein (AHRD V3.3 )	0	0	0	0	0	0	0	0	0	0	0	0	0	0	0	0	0	0	0	0	NA	NA	NA	NA	NA	NA	NA	NA	NA	NA	NA
Solyc03g119190.3.1	Reticulon-like protein (AHRD V3.3 *** K4BM68_SOLLC)	6.109	8.001	6.96	8.49	3.665	5.259	3.796	5.384	5.645	8.073	7.607	7.607	0.762	0.129	0.891	0.4	3.564	4.952	4.217	5.055	0.0629477	0.999329	0.028642	0.999994	0.100779	0.925911	0.27733	0.894227	0.0906419	0.989829	2
Solyc05g014465.1.1	Katanin p80 WD40 repeat-containing subunit B1 homolog (AHRD V3.3 *-* A0A151T7J3_CAJCA)	0	0	0	0	0	0	0	0	0	0	0	0	0	0	0	0	0	0	0	0	NA	NA	NA	NA	NA	NA	NA	NA	NA	NA	NA
Solyc12g100110.1.1	Extensin-like protein Ext1 (AHRD V3.3 *** Q8VWM5_SOLLC)	0	0	0	0	0	0	0	0	0	0	0	0	0	0.405	0.226	0	0	0	0	0	NA	NA	NA	NA	NA	NA	-0.146778	1	NA	NA	NA
Solyc08g007760.3.1	YTH domain-containing protein (AHRD V3.3 *** A0A103XRB5_CYNCS)	11.758	10.846	10.362	7.612	10.416	9.121	11.767	15.174	10.25	8.604	10.72	10.72	10.928	10.373	13.956	10.242	12.161	11.141	10.686	12.047	-0.195642	0.999329	0.331206	0.999994	0.132076	0.87608	0.116679	0.909231	-0.0179742	0.998037	NA
Solyc04g015180.3.1	DNA-directed RNA polymerase II subunit rpb4 (AHRD V3.3 *** A0A151T6X0_CAJCA)	22.35	24.312	21.571	26.49	15.741	21.874	17.828	21.387	23.703	25.349	25.849	25.849	11.429	11.681	21.806	26.726	29.561	27.431	22.522	26.262	0.0214344	0.999329	0.0508656	0.999994	0.0577697	0.953054	0.939048	0.0589428	-0.186173	0.842291	NA
Solyc12g014220.2.1	muscle M-line assembly protein (AHRD V3.3 *-* AT1G53800.3)	3.818	4.558	4.668	5.072	1.181	1.585	1.115	0.956	2.581	2.343	1.851	1.851	0.653	0.847	1.53	0.812	1.766	2.352	2.363	2.665	0.124609	0.999329	-0.176916	0.999994	-0.269437	0.671508	0.400068	0.796279	0.214551	0.90445	NA
Solyc01g103050.3.1	Auxin Response Factor 1	34.707	31.448	31.532	32.305	30.846	31.646	22.288	27.227	38.844	37.189	35.435	35.435	24.577	24.32	23.961	25.695	38.703	40.434	40.194	44.973	-0.059154	0.999329	-0.261794	0.999994	-0.103076	0.794886	-0.0510838	0.93261	0.111774	0.898954	NA
Solyc10g082060.1.1	ovate family protein 22	0	0	0	0	0	0	0	0	0	0.126	0	0	0	0	0	0	0	0	0	0.184	NA	NA	NA	NA	NA	NA	NA	NA	0.0285828	1	NA
Solyc12g099240.2.1	Huntingtin-interacting protein K (AHRD V3.3 *** A0A0B2Q4F2_GLYSO)	113.8	128.139	128.154	114.78	124.789	144.05	146.849	160.643	102.399	114.625	123.046	123.046	80.938	81.636	99.157	124.792	103.097	90.412	87.547	91.898	-0.00525361	0.999329	0.169856	0.999994	0.157319	0.712425	0.373229	0.451551	-0.0859049	0.978815	NA
Solyc11g042580.1.1	Ethylene-responsive transcription factor ERF021 (AHRD V3.3 *** ERF21_ARATH)	0	0	0	0	0	0	0	0	0	0	0	0	0	0	0	0	0	0	0	0	NA	NA	NA	NA	NA	NA	NA	NA	NA	NA	NA
Solyc07g061800.3.1	SOUL heme-binding family protein (AHRD V3.3 *** AT1G17100.1)	0.197	0.424	0.103	0	0	0	0	0	0.09	0.346	0.213	0.213	0	0	0.865	0.558	0.264	0.687	0.086	0.774	-0.0261577	1	NA	NA	-0.00133146	1	0.702513	1	-0.014068	1	NA
Solyc01g104110.3.1	11S globulin seed storage protein 2 (AHRD V3.3 *** A0A0B2RJF9_GLYSO)	1.404	1.048	0.522	0.835	0.835	0.136	0.356	0.488	0.426	0.194	0.307	0.307	0	0.719	1.157	1.054	1.889	1.159	0.751	1.019	-0.0864373	0.999329	-0.0178929	1	-0.00498287	1	0.689238	0.687478	-0.266319	0.849494	NA
Solyc02g067670.3.1	Flap endonuclease 1 (AHRD V3.3 *-* A0A0K9NZY8_ZOSMR)	6.708	6.504	7.31	6.819	5.603	5.888	4.97	5.203	6.718	6.801	8.4	8.4	6.313	5.711	5.468	5.685	7.409	7.27	8.355	8.831	0.0602232	0.999329	-0.119521	0.999994	0.267985	0.386699	-0.173518	0.813258	0.218984	0.649765	NA
Solyc12g056710.2.1	NAD(P)-binding Rossmann-fold superfamily protein (AHRD V3.3 *** AT1G52340.1),Pfam:PF13561	0.723	1.772	1.941	1.249	4.289	0.85	2.823	4.895	1.065	0.244	0	0	0	0.976	1.104	2.133	1.749	0.446	0.947	1.302	0.0319205	1	0.137135	0.999994	-0.145948	1	0.664895	0.699363	0.0134056	0.998634	NA
Solyc09g082360.3.1	Globulin-1 (AHRD V3.3 *** A0A0F6Q0Q8_MAIZE)	0	0	0	0	0	0	0	0	0	0	0	0	0	0	0	0	0	0	0	0	NA	NA	NA	NA	NA	NA	NA	NA	NA	NA	NA
Solyc02g032080.2.1	LOW QUALITY:B3 DNA binding domain-containing protein (AHRD V3.3 *-* A0A103XWU7_CYNCS)	0	0	0	0	0	0	0	0	0	0	0	0	0.631	0	0.599	0	0	0	0	0	NA	NA	NA	NA	NA	NA	NA	NA	NA	NA	NA
Solyc10g005955.1.1	Ubiquitin carboxyl-terminal hydrolase family protein (AHRD V3.3 --* AT1G79120.2)	0	0	0	0	0	0	0	0	0	0	0	0	0	0	0	0	0	0	0	0	NA	NA	NA	NA	NA	NA	NA	NA	NA	NA	NA
Solyc08g054577.1.1	Taxane 10-beta-hydroxylase (AHRD V3.3 --* T10H_TAXCU)	0	0	0	0	0	0	0	0	0	0	0	0	0	0	0	0	0	0	0	0	NA	NA	NA	NA	NA	NA	NA	NA	NA	NA	NA
Solyc05g046017.1.1	Retrovirus-related Pol polyprotein from transposon TNT 1-94 (AHRD V3.3 *** A0A151TSH5_CAJCA)	0	0	0	0	0	0	0	0	0	0	0	0	0	0	0	0	0	0	0	0	NA	NA	NA	NA	NA	NA	NA	NA	NA	NA	NA
Solyc12g095900.2.1	EARLY FLOWERING 3 (AHRD V3.3 *** A0A088PY80_9ROSI)	5.961	5.673	5.711	5.502	2.74	2.991	2.693	2.676	4.474	4.424	4.196	4.196	5.072	3.574	3.632	3.794	4.868	6.3	6	7.222	-0.0404577	0.999329	-0.0454141	0.999994	-0.0655263	0.959464	-0.251618	0.8109	0.203894	0.879285	NA
Solyc03g063280.3.1	Emsy N terminus domain-containing family protein (AHRD V3.3 *** B9HPS6_POPTR)	28.967	29.818	27.599	30.49	31.57	30.239	28.112	28.915	27.095	26.554	27.606	27.606	21.813	29.552	25.265	24.386	26.377	25.148	23.758	24.738	-0.0246931	0.999329	-0.0801435	0.999994	0.0294775	0.972585	-0.124873	0.8544	-0.0678699	0.985014	NA
Solyc05g050935.1.1	cDNA, clone: J075106H20, full insert sequence (AHRD V3.3 --* B7F975_ORYSJ)	0.747	1.081	1.265	0.599	0.412	0.535	0.474	0.743	0.574	1.222	1.134	1.134	0.893	0	0	0.848	0.8	0.781	0.626	1.953	0.00106957	1	0.0220738	1	0.034862	1	-0.0169177	1	0.103212	1	NA
Solyc07g043410.1.1	LOW QUALITY:Glycosyltransferase (AHRD V3.3 *** E5L3S0_SOLLC)	0	0	0	0	0	0	0	0	0	0	0	0	0	0	0	0	0	0	0	0.046	NA	NA	NA	NA	NA	NA	NA	NA	NA	NA	NA
Solyc01g088810.3.1	Ankyrin repeat-containing protein (AHRD V3.3 *** A0A118K0H6_CYNCS)	0.427	0.674	0.453	0.574	1.493	2.026	2.111	1.38	0.614	0.421	0.699	0.699	6.444	3.758	4.084	4.109	1.246	1.33	0.477	0.467	-0.00866245	1	-0.00156957	0.999994	0.0925693	0.923627	-0.328599	0.768572	-0.552494	0.2738	4
Solyc01g111580.3.1	BZIP transcription factor (AHRD V3.3 *** B7FIL7_MEDTR)	9.565	8.817	8.704	8.321	12.644	10.57	14.341	12.382	10.11	10.104	9.833	9.833	14.825	18.461	12.067	12.63	9.125	9.115	9.747	10.477	-0.0935795	0.999329	0.1728	0.999994	-0.0426943	0.96419	-0.496308	0.225091	0.147153	0.887576	NA
Solyc00g143770.2.1	ABC transporter family protein (AHRD V3.3 --* AT1G54350.1)	12.948	15.537	18.271	13.021	18.47	14.915	9.833	9.578	16.403	13.315	10.984	10.984	7.402	11.736	4.869	2.897	15.428	14.651	13.377	22.241	0.0300803	0.999329	-0.279315	0.999994	-0.181439	0.838594	-0.902004	0.535559	0.135469	0.984065	3
Solyc04g080280.3.1	Lung seven transmembrane receptor family protein (AHRD V3.3 --* AT5G18520.1)	191.359	177.637	182.616	159.726	190.737	199.564	263.711	243.726	183.053	185.657	168.791	168.791	740.525	513.99	212.602	239.961	220.188	199.081	229.651	233.778	-0.112893	0.999329	0.339095	0.999994	-0.129205	0.591149	-1.51411	6.74e-09	0.150969	0.712535	4
Solyc02g065570.1.1	LOW QUALITY:Rotundifolia-like protein (AHRD V3.3 *** A0A072V006_MEDTR)	15.37	17.467	13.697	12.194	4.501	11.451	6.453	26.133	34.567	26.436	25.32	25.32	0	0	7.091	4.557	26.74	21.663	39.819	24.6	-0.0397424	0.999329	0.147903	1	-0.101173	0.930993	0.702513	1	0.191409	0.94686	NA
Solyc10g078235.1.1	Cytochrome P450 (AHRD V3.3 *-* A9ZT63_COPJA)	0	0	0	0	12.811	3.947	11.198	8.516	0	0	1.441	1.441	1.001	5.84	13.477	7.854	1.493	0.721	0.141	0	NA	NA	0.0848249	0.999994	0.195019	1	1.06451	0.393744	-0.211021	1	NA
Solyc01g081060.3.1	xyloglucan endotransglucosylase-hydrolase XTH5	14.007	11.936	19.784	19.933	100.526	71.531	117.42	97.63	23.973	23.857	22.387	22.387	309.298	238	93.955	88.213	63.842	53.266	40.374	44.13	0.373398	0.23411	0.264585	0.999994	-0.0870196	0.914412	-1.62284	1.88e-10	-0.413654	0.0974849	4
Solyc07g054410.1.1	LOW QUALITY:Micronuclear linker histone polyprotein-like protein (AHRD V3.3 *** A0A061E2Z9_THECC)	0.369	0.408	0.342	0.54	0.056	0.525	0.391	0.51	0.516	0.43	0.085	0.085	0	0.387	0.213	0.158	0.256	0.215	0.274	0.674	0.0110493	1	0.0602304	1	-0.212627	1	-0.0712272	1	0.178253	1	NA
Solyc02g079710.3.1	Serine/threonine-protein kinase (AHRD V3.3 *** B9HYS5_POPTR)	0.222	0.449	0.351	0.068	1.671	2.173	1.91	1.136	0.778	0.287	0.409	0.409	3.069	2.469	5.029	2.97	2.624	2.884	0.759	0.988	-0.0442331	1	-0.148062	0.999994	-0.0955588	0.923048	0.430881	0.671694	-1.06142	0.000724643	4
Solyc03g043795.1.1	Reverse transcriptase-like protein (AHRD V3.3 *** I7H3T9_CAMSI)	0	0	0	0	0	0	0	0	0	0	0	0	0	0	0.146	0	0	0	0	0	NA	NA	NA	NA	NA	NA	NA	NA	NA	NA	NA
Solyc05g005690.1.1	Ribosomal protein S9, putative (AHRD V3.3 *** B9RYF4_RICCO)	210.21	182.32	196.715	189.237	290.282	269.227	253.795	280.86	146.757	126.246	173.439	173.439	78.021	124.601	129.078	156.112	158.276	145.317	115.858	157.389	-0.0338593	0.999329	-0.0402795	0.999994	0.300464	0.225988	0.39184	0.50466	-0.124157	0.948281	3
Solyc01g056655.1.1	Somatic embryogenesis receptor-like kinase-like protein (AHRD V3.3 --* C6FF61_SOYBN)	0	0	0	0	0	0	0	0	0	0	0	0	0	0	0	0	0	0	0	0	NA	NA	NA	NA	NA	NA	NA	NA	NA	NA	NA
Solyc12g019220.2.1	Pectin lyase-like superfamily protein (AHRD V3.3 *** AT3G59850.2)	0	0	0	0	0	0	0.059	0	0	0	0	0	0	0	0	0	0.033	0	0	0	NA	NA	NA	NA	NA	NA	NA	NA	NA	NA	NA
Solyc01g113450.2.1	LOW QUALITY:DEAD-box ATP-dependent RNA helicase 29 (AHRD V3.3 --* RH29_ORYSI)	0	0	0	0	0	0	0	0	0	0	0	0	0	0	0	0	0	0	0	0	NA	NA	NA	NA	NA	NA	NA	NA	NA	NA	NA
Solyc04g047800.1.1	LOW QUALITY:nuclear factor kappa-B-binding protein (AHRD V3.3 --* AT5G13950.4)	0	0	0	0	0	0	0	0	0	0	0	0	0	0	0	0	0	0	0	0	NA	NA	NA	NA	NA	NA	NA	NA	NA	NA	NA
Solyc08g068810.3.1	Ubiquitin carboxyl-terminal hydrolase, putative (AHRD V3.3 *** B9RNT9_RICCO)	8.096	8.534	7.755	9.494	7.23	7.316	6.868	8.612	12.609	12.978	12.119	12.119	6.618	5.269	6.785	7.26	9.405	10.746	10.444	10.899	0.0240861	0.999329	0.0722316	0.999994	-0.07072	0.945455	0.166487	0.87776	0.0795446	0.989313	NA
Solyc01g006997.1.1	Dof zinc finger protein (AHRD V3.3 *** W9S694_9ROSA)	0	0	0	0	0	0	0	0	0	0	0	0	0	0	0	0	0	0	0	0	NA	NA	NA	NA	NA	NA	NA	NA	NA	NA	NA
Solyc12g009510.2.1	Leucine-rich repeat-containing protein (AHRD V3.3 *** A0A103YKB1_CYNCS)	0.279	0.424	0.282	0.236	4.556	3.747	4.519	2.772	1.319	0.725	1.475	1.475	3.157	2.8	3.832	4.133	1.815	1.459	0.915	0.475	-0.0723486	0.999329	-0.11341	0.999994	0.308573	0.596814	0.334851	0.623021	-0.737255	0.0606761	NA
Solyc12g005340.2.1	GRAS family transcription factor (AHRD V3.3 *** D4QD66_DIACA)	5.55	5.88	5.848	4.11	32.473	21.559	36.356	30.264	6.481	7.171	7.675	7.675	153.909	116.789	32.223	33.634	7.92	6.437	6.955	5.706	-0.0949175	0.999329	0.236041	0.999994	0.118175	0.895709	-2.06355	1.02e-15	-0.126495	0.976546	5
Solyc01g005460.3.1	Dynein light chain (AHRD V3.3 *** W9T250_9ROSA)	12.152	10.987	13.808	13.84	8.043	7.064	7.663	6.775	9.16	12.093	12.306	12.306	3.004	3.298	6.28	6.4	8.201	8.643	10.381	8.907	0.164743	0.999329	-0.0318909	0.999994	0.164755	0.810738	0.841118	0.255515	0.175421	0.910363	3
Solyc06g068660.3.1	F-box/RNI superfamily protein (AHRD V3.3 *** AT1G73120.1)	0.066	0.091	0.034	0.068	0	0.042	0	0	0.09	0.11	0.034	0.034	0	0	0.053	0.061	0.083	0.163	0.102	0.084	-0.00972372	1	NA	NA	-0.0540298	1	0.232846	1	-0.0356595	1	NA
Solyc09g059780.1.1	LOW QUALITY:keratin-associated protein (DUF819) (AHRD V3.3 --* AT5G24000.1)	0	0	0	0	0	0	0	0	0	0	0	0	0	0	0	0	0	0	0	0	NA	NA	NA	NA	NA	NA	NA	NA	NA	NA	NA
Solyc09g092450.3.1	Long-chain acyl-CoA synthetase (AHRD V3.3 *** A0A061R0V4_9CHLO)	3.958	3.252	3.659	4.186	2.629	3.096	2.704	2.633	3.621	3.497	3.232	3.232	4.027	2.192	4.523	3.551	3.935	3.665	3.333	3.301	0.0611849	0.999329	-0.0570016	0.999994	-0.111616	0.899062	0.305688	0.75771	-0.152628	0.937671	NA
Solyc06g059750.3.1	Transcriptional corepressor SEUSS, putative (AHRD V3.3 *** B9S2M5_RICCO)	8.482	7.245	7.473	6.591	9.781	8.985	9.157	9.515	9.611	8.773	8.153	8.153	22.052	15.955	9.765	10.751	9.653	10.025	10.052	10.347	-0.119604	0.999329	0.00964704	0.999994	-0.155264	0.80201	-0.924225	0.0149384	0.0572155	0.990116	4
Solyc07g006950.3.1	peroxisome 1 (AHRD V3.3 --* AT5G08470.4)	3.243	2.736	2.582	2.262	5.024	3.726	5.575	5.554	3.113	3.329	3.377	3.377	9.513	8.07	7.158	7.248	5.239	4.446	3.606	3.102	-0.13704	0.999329	0.238008	0.999994	0.0372096	0.980625	-0.333671	0.625982	-0.397406	0.435316	4
Solyc09g075150.3.1	60S ribosomal protein L22-2 (AHRD V3.3 *** RL222_ARATH)	178.575	192.143	196.544	213.398	363.917	358.455	402.956	377.142	174.073	187.368	241.844	241.844	249.301	296.569	237.761	260.287	179.133	165.427	149.794	146.261	0.119703	0.999329	0.110151	0.999994	0.389704	0.00309863	-0.205057	0.625461	-0.192482	0.582334	NA
Solyc02g067470.3.1	Hypersensitive-induced response protein (AHRD V3.3 *** A6YGE4_CARPA)	15.658	18.149	18.305	18.979	14.883	14.275	15.954	13.497	20.245	18.809	18.31	18.31	22.379	23.509	21.407	18.169	18.184	18.659	21.842	17.585	0.0865689	0.999329	0.0219082	0.999994	-0.0836459	0.925412	-0.272069	0.699524	0.0964977	0.984783	NA
Solyc01g067020.3.1	Atypical receptor-like kinase 1 (AHRD V3.3 *** C5H8K0_SOLLC)	0.041	0	0.043	0.042	13.256	8.481	16.642	7.338	0.279	0.581	3.812	3.812	24.447	29.018	20.622	20.544	1.081	2.086	0.313	0	0.00521553	1	0.0868685	0.999994	1.17601	3.49e-06	-0.440069	0.360393	-0.543258	0.126066	4
Solyc12g035865.1.1	ARF GAP-like zinc finger-containing protein ZIGA4 (AHRD V3.3 --* AT1G08680.4)	0	0	0	0	0	0	0	0	0	0	0	0	0	0	0	0	0	0	0	0	NA	NA	NA	NA	NA	NA	NA	NA	NA	NA	NA
Solyc08g076355.1.1	Retrovirus-related Pol polyprotein from transposon TNT 1-94 (AHRD V3.3 *-* A0A1D1YY40_9ARAE)	0	0.624	0	2.194	0	0.798	0	0	0.582	0	0	0	0	0	0	0	0.454	0	0	0	0.0148034	1	-0.0246956	1	-0.021161	1	NA	NA	NA	NA	NA
Solyc12g035195.1.1	Tetratricopeptide repeat (TPR)-like superfamily protein (AHRD V3.3 --* AT1G01320.3)	0	0	0.068	0	0	0	0	0	0.066	0	0	0	0	0	0	0.255	0	0	0.117	0.061	NA	NA	NA	NA	NA	NA	0.233193	1	0.0485723	1	NA
Solyc03g121540.3.1	beta-galactosidase 3	17.185	14.348	19.459	17.933	4.768	5.983	2.835	6.764	15.452	12.582	11.436	11.436	1.72	0.755	4.537	5.551	30.659	43.198	24.971	40.339	0.175578	0.999329	-0.0771387	0.999994	-0.257854	0.486905	1.75675	0.0098381	-0.137253	0.957579	3
Solyc03g005537.1.1	Phosphate transporter (AHRD V3.3 *** Q9AYT2_TOBAC)	0	0	0.06	0	0	0	0	0	0	0	0	0	0	0	0	0	0	0	0.047	0	NA	NA	NA	NA	NA	NA	NA	NA	NA	NA	NA
Solyc04g005380.3.1	Ninja-family protein AFP1-like protein (AHRD V3.3 *** V5KZR9_SOLNI)	0.411	0.491	0.564	0.414	0.033	0.052	0.237	0.212	0.574	2.317	1.066	1.066	0.283	0.147	0.173	0.085	0.363	0.584	1.15	0.858	0.012805	0.999329	0.156943	1	-0.147615	0.874389	-0.323552	1	0.449062	0.481237	NA
Solyc08g008277.1.1	WRKY transcription factor-30 (AHRD V3.3 *-* B6VB04_CAPAN)	0.32	0	0	0	1.103	0.378	0.51	0.393	0.754	0.185	0	0	0	0	0	0	0	0	1.056	0.276	-0.00908744	1	-0.0382042	1	-0.0674157	1	NA	NA	0.141171	1	NA
Solyc11g065280.2.1	beta-1,3-glucanase	0	0	0.051	0	0.067	0	0	0	0.041	0	0	0	0	0	0	0.085	0	0	0.039	0	NA	NA	NA	NA	NA	NA	NA	NA	NA	NA	NA
Solyc12g006550.2.1	Ribosome biogenesis regulatory protein homolog (AHRD V3.3 *** RRS1_ARATH)	89.39	96.916	95.365	99.64	180.8	174.51	168.01	178.26	100.228	102.305	120.325	120.325	128.678	125.798	98.611	140.84	106.645	101.081	87.852	81.352	0.0470827	0.999329	-0.017043	0.999994	0.22617	0.258587	-0.164319	0.767133	-0.262054	0.339382	NA
Solyc02g043875.1.1	Insulin-degrading enzyme (AHRD V3.3 *-* W9RZP1_9ROSA)	0	0	0	0	0	0	0	0	0	0	0	0	0	0	0	0	0	0	0	0	NA	NA	NA	NA	NA	NA	NA	NA	NA	NA	NA
Solyc09g005230.3.1	UPF0420 C16orf58-like protein (AHRD V3.3 *** G7KS93_MEDTR)	3.268	4.541	3.3	4.295	2.295	2.792	1.601	2.188	4.293	3.935	4.221	4.221	2.155	1.253	4.217	2.63	4.744	4.961	4.788	4.68	-0.017367	0.999329	-0.178699	0.999994	0.0181786	0.993862	0.810185	0.457439	-0.0163427	0.998591	NA
Solyc03g119590.1.1	LOW QUALITY:NIMIN2c protein (AHRD V3.3 *** A0FJY4_TOBAC)	0	0	1.154	0.549	0	0	0	0	2.589	0	33.849	33.849	1.633	1.732	12.426	9.733	1.221	4.712	2.276	1.892	0.029462	1	NA	NA	0.146395	0.565032	1.57941	0.17716	-0.0840704	1	4
Solyc06g052000.1.1	LOW QUALITY:Eukaryotic translation initiation factor 3 subunit I (AHRD V3.3 *** A0A0K9NVH2_ZOSMR)	0.156	0	0	0.481	0	0	0	0	0.303	0.185	0.691	0.691	0	0	0	0	0.14	0.275	0	0	0.00856435	1	NA	NA	0.0685283	1	NA	NA	-0.0495932	1	NA
Solyc03g116850.3.1	cyclic nucleotide gated channel 8 (AHRD V3.3 *** AT1G19780.1)	0	0	0	0.11	0	0	0	0.096	0	0.042	0	0	0	0	0	0	0.033	0	0	0	0.0122148	1	0.0253746	1	NA	NA	NA	NA	NA	NA	NA
Solyc12g100150.2.1	LOB domain-containing protein, putative (AHRD V3.3 *** B9RI26_RICCO)	1.659	1.081	1.111	1.063	0.769	0.651	0.641	0.871	0.574	0.699	0.435	0.435	1.197	0.645	0.346	0.097	0.495	0.172	0.25	0.306	-0.0509382	0.999329	0.0208225	1	-0.0863326	0.914844	-0.989936	0.507736	-0.0335633	1	NA
Solyc10g007810.3.1	BED zinc finger,hAT family dimerization domain (AHRD V3.3 *** A0A061DK10_THECC)	5.608	6.005	6.045	5.333	7.096	7.988	6.393	7.476	5.842	5.469	5.876	5.876	4.702	3.611	4.271	5.648	4.406	5.407	4.631	4.733	-0.0238661	0.999329	-0.0734471	0.999994	0.0359452	0.979225	0.174201	0.874065	-0.0424466	0.99627	NA
Solyc01g091705.1.1	Ribosomal protein L7Ae/L30e/S12e/Gadd45 family protein (AHRD V3.3 *-* AT4G12600.2)	0.222	0.649	1.659	0.903	0.312	0.262	0.712	0.276	0.213	1.045	1.936	1.936	1.35	2.837	1.956	2.945	3.597	1.931	3.2	1.164	0.0373399	1	0.0233562	1	0.127536	1	0.0498329	0.981887	-0.0639297	0.991387	NA
Solyc05g018200.1.1	LOW QUALITY:NAD(P)-binding Rossmann-fold superfamily protein (AHRD V3.3 --* AT4G23430.4)	0	0	0	0	0	0	0	0.35	0	0	0	0	0	0	0	0	0	0	0.235	0	NA	NA	NA	NA	NA	NA	NA	NA	NA	NA	NA
Solyc12g095800.2.1	DnaJ protein family-like (AHRD V3.3 *** Q7F1J8_ORYSJ)	41.834	41.771	40.082	42.052	48.013	37.408	43.473	41.488	49.405	45.683	44.517	44.517	46.107	37.806	30.972	33.028	34.726	36.254	42.659	42.392	-0.0340989	0.999329	0.00899629	0.999994	-0.0957787	0.838719	-0.450205	0.247901	0.256753	0.354593	NA
Solyc03g096437.1.1	Retrovirus-related Pol polyprotein from transposon TNT 1-94 (AHRD V3.3 *-* A0A151TG49_CAJCA)	0	0	0	0	0	0	0.427	0	0	0	0	0	0	0	0	0	0	0	0	0	NA	NA	0.0262633	1	NA	NA	NA	NA	NA	NA	NA
Solyc05g010190.1.1	LOW QUALITY:ECA1 gametogenesis related family protein (AHRD V3.3 *** AT3G42565.1)	0	0	0	0	0	0	0	0	0	0	0	0	0	0	0	0	0	0	0	0	NA	NA	NA	NA	NA	NA	NA	NA	NA	NA	NA
Solyc00g020960.1.1	LOW QUALITY:like SEX4 1 (AHRD V3.3 --* AT3G01510.3)	0	0	0	0	0	0	0	0	0	0	0	0	0	0	0	0	0	0	0	0	NA	NA	NA	NA	NA	NA	NA	NA	NA	NA	NA
Solyc06g082000.3.1	PI-phospholipase C6	1.33	1.913	2.445	1.131	0.758	1.207	1.139	1.232	1.229	1.508	1.177	1.177	0	0.221	0.239	0.061	0.578	0.704	0.735	0.95	0.0291945	0.999329	0.0846977	0.999994	-0.0857654	0.950202	0.0791925	1	0.147559	0.973101	3
Solyc07g007970.3.1	keratin-associated protein, putative (DUF819) (AHRD V3.3 *** AT5G52540.1)	7.078	8.467	7.584	8.498	7.297	5.689	5.421	5.479	6.194	5.2	6.55	6.55	5.225	9.47	6.439	8.981	7.838	7.261	6.939	5.951	0.0213276	0.999329	-0.137186	0.999994	0.127756	0.894302	-0.0319884	0.97919	-0.163548	0.944932	NA
Solyc06g036020.1.1	LOW QUALITY:kinesin-like protein 1 (AHRD V3.3 --* AT3G44730.4)	0	0	0	0	0	0	0	0	0	0	0	0	0	0	0	0	0	0	0	0	NA	NA	NA	NA	NA	NA	NA	NA	NA	NA	NA
Solyc02g014037.1.1	Retrovirus-related Pol polyprotein from transposon TNT 1-94 (AHRD V3.3 *-* A0A151RAD3_CAJCA)	0	0	0	0	0	0	0	0	0	0	0	0	0	0	0	0	0	0	0	0	NA	NA	NA	NA	NA	NA	NA	NA	NA	NA	NA
Solyc00g090660.1.1	LOW QUALITY:Zein-alpha 19A2 (AHRD V3.3 --* ZEA3_MAIZE)	0	0	0	0	0	0	0	0	0	0	0	0	0	0	0	0	0	0	0	0	NA	NA	NA	NA	NA	NA	NA	NA	NA	NA	NA
Solyc04g081560.3.1	Pathogenesis-related thaumatin family protein (AHRD V3.3 *** A0A072UXB7_MEDTR)	8.055	6.33	8.02	9.612	3.041	3.044	1.673	3.494	9.406	7.618	7.846	7.846	1.197	0.811	1.038	1.382	9.257	13.655	9.732	13.61	0.166807	0.999329	-0.10256	0.999994	-0.101863	0.904607	0.172669	0.925266	0.0283567	0.996353	3
Solyc02g065650.1.1	LOW QUALITY:RING/U-box superfamily protein (AHRD V3.3 *-* AT3G02340.2)	6.971	6.014	5.549	7.401	6.372	7.274	6.346	5.692	5.989	6.742	7.019	7.019	15.521	9.046	6.053	4.994	9.009	7.167	7.753	6.862	-0.00756631	0.999329	-0.0907426	0.999994	0.0835044	0.950824	-1.08172	0.126102	-0.0932494	0.989313	NA
Solyc01g107080.3.1	HXXXD-type acyl-transferase family protein, putative (AHRD V3.3 *** A0A061DGL0_THECC)	0.181	0.308	0.342	0.397	161.706	164.402	306.117	168.48	1.942	3.683	3.138	3.138	1112.28	943.819	595.034	545.7	31.418	26.264	7.745	5.078	0.0332045	1	0.403489	0.999994	0.0809529	0.95282	-0.907447	0.00012822	-1.72423	2.08e-15	4
Solyc01g110270.3.1	CRS1/YhbY domain protein (AHRD V3.3 *-* G7JIN8_MEDTR)	6.971	7.128	8.139	7.182	2.228	3.527	2.242	3.239	3.933	3.868	4.17	4.17	2.503	2.561	3.872	5.818	4.917	3.862	3.622	5.101	0.0684715	0.999329	-0.0255094	0.999994	0.0599788	0.962328	0.778682	0.300798	0.00188045	0.999099	NA
Solyc08g066350.2.1	Histidine phosphotransfer protein (AHRD V3.3 *** A0A061GBY7_THECC)	0.23	0	0	0	0	0	0.368	0.287	0.107	0	0	0	1.371	0	0	0	0	0	0	0.1	-0.00908744	1	0.0600776	1	NA	NA	-0.546021	1	NA	NA	NA
Solyc01g094540.3.1	Small nuclear ribonucleoprotein-associated protein (AHRD V3.3 *-* K4AZJ5_SOLLC)	27.301	24.803	25.821	23.157	33.743	35.215	34.292	31.39	16.206	16.534	20.817	20.817	35.81	22.201	13.451	23.732	17.837	15.921	17.797	17.791	-0.0526414	0.999329	-0.0367925	0.999994	0.215393	0.782157	-0.634686	0.483389	0.0649107	0.992527	NA
Solyc08g079310.3.1	Cytochrome P450 family protein (AHRD V3.3 *** U5GNW2_POPTR)	1.938	1.763	1.761	1.747	0.223	0.609	0.32	0.446	0.754	1.896	0.512	0.512	0	0	0	0.073	1.733	0.987	0.657	0.827	-0.0227103	0.999329	-0.0147031	1	-0.330112	0.446746	NA	NA	-0.32628	0.745612	NA
Solyc10g009505.1.1	Anthocyanidin reductase (AHRD V3.3 *-* A0A0B2S8U0_GLYSO)	0	0	0	0	0	0	0	0.265	0	0.126	0.58	0.58	0	0	0	0	0	0	0	0	NA	NA	0.0253746	1	0.111298	1	NA	NA	NA	NA	NA
Solyc03g118337.1.1	Leucine-rich repeat receptor-like protein kinase family protein (AHRD V3.3 --* AT5G06940.1)	0	0	0	0	0	0	0	0.627	0	0	0	0	0	0	3.512	0	0	0	0	0	NA	NA	NA	NA	NA	NA	0.283778	1	NA	NA	NA
Solyc01g008880.2.1	Solanum lycopersicum Cytokinin Response Factor 8	0	0.225	0	0.16	0.223	0	0	0.775	0	0.185	0.171	0.171	0	0	0	0	0.281	0.137	0.258	0	-0.00178697	1	0.0306187	1	0.0126741	1	NA	NA	-0.0172832	1	NA
Solyc02g062890.2.1	polyol monosaccharide transporter 5	0.041	0.067	0.094	0.093	1.248	1.9	5.338	2.612	0.172	0.16	0.435	0.435	5.355	8.07	2.661	3.612	1.79	0.807	0.704	0.153	0.00916173	1	0.499791	0.999994	0.137529	1	-1.06169	0.156141	-0.349692	0.580707	4
Solyc01g105040.3.1	Ubiquitin carboxyl-terminal hydrolase family protein (AHRD V3.3 *** AT3G58520.1)	11.84	13.865	14.603	14.144	4.233	3.873	2.55	4.556	8.734	8.284	7.147	7.147	3.069	2.174	5.535	4.218	5.074	8.935	7.408	8.601	0.114465	0.999329	-0.101534	0.999994	-0.217741	0.648578	0.783424	0.280524	0.150959	0.957627	NA
Solyc01g017567.1.1	Exosome complex exonuclease RRP44 (AHRD V3.3 *-* A0A068EX93_COCNU)	0	0	0	0	0	0	0	0	0	0	0	0	0	0	0	0	0	0	0	0	NA	NA	NA	NA	NA	NA	NA	NA	NA	NA	NA
Solyc05g018760.2.1	RING/U-box superfamily protein, putative (AHRD V3.3 *** A0A061DMB3_THECC)	4.499	5.664	5.651	6.996	9.881	10.192	10.533	9.61	9.013	7.214	11.146	11.146	22.749	18.498	12.439	14.654	10.734	9.106	8.441	7.689	0.10598	0.999329	0.0125193	0.999994	0.30168	0.581847	-0.635856	0.294978	-0.209651	0.900226	4
Solyc08g006430.3.1	Arginine/serine-rich splicing factor, putative (AHRD V3.3 *-* B9RNP5_RICCO)	47.836	48.175	50.384	53.175	60.055	61.266	58.562	60.74	52.56	56.175	55.903	55.903	38.14	41.656	46.339	53.997	48.801	45.85	48.463	45.432	0.0867664	0.999329	-0.0061441	0.999994	0.0307864	0.962248	0.248174	0.541591	0.00319326	0.998711	NA
Solyc01g090420.3.1	ARABIDILLO-1 (AHRD V3.3 *-* AT2G44900.2)	5.862	6.496	6.087	5.916	8.778	6.99	8.196	7.624	5.809	5.882	5.373	5.373	6.531	7.867	7.663	7.818	4.909	5.63	5.797	5.798	-0.0348983	0.999329	0.0163966	0.999994	-0.10034	0.906989	0.0204849	0.981882	0.126482	0.958733	NA
Solyc00g026905.1.1	Ulp1 protease family, C-terminal catalytic domain containing protein (AHRD V3.3 *-* Q60D46_SOLDE)	0	0	0.009	0	0	0	0	0	0	0	0	0	0	0	0	0	0	0	0	0	NA	NA	NA	NA	NA	NA	NA	NA	NA	NA	NA
Solyc06g005980.3.1	Anthranilate synthase (AHRD V3.3 *** A0A0K9NQE9_ZOSMR)	0.394	0.225	0.581	0.397	0	0	0	0.191	0.451	0.093	0.128	0.128	0	0	0.067	0	0.107	0.069	0.031	0.237	0.040163	1	0.0382493	1	-0.0799329	1	NA	NA	0.0432464	1	NA
Solyc01g066020.2.1	disease resistance protein (TIR-NBS-LRR class) (AHRD V3.3 *** AT5G17680.2)	0.033	0.042	0	0.118	0	0	0	0	0.025	0.034	0	0	0	0	0	0	0	0	0	0	0.00740302	1	NA	NA	-0.0255915	1	NA	NA	NA	NA	NA
Solyc07g049360.3.1	Small ubiquitin-related modifier (AHRD V3.3 *** A0A0V0H2J3_SOLCH)	38.13	35.183	47.409	47.563	66.449	62.064	69.249	72.124	28.168	31.298	35.077	35.077	68.726	89.061	59.51	67.656	31.772	36.057	31.307	30.796	0.319061	0.0269126	0.132722	0.999994	0.214308	0.382249	-0.380153	0.286901	-0.105332	0.937227	NA
Solyc02g077590.1.1	Homeobox-leucine zipper protein family (AHRD V3.3 *-* AT1G69780.1)	41.702	36.331	23.726	22.693	24.452	24.225	13.001	24.551	84.571	90.212	73.957	73.957	0	0.497	3.02	2.351	81.795	72.989	56.771	51.758	-0.427954	0.117153	-0.191021	0.999994	-0.215653	0.585004	1.12692	1	-0.434438	0.142925	2
Solyc08g065197.1.1	Ulp1 protease family, C-terminal catalytic domain containing protein (AHRD V3.3 *-* Q60D46_SOLDE)	0	0	0	0	0	0	0.083	0	0	0	0	0	0	0	0	0	0.091	0	0.094	0	NA	NA	NA	NA	NA	NA	NA	NA	-0.000925422	1	NA
Solyc00g059503.1.1	Retrovirus-related Pol polyprotein from transposon TNT 1-94 (AHRD V3.3 *-* A0A151RM95_CAJCA)	0	0	0	0	0	0	0	0	0	0	0	0	0	0	0	0	0	0	0	0	NA	NA	NA	NA	NA	NA	NA	NA	NA	NA	NA
Solyc12g017900.2.1	Potassium transporter (AHRD V3.3 *-* A0A059BDI7_EUCGR)	0	0	0	0	0	0	0	0	0	0	0	0	0	0	0	0	0	0.472	0	0	NA	NA	NA	NA	NA	NA	NA	NA	NA	NA	NA
Solyc03g096600.1.1	LOW QUALITY:interferon-activable protein (AHRD V3.3 --* AT3G52110.3)	0	0	0	0	0	0	0	0	0	0	0	0	0	0	0	0	0	0	0	0	NA	NA	NA	NA	NA	NA	NA	NA	NA	NA	NA
Solyc07g005830.3.1	Translation initiation factor IF-3 (AHRD V3.3 *** K4CB54_SOLLC)	31.127	32.937	32.07	27.975	8.567	9.342	5.765	9.058	18.541	14.95	14.438	14.438	7.227	4.422	8.994	10.012	15.973	20.59	21.795	21.039	-0.0792329	0.999329	-0.142436	0.999994	-0.172834	0.809112	0.59046	0.530151	0.201719	0.856435	NA
Solyc03g071795.1.1	Defective in meristem silencing 3 (AHRD V3.3 --* A0A061G2F1_THECC)	0	0	0	0	0	0	0	0	0	0	0	0	0	0	0	0	0	0	0	0	NA	NA	NA	NA	NA	NA	NA	NA	NA	NA	NA
Solyc05g013790.3.1	Nucleoporin GLE1 (AHRD V3.3 *** W9RMY7_9ROSA)	5.674	7.028	6.096	5.452	5.258	5.657	6.666	5.14	5.924	5.722	5.612	5.612	3.657	4.882	5.867	5.903	5.635	5.467	5.148	6.832	-0.0897241	0.999329	0.0882857	0.999994	-0.0489093	0.967626	0.352022	0.66817	0.0990804	0.984783	NA
Solyc04g076860.3.1	Zinc finger (C3HC4-type RING finger) family protein (AHRD V3.3 *** AT5G49665.1)	2.808	3.169	1.154	1.333	1.036	1.721	1.269	1.157	1.409	0.927	1.032	1.032	0.479	0.092	1.118	2.691	2.178	1.279	1.197	1.241	-0.432482	0.0792279	-0.0662778	0.999994	-0.077317	0.953801	1.8647	0.0703587	-0.262573	0.864543	NA
Solyc06g062720.2.1	RNA-binding (RRM/RBD/RNP motifs) family protein (AHRD V3.3 *-* AT3G13224.2)	4.229	3.56	3.565	3.426	3.342	3.128	4.294	4.056	2.589	2.848	3.369	3.369	3.004	5.011	4.523	3.636	3.457	3.682	3.2	3.454	-0.0713201	0.999329	0.214568	0.999994	0.175063	0.8474	-0.0576699	0.966074	-0.0627049	0.992643	NA
Solyc12g056540.1.1	Histone H3 (AHRD V3.3 *** K4DFY5_SOLLC)	16.725	13.266	13.611	16.38	9.848	11.126	7.176	8.792	10.79	8.259	12.494	12.494	2.569	7.48	15.034	20.144	22.986	16.668	13.596	13.786	-0.00603366	0.999329	-0.139286	0.999994	0.172217	0.853742	1.27962	0.211115	-0.330911	0.730208	NA
Solyc01g091380.3.1	Microtubule-associated protein-like (AHRD V3.3 *** A0A0K9PJG1_ZOSMR)	2.882	2.745	3.411	2.911	1.671	1.627	0.569	0.966	1.811	2.933	1.791	1.791	1.393	0.866	1.849	1.939	3.077	2.781	2.926	2.627	0.0983423	0.999329	-0.583994	0.95144	-0.283259	0.610655	0.632511	0.443549	-0.051579	0.992527	4
Solyc03g096390.3.1	proline transporter 1	5.936	5.44	5.378	6.498	45.662	32.633	50.021	34.947	6.677	6.497	9.867	9.867	50.439	64.981	28.192	31.004	7.953	7.51	4.576	4.978	0.0222786	0.999329	0.100674	0.999994	0.433534	0.199645	-1.01582	0.000749973	-0.532935	0.155138	1
Solyc07g017760.1.1	Pentatricopeptide repeat-containing protein (AHRD V3.3 *** A0A118K0H2_CYNCS)	1.831	2.504	2.839	2.295	1.66	1.616	1.459	1.89	2.696	2.242	1.91	1.91	0.914	1.548	1.65	1.491	2.178	2.189	2.496	2.834	0.0792405	0.999329	0.0229202	0.999994	-0.203348	0.811727	0.199425	0.906833	0.200416	0.928711	NA
Solyc07g065080.4.1	Fimbrin-like potential actin filament bundling protein (AHRD V1 *--* Q5AC06_CANAL)	9.475	9.865	8.866	8.903	5.202	6.739	6.204	6.34	9.578	9.565	6.166	6.166	11.342	13.947	10.976	10.399	6.774	7.038	7.142	6.571	-0.0968522	0.999329	0.0594371	0.999994	-0.532402	0.0241669	-0.30899	0.601519	0.003547	0.998779	4
Solyc09g066505.1.1	ERD (early-responsive to dehydration stress) family protein (AHRD V3.3 --* AT1G62320.5)	0	0	0	0	0	0	0	0	0	0	0	0	0	0	0	0	0	0	0	0	NA	NA	NA	NA	NA	NA	NA	NA	NA	NA	NA
Solyc11g044597.1.1	AT hook motif-containing protein, putative, expressed (AHRD V3.3 *-* Q2QZU2_ORYSJ)	0	0	0	0	0	0	0	0	0	0	0	0	0	0	0	0	0	0	0	0	NA	NA	NA	NA	NA	NA	NA	NA	NA	NA	NA
Solyc03g078817.1.1	LOW QUALITY:Retrovirus-related Pol polyprotein from transposon TNT 1-94 (AHRD V3.3 *-* A0A151QND1_CAJCA)	0	0	0	0	0	0	0	0	0	0	0	0	0	0	0	0	0	0	0	0	NA	NA	NA	NA	NA	NA	NA	NA	NA	NA	NA
Solyc11g012080.2.1	Mitochondrial pyruvate carrier (AHRD V3.3 *** K4D613_SOLLC)	197.377	192.509	229.443	199.888	266.577	251.751	299.474	274.022	199.645	211.621	210.025	210.025	297.346	337.341	332.394	361.76	192.507	192.901	183.292	171.849	0.107524	0.999329	0.137607	0.999994	0.0213148	0.979225	0.051849	0.925397	-0.0963393	0.944932	NA
Solyc06g074220.3.1	OTU-like cysteine protease family protein (AHRD V3.3 *** B9HQ41_POPTR)	23.015	23.322	21.717	21.815	22.993	24.057	26.796	23.117	22.63	23.191	23.964	23.964	35.549	40.588	31.012	32.943	23.844	23.903	22.984	25.427	-0.079235	0.999329	0.0790841	0.999994	0.0502175	0.954982	-0.320516	0.490681	0.029812	0.99627	NA
Solyc08g014247.1.1	Ulp1 protease family, C-terminal catalytic domain containing protein (AHRD V3.3 *-* Q60D46_SOLDE)	0	0	0	0	0	0	0	0	0	0	0	0	0	0	0	0	0	0.043	0	0.046	NA	NA	NA	NA	NA	NA	NA	NA	-0.000102689	1	NA
Solyc10g019210.1.1	Sulfotransferase (AHRD V3.3 *** K4CZ39_SOLLC)	0	0	0	0	0	0	0	0	0	0	0	0	0	0	0	0	0	0	0	0	NA	NA	NA	NA	NA	NA	NA	NA	NA	NA	NA
Solyc10g054120.1.1	LOW QUALITY:cellulose synthase, putative (DUF1644) (AHRD V3.3 --* AT3G24740.6)	0	0	0	0	0	0	0	0	0	0.32	0	0	0	0	0	0	0	0	0	0	NA	NA	NA	NA	NA	NA	NA	NA	NA	NA	NA
Solyc12g005750.1.1	LOW QUALITY:Zinc finger protein CONSTANS-LIKE 14 (AHRD V3.3 *** W9SAN7_9ROSA)	3.342	4.816	6.78	3.08	8.154	6.906	9.774	6.924	7.144	16.264	9.023	9.023	6.683	20.34	6.838	2.097	4.727	3.613	5.116	6.778	0.0250384	1	0.0472805	0.999994	-0.128459	0.895022	-1.13784	0.374279	0.16964	0.952732	NA
Solyc06g075560.1.1	LOW QUALITY:transferring glycosyl group transferase (DUF604) (AHRD V3.3 *** AT1G07850.1)	0	0	0	0	0	0	0	0	0	0	0	0	0	0	0	0	0	0	0	0	NA	NA	NA	NA	NA	NA	NA	NA	NA	NA	NA
Solyc03g118970.3.1	Protein DETOXIFICATION (AHRD V3.3 *** K4BM46_SOLLC)	17.3	18.074	14.552	18.676	61.782	56.511	85.405	67.781	15.051	13.416	17.841	17.841	103.992	119.645	44.157	55.936	20.907	17.157	17.852	16.995	-0.0693673	0.999329	0.315447	0.999994	0.265279	0.495421	-1.21348	2.73e-06	-0.0971745	0.980444	1
Solyc08g028885.1.1	Retrotransposon protein, putative, Ty3-gypsy subclass (AHRD V3.3 *-* Q2R1L3_ORYSJ)	0	0	0	0	0	0	0	0	0	0	0	0	0	0	0	0	0	0	0	0	NA	NA	NA	NA	NA	NA	NA	NA	NA	NA	NA
Solyc02g086990.3.1	Cyclic nucleotide-gated channel (AHRD V3.3 *** A0A0K9PRG4_ZOSMR)	1.995	1.439	1.445	1.19	2.261	2.624	2.847	2.803	1.032	1.449	1.16	1.16	0.871	3.832	4.138	4.145	1.32	1.639	0.649	0.682	-0.106456	0.999329	0.121534	0.999994	-0.0379836	0.98096	0.603564	0.601869	-0.558135	0.282758	NA
Solyc06g071670.1.1	LOW QUALITY:S-adenosyl-L-methionine-dependent methyltransferase domain-containing protein (AHRD V3.3 *** Q9FML3_ARATH)	13.022	13.774	13.098	11.958	5.035	5.311	8.208	6.191	14.584	13.795	11.803	11.803	3.374	3.574	6.2	6.945	13.786	14.239	15.834	15.93	-0.0565058	0.999329	0.238152	0.999994	-0.195898	0.793642	0.699955	0.541492	0.157586	0.940945	NA
Solyc05g026085.1.1	LOW QUALITY:Serine/threonine protein phosphatase 7 long form isogeny (AHRD V3.3 *-* A0A151U6J1_CAJCA)	0	0	0	0	0	0	0	0	0	0	0	0	0	0	0	0	0	0	0	0	NA	NA	NA	NA	NA	NA	NA	NA	NA	NA	NA
Solyc02g023970.3.1	Obg-like ATPase 1 (AHRD V3.3 *** K4B546_SOLLC)	107.445	105.732	103.41	111.21	175.119	163.3	156.054	171.921	99.343	105.583	109.187	109.187	87.208	102.437	87.888	104.454	99.789	91.485	91.662	108.464	-0.00369408	0.999329	-0.0238774	0.999994	0.079313	0.856112	-0.0571469	0.923148	0.0722805	0.980444	NA
Solyc07g047850.3.1	Chlorophyll a-b binding protein, chloroplastic (AHRD V3.3 *** CB23_ORYSI)	277.998	331.095	374.816	326.085	85.031	64.531	75.702	73.441	266.182	239.077	198.188	198.188	82.723	68.684	164.161	54.3	131.306	330.579	266.153	295.171	0.170317	0.754929	0.0122016	0.999994	-0.340355	0.00885332	0.442711	0.586833	0.110437	0.989313	NA
Solyc11g051120.2.1	Lipase, GDSL (AHRD V3.3 *-* A0A124SDS7_CYNCS)	0.197	0	0.308	0	0	0	0	0.244	0.18	0	0.102	0.102	0	0	0	0	0	0.421	0.078	0.084	0.00438843	1	0.0253746	1	0.00256605	1	NA	NA	-0.0421539	1	NA
Solyc03g033740.3.1	Proteasome subunit beta type (AHRD V3.3 *-* M1C263_SOLTU)	0	0	0	0	0	0	0	0	0	0	0	0	0	0	0	0	0	0	0	0	NA	NA	NA	NA	NA	NA	NA	NA	NA	NA	NA
Solyc10g086080.2.1	RING/U-box superfamily protein (AHRD V3.3 *** AT3G09770.1)	0	0	0	0.042	0	0	0	0	0	0	0	0	0	0	0.08	0	0.083	0	0	0	NA	NA	NA	NA	NA	NA	NA	NA	-0.0288166	1	NA
Solyc01g081010.3.1	Nucleolar GTP-binding protein 1 (AHRD V3.3 *** K4AXZ3_SOLLC)	93.044	102.563	87.473	98.129	132.598	126.626	151.19	143.111	132.952	138.82	148.775	148.775	97.221	104.04	94.234	128.235	162.063	158.629	171.221	167.054	-0.0795065	0.999329	0.172717	0.999994	0.117472	0.654788	0.0631322	0.913014	0.0874884	0.926285	NA
Solyc10g037965.1.1	Tetratricopeptide repeat (TPR)-like superfamily protein (AHRD V3.3 --* AT1G11630.1)	0	0	0	0	0	0	0	0	0	0	0	0	0	0	0	0	0	0	0	0	NA	NA	NA	NA	NA	NA	NA	NA	NA	NA	NA
Solyc05g006707.1.1	Hedgehog-interacting-like protein (AHRD V3.3 *-* C3TX91_BRASY)	11.331	12.842	9.448	10.599	9.803	10.139	7.165	12.637	10.733	8.806	7.266	7.266	5.029	10.317	8.634	10.254	10.643	9.785	9.63	12.063	-0.116826	0.999329	0.0068818	0.999994	-0.249388	0.726747	0.160357	0.915036	0.0653998	0.992527	NA
Solyc10g083120.2.1	Ubiquitin-conjugating enzyme, E2 (AHRD V3.3 *** A0A103XCT0_CYNCS)	63.165	64.61	70.476	72.888	60.022	52.596	63.259	58.553	59.475	67.299	71.433	71.433	60.627	57.077	64.206	70.093	53.372	52.012	51.89	51.368	0.136594	0.999329	0.109139	0.999994	0.153542	0.623992	0.114374	0.827415	-0.0142798	0.996499	NA
Solyc04g009180.2.1	TCP transcription factor 14	27.325	28.471	28.488	26.237	4.968	6.497	1.459	5.448	20.631	16.424	17.389	17.389	4.289	1.621	4.829	3.636	17.491	21.054	21.693	20.02	-0.0263269	0.999329	-0.204558	0.999994	-0.0729227	0.95282	0.371003	0.830574	0.102672	0.985014	NA
Solyc11g020640.2.1	Alcohol acyl transferase (AHRD V3.3 *** Q6QLX4_SOLLC)	0	0	0.427	0.304	0	0	0	0	0.098	0.059	0	0	0	0	0	0	0.182	0	0	0	0.0672985	1	NA	NA	-0.0366916	1	NA	NA	-0.0445225	1	NA
Solyc10g084920.2.1	PRA1 family protein (AHRD V3.3 *** M1ARP7_SOLTU)	12.472	13	12.62	9.182	7.363	8.827	9.228	10.237	9.955	11.478	10.882	10.882	4.789	8.383	10.936	11.442	10.792	10.557	10.616	12.093	-0.137636	0.999329	0.18163	0.999994	0.0123452	0.995296	0.606135	0.440524	0.0844603	0.989313	NA
Solyc12g040270.2.1	zinc finger CCCH domain protein (AHRD V3.3 *-* AT2G10553.1)	0	0	0	0	0	0	0	0	0	0	0	0	0	0	0	0	0	0	0	0	NA	NA	NA	NA	NA	NA	NA	NA	NA	NA	NA
Solyc05g021100.2.1	Pleckstrin-like (PH) domain protein (AHRD V3.3 *** G7K3B9_MEDTR)	22.818	25.285	28.651	28.381	30.746	29.074	34.245	33.577	29.938	25.981	28.45	28.45	33.438	38.377	27.407	33.634	28.225	25.036	24.713	28.79	0.180414	0.999329	0.158419	0.999994	0.0143482	0.98996	-0.306368	0.557035	0.0169159	0.998037	NA
Solyc04g071080.1.1	Extensin (AHRD V3.3 *** Q06446_SOLTU)	0.057	0.075	0	0	4.857	2.509	5.563	3.387	0.107	0.253	0.239	0.239	5.551	7.443	7.743	6.86	8.919	3.768	0.868	0.283	-0.0122693	1	0.125323	0.999994	0.0248124	1	0.0752312	0.954028	-1.23461	6.71e-05	NA
Solyc04g039930.3.1	12-oxophytodienoate reductase-like protein (AHRD V3.3 *-* OPRL_SOLLC)	0	0	0	0	0	0	0	0	0	0	0	0	0	0	0	0	0	0	0	0	NA	NA	NA	NA	NA	NA	NA	NA	NA	NA	NA
Solyc12g062340.2.1	S-adenosyl-L-methionine-dependent methyltransferases superfamily protein (AHRD V3.3 --* AT3G44840.1)	0.181	0.133	0.479	0.228	0.434	0.052	0.071	0.393	0.131	0.211	0	0	0	0	0	0.17	0.322	0.12	0.11	0.191	0.0412767	1	-0.00205753	1	-0.0874818	1	0.233193	1	-0.0499709	1	NA
Solyc06g048660.1.1	LOW QUALITY:ERD (early-responsive to dehydration stress) family protein (AHRD V3.3 --* AT4G02900.4)	0	0	0	0	0	0	0	0	0	0	0	0	0	0	0	0	0	0	0	0	NA	NA	NA	NA	NA	NA	NA	NA	NA	NA	NA
Solyc06g065230.3.1	N-acetyltransferase (AHRD V3.3 *** K7WTW4_SOLTU)	58.173	56.077	62.97	56.955	73.2	65.885	66.533	72.304	57.107	60.119	58.478	58.478	45.868	51.366	53.31	60.845	54.04	52.244	56.106	58.973	0.0430002	0.999329	0.0124255	0.999994	-0.00947931	0.995235	0.146991	0.826967	0.117094	0.932616	NA
Solyc00g005005.1.1	Retrotransposon protein, putative, Ty3-gypsy subclass (AHRD V3.3 *-* Q7XE96_ORYSJ)	0	0	0	0	0	0	0	0	0	0	0	0	0	0	0	0	0	0	0	0	NA	NA	NA	NA	NA	NA	NA	NA	NA	NA	NA
Solyc02g076830.1.1	Serine/threonine-protein kinase (AHRD V3.3 *-* A0A199VI10_ANACO)	0.123	0	0.06	0.177	16.253	16.385	25.61	17.946	0.688	0.699	0.844	0.844	101.379	69.09	33.726	12.666	3.704	1.871	1.353	0.107	0.0094754	1	0.298041	0.999994	0.0495396	0.96419	-1.79162	0.000251551	-0.393179	0.441987	5
Solyc10g052850.1.1	LOW QUALITY:HAD-superfamily hydrolase, subfamily IG, 5'-nucleotidase (AHRD V3.3 --* AT1G75210.1)	0	0	0	0	0	0	0	0	0	0	0	0	0	0	0	0	0	0	0	0	NA	NA	NA	NA	NA	NA	NA	NA	NA	NA	NA
Solyc07g065400.3.1	Mitochondrial import inner membrane translocase subunit TIM50-C (AHRD V1 *-*- D3TQJ3_GLOMM)	2.701	5.473	5.079	3.114	3.765	3.663	4.626	4.226	4.179	5.486	4.324	4.324	5.399	5.711	4.204	3.2	3.49	4.497	4.428	3.561	0.00084214	0.999329	0.0986999	0.999994	-0.0709977	0.960404	-0.522291	0.712298	0.00861038	0.998711	NA
Solyc04g008880.3.1	UDP-N-acetylmuramoyl-tripeptide--D-alanyl-D-alanine ligase (AHRD V3.3 *** A0A199UNF2_ANACO)	5.255	4.966	6.78	6.287	3.576	4.702	4.958	3.812	5.752	6.27	5.586	5.586	4.833	4.385	4.031	4.472	4.761	4.609	5.218	4.366	0.168954	0.999329	0.0508592	0.999994	-0.0784064	0.950824	-0.166688	0.894145	0.036061	0.99627	NA
Solyc03g114730.3.1	O-fucosyltransferase family protein (AHRD V3.3 *** AT5G15740.1)	56.276	53.731	59.122	55.875	45.874	43.402	41.825	43.421	46.742	52.214	47.289	47.289	16.98	24.08	29.602	26.835	45.716	47.481	48.487	47.546	0.0435508	0.999329	-0.0412718	0.999994	-0.0674082	0.900979	0.365976	0.489471	0.0539328	0.989313	NA
Solyc03g113500.3.1	Aminoacyl-tRNA synthetase (AHRD V3.3 *** Q2PF39_TRIPR)	10.559	10.763	9.738	10.245	9.124	10.37	8.825	9.026	10.823	10.509	10.839	10.839	6.335	5.951	9.1	10.642	10.569	11.484	11.609	13.25	-0.0795858	0.999329	-0.0841595	0.999994	0.0127702	0.993862	0.58675	0.253869	0.166299	0.854968	NA
Solyc04g078700.3.1	Kinase family protein (AHRD V3.3 *** B9ICA0_POPTR)	14.361	14.148	15.971	15.503	11.608	11.199	7.544	9.791	15.813	18.27	15.931	15.931	6.553	4.938	8.634	9.018	16.204	16.634	18.634	21.161	0.0943744	0.999329	-0.268439	0.999994	-0.0889617	0.902115	0.52675	0.460327	0.261098	0.529038	NA
Solyc08g076670.3.1	SNARE associated Golgi protein family (AHRD V3.3 *** AT4G17790.1)	19.944	22.74	23.025	20.439	23.806	20.394	23.961	22.693	24.047	30.767	27.128	27.128	44.279	33.9	41.19	43.319	35.815	34.623	29.884	23.574	0.00974415	0.999329	0.0713554	0.999994	-0.0171655	0.989776	0.0455178	0.954028	-0.327768	0.44127	NA
Solyc04g072760.3.1	Sulfate transporter (AHRD V3.3 *** S6A1Z9_NICAT)	0.394	0.449	0.607	0.473	2.618	3.884	1.661	1.434	0.574	0.211	0.085	0.085	42.602	21.059	4.124	6.678	0.281	0.429	0.133	0.207	0.0390588	0.999329	-0.524856	0.999994	-0.245428	0.471577	-2.48119	3.5e-09	-0.218986	0.858275	5
[truncated: 33,325 more rows]

## Sheet: Table S5
Table S5 Enriched gene ontology (GO) categories of co-expressed genes of eight clusters in response to biochar and pathogen at 72 hpi (Displaying only results with False Discovery Rate < 0.05)
[truncated: 344 more rows]

[truncated: 2 more sheets: Table S6, Table S7]
